# Supplementary material for: Genome assembly of Hibiscus sabdariffa L. provides insights into metabolisms of medicinal natural products
Source: G3 (Bethesda). 2024 Jul 12;14(8):jkae134. doi: 10.1093/g3journal/jkae134 (PMC11304979; doi:10.1093/g3journal/jkae134)
Supplement: jkae134_Supplementary_Data [file jkae134_supplementary_data.zip]

Archive with 7 entries (7 files):
- Supplementary_Data_1_G3-2023-404815.csv
- Supplementary_Data_2_G3-2023-404815.tsv
- Supplementary_Data_3_G3-2023-404815.xlsx
- Supplementary_Data_4_G3-2023-404815.csv
- Supplementary_Data_5_G3-2023-404815.xlsx
- Supplementary_Data_6_G3-2023-404815.xlsx
- Supplementary_File_1_G3-2023-404815.vcf
