# Supplementary material for: Genome assembly of Hibiscus sabdariffa L. provides insights into metabolisms of medicinal natural products
Source: G3 (Bethesda). 2024 Jul 12;14(8):jkae134. doi: 10.1093/g3journal/jkae134 (PMC11304979; doi:10.1093/g3journal/jkae134)
Supplement: jkae134_Supplementary_Data [file jkae134_supplementary_data.zip › Supplementary_Data_3_G3-2023-404815.xlsx]

## Sheet: Sheet1
	Accession number
GmADH1	Km507074
GmADH3	Km507073
GmPDH1	KM507071
GmPDH2	KM507072
MtPDH1	KM507076
AtADH1	NP_198343.1
AtADH2	NP_173023.1
NaADH_beta	KY207377
SoADH_beta	KY207376
BvADH_beta_Boltardy	MF346292
RhADH_alpha	KY207379
MjADH_alpha	KU881770
PoADH_alpha	KY207380
BvADH_alpha_Boltardy	MF346291
SoADH_alpha	Ky207378
PpADH_alpha	KY274180
SmADH_alpha	KY274179
