# Supplementary material for: Genome assembly of Hibiscus sabdariffa L. provides insights into metabolisms of medicinal natural products
Source: G3 (Bethesda). 2024 Jul 12;14(8):jkae134. doi: 10.1093/g3journal/jkae134 (PMC11304979; doi:10.1093/g3journal/jkae134)
Supplement: jkae134_Supplementary_Data [file jkae134_supplementary_data.zip › Supplementary_Data_4_G3-2023-404815.csv]

	target_id	length	eff_length	est_counts	tpm	phenylalanine ammonia-lyase	g78854	O64963	0.00E+00	1200	0.964	sp|O64963|PAL1_PRUAV Phenylalanine ammonia-lyase 1 OS=Prunus avium OX=42229 GN=PAL1 PE=2 SV=1	-_cellular organisms;d_Eukaryota;k_Viridiplantae;p_Streptophyta;-_Streptophytina;-_Embryophyta;-_Tracheophyta;-_Euphyllophyta;-_Spermatophyta;c_Magnoliopsida;-_Mesangiospermae;-_eudicotyledons;-_Gunneridae;-_Pentapetalae;-_rosids;-_fabids;o_Rosales;f_Rosaceae;-_Amygdaloideae;-_Amygdaleae;g_Prunus;s_Prunus avium
0	g75849.t1	1095	880.258	358.923	2.95306	2-oxoglutarate 3-dioxygenase	g75849	Q07353	5.65E-208	644	0.992	sp|Q07353|FL3H_PETHY Naringenin,2-oxoglutarate 3-dioxygenase (Fragment) OS=Petunia hybrida OX=4102 GN=AN3 PE=1 SV=1	-_cellular organisms;d_Eukaryota;k_Viridiplantae;p_Streptophyta;-_Streptophytina;-_Embryophyta;-_Tracheophyta;-_Euphyllophyta;-_Spermatophyta;c_Magnoliopsida;-_Mesangiospermae;-_eudicotyledons;-_Gunneridae;-_Pentapetalae;-_asterids;-_lamiids;o_Solanales;f_Solanaceae;-_Petunioideae;g_Petunia;s_Petunia x hybrida
1	g23737.t1	1101	886.258	73.8378	0.603392	2-oxoglutarate 3-dioxygenase	g23737	Q07353	2.14E-210	651	0.992	sp|Q07353|FL3H_PETHY Naringenin,2-oxoglutarate 3-dioxygenase (Fragment) OS=Petunia hybrida OX=4102 GN=AN3 PE=1 SV=1	-_cellular organisms;d_Eukaryota;k_Viridiplantae;p_Streptophyta;-_Streptophytina;-_Embryophyta;-_Tracheophyta;-_Euphyllophyta;-_Spermatophyta;c_Magnoliopsida;-_Mesangiospermae;-_eudicotyledons;-_Gunneridae;-_Pentapetalae;-_asterids;-_lamiids;o_Solanales;f_Solanaceae;-_Petunioideae;g_Petunia;s_Petunia x hybrida
2	g41092.t1	1101	886.258	30.2394	0.247112	2-oxoglutarate 3-dioxygenase	g41092	Q07353	2.14E-210	651	0.992	sp|Q07353|FL3H_PETHY Naringenin,2-oxoglutarate 3-dioxygenase (Fragment) OS=Petunia hybrida OX=4102 GN=AN3 PE=1 SV=1	-_cellular organisms;d_Eukaryota;k_Viridiplantae;p_Streptophyta;-_Streptophytina;-_Embryophyta;-_Tracheophyta;-_Euphyllophyta;-_Spermatophyta;c_Magnoliopsida;-_Mesangiospermae;-_eudicotyledons;-_Gunneridae;-_Pentapetalae;-_asterids;-_lamiids;o_Solanales;f_Solanaceae;-_Petunioideae;g_Petunia;s_Petunia x hybrida
3	g80998.t1	1092	877.258	5	0.0412785	2-oxoglutarate 3-dioxygenase	g80998	Q06942	8.07E-52	192	0.967	sp|Q06942|FL3H_MALDO Naringenin,2-oxoglutarate 3-dioxygenase OS=Malus domestica OX=3750 PE=2 SV=1	-_cellular organisms;d_Eukaryota;k_Viridiplantae;p_Streptophyta;-_Streptophytina;-_Embryophyta;-_Tracheophyta;-_Euphyllophyta;-_Spermatophyta;c_Magnoliopsida;-_Mesangiospermae;-_eudicotyledons;-_Gunneridae;-_Pentapetalae;-_rosids;-_fabids;o_Rosales;f_Rosaceae;-_Amygdaloideae;-_Maleae;g_Malus;s_Malus domestica
4	g82181.t1	219	43.3716	0	0	2-oxoglutarate 3-dioxygenase	g82181	Q05965	4.37E-25	100	0.932	sp|Q05965|FL3H_MATIN Naringenin,2-oxoglutarate 3-dioxygenase (Fragment) OS=Matthiola incana OX=3724 GN=FHT PE=2 SV=1	-_cellular organisms;d_Eukaryota;k_Viridiplantae;p_Streptophyta;-_Streptophytina;-_Embryophyta;-_Tracheophyta;-_Euphyllophyta;-_Spermatophyta;c_Magnoliopsida;-_Mesangiospermae;-_eudicotyledons;-_Gunneridae;-_Pentapetalae;-_rosids;-_malvids;o_Brassicales;f_Brassicaceae;-_Anchonieae;g_Matthiola;s_Matthiola incana
5	g26124.t1	1566	1351.26	1943.7	10.4177	4-coumarate--coa ligase	g26124	Q0DV32	2.37E-172	550	0.989	sp|Q0DV32|4CLL1_ORYSJ 4-coumarate--CoA ligase-like 1 OS=Oryza sativa subsp. japonica OX=39947 GN=4CLL1 PE=2 SV=2	-_cellular organisms;d_Eukaryota;k_Viridiplantae;p_Streptophyta;-_Streptophytina;-_Embryophyta;-_Tracheophyta;-_Euphyllophyta;-_Spermatophyta;c_Magnoliopsida;-_Mesangiospermae;-_Liliopsida;-_Petrosaviidae;-_commelinids;o_Poales;f_Poaceae;-_BOP clade;-_Oryzoideae;-_Oryzeae;-_Oryzinae;g_Oryza;s_Oryza sativa;-_Oryza sativa Japonica Group
6	g32401.t1	1635	1420.26	675.256	3.44336	4-coumarate--coa ligase	g32401	O24145	5.39E-281	865	0.994	sp|O24145|4CL1_TOBAC 4-coumarate--CoA ligase 1 OS=Nicotiana tabacum OX=4097 GN=4CL1 PE=2 SV=1	-_cellular organisms;d_Eukaryota;k_Viridiplantae;p_Streptophyta;-_Streptophytina;-_Embryophyta;-_Tracheophyta;-_Euphyllophyta;-_Spermatophyta;c_Magnoliopsida;-_Mesangiospermae;-_eudicotyledons;-_Gunneridae;-_Pentapetalae;-_asterids;-_lamiids;o_Solanales;f_Solanaceae;-_Nicotianoideae;-_Nicotianeae;g_Nicotiana;s_Nicotiana tabacum
7	g48667.t1	1641	1426.26	495.649	2.51685	4-coumarate--coa ligase	g48667	O24146	9.34E-273	842	0.971	sp|O24146|4CL2_TOBAC 4-coumarate--CoA ligase 2 OS=Nicotiana tabacum OX=4097 GN=4CL2 PE=1 SV=1	-_cellular organisms;d_Eukaryota;k_Viridiplantae;p_Streptophyta;-_Streptophytina;-_Embryophyta;-_Tracheophyta;-_Euphyllophyta;-_Spermatophyta;c_Magnoliopsida;-_Mesangiospermae;-_eudicotyledons;-_Gunneridae;-_Pentapetalae;-_asterids;-_lamiids;o_Solanales;f_Solanaceae;-_Nicotianoideae;-_Nicotianeae;g_Nicotiana;s_Nicotiana tabacum
8	g64060.t1	1641	1426.26	329.095	1.67111	4-coumarate--coa ligase	g64060	O24145	4.98E-273	842	0.971	sp|O24145|4CL1_TOBAC 4-coumarate--CoA ligase 1 OS=Nicotiana tabacum OX=4097 GN=4CL1 PE=2 SV=1	-_cellular organisms;d_Eukaryota;k_Viridiplantae;p_Streptophyta;-_Streptophytina;-_Embryophyta;-_Tracheophyta;-_Euphyllophyta;-_Spermatophyta;c_Magnoliopsida;-_Mesangiospermae;-_eudicotyledons;-_Gunneridae;-_Pentapetalae;-_asterids;-_lamiids;o_Solanales;f_Solanaceae;-_Nicotianoideae;-_Nicotianeae;g_Nicotiana;s_Nicotiana tabacum
9	g60262.t1	1656	1441.26	229.058	1.15103	4-coumarate--coa ligase	g60262	Q3E6Y4	8.99E-230	718	0.98	sp|Q3E6Y4|4CLL3_ARATH 4-coumarate--CoA ligase-like 3 OS=Arabidopsis thaliana OX=3702 GN=4CLL3 PE=2 SV=2	-_cellular organisms;d_Eukaryota;k_Viridiplantae;p_Streptophyta;-_Streptophytina;-_Embryophyta;-_Tracheophyta;-_Euphyllophyta;-_Spermatophyta;c_Magnoliopsida;-_Mesangiospermae;-_eudicotyledons;-_Gunneridae;-_Pentapetalae;-_rosids;-_malvids;o_Brassicales;f_Brassicaceae;-_Camelineae;g_Arabidopsis;s_Arabidopsis thaliana
10	g24384.t1	1656	1441.26	203.942	1.02482	4-coumarate--coa ligase	g24384	Q10S72	1.11E-228	715	0.991	sp|Q10S72|4CLL4_ORYSJ 4-coumarate--CoA ligase-like 4 OS=Oryza sativa subsp. japonica OX=39947 GN=4CLL4 PE=2 SV=1	-_cellular organisms;d_Eukaryota;k_Viridiplantae;p_Streptophyta;-_Streptophytina;-_Embryophyta;-_Tracheophyta;-_Euphyllophyta;-_Spermatophyta;c_Magnoliopsida;-_Mesangiospermae;-_Liliopsida;-_Petrosaviidae;-_commelinids;o_Poales;f_Poaceae;-_BOP clade;-_Oryzoideae;-_Oryzeae;-_Oryzinae;g_Oryza;s_Oryza sativa;-_Oryza sativa Japonica Group
11	g82150.t1	1638	1423.26	196.855	1.00171	4-coumarate--coa ligase	g82150	Q84P23	3.85E-209	658	0.989	sp|Q84P23|4CLL9_ARATH 4-coumarate--CoA ligase-like 9 OS=Arabidopsis thaliana OX=3702 GN=4CLL9 PE=1 SV=2	-_cellular organisms;d_Eukaryota;k_Viridiplantae;p_Streptophyta;-_Streptophytina;-_Embryophyta;-_Tracheophyta;-_Euphyllophyta;-_Spermatophyta;c_Magnoliopsida;-_Mesangiospermae;-_eudicotyledons;-_Gunneridae;-_Pentapetalae;-_rosids;-_malvids;o_Brassicales;f_Brassicaceae;-_Camelineae;g_Arabidopsis;s_Arabidopsis thaliana
12	g64692.t1	1047	832.258	70.6796	0.61506	4-coumarate--coa ligase	g64692	Q84P23	3.01E-108	355	0.966	sp|Q84P23|4CLL9_ARATH 4-coumarate--CoA ligase-like 9 OS=Arabidopsis thaliana OX=3702 GN=4CLL9 PE=1 SV=2	-_cellular organisms;d_Eukaryota;k_Viridiplantae;p_Streptophyta;-_Streptophytina;-_Embryophyta;-_Tracheophyta;-_Euphyllophyta;-_Spermatophyta;c_Magnoliopsida;-_Mesangiospermae;-_eudicotyledons;-_Gunneridae;-_Pentapetalae;-_rosids;-_malvids;o_Brassicales;f_Brassicaceae;-_Camelineae;g_Arabidopsis;s_Arabidopsis thaliana
13	g35791.t1	1671	1456.26	116.381	0.578793	4-coumarate--coa ligase	g35791	Q84P23	4.45E-218	684	0.998	sp|Q84P23|4CLL9_ARATH 4-coumarate--CoA ligase-like 9 OS=Arabidopsis thaliana OX=3702 GN=4CLL9 PE=1 SV=2	-_cellular organisms;d_Eukaryota;k_Viridiplantae;p_Streptophyta;-_Streptophytina;-_Embryophyta;-_Tracheophyta;-_Euphyllophyta;-_Spermatophyta;c_Magnoliopsida;-_Mesangiospermae;-_eudicotyledons;-_Gunneridae;-_Pentapetalae;-_rosids;-_malvids;o_Brassicales;f_Brassicaceae;-_Camelineae;g_Arabidopsis;s_Arabidopsis thaliana
14	g64694.t1	1674	1459.26	104.252	0.517409	4-coumarate--coa ligase	g64694	Q84P23	5.21E-207	652	0.952	sp|Q84P23|4CLL9_ARATH 4-coumarate--CoA ligase-like 9 OS=Arabidopsis thaliana OX=3702 GN=4CLL9 PE=1 SV=2	-_cellular organisms;d_Eukaryota;k_Viridiplantae;p_Streptophyta;-_Streptophytina;-_Embryophyta;-_Tracheophyta;-_Euphyllophyta;-_Spermatophyta;c_Magnoliopsida;-_Mesangiospermae;-_eudicotyledons;-_Gunneridae;-_Pentapetalae;-_rosids;-_malvids;o_Brassicales;f_Brassicaceae;-_Camelineae;g_Arabidopsis;s_Arabidopsis thaliana
15	g31066.t1	1638	1423.26	51	0.259518	4-coumarate--coa ligase	g31066	Q0DV32	8.95E-190	602	0.989	sp|Q0DV32|4CLL1_ORYSJ 4-coumarate--CoA ligase-like 1 OS=Oryza sativa subsp. japonica OX=39947 GN=4CLL1 PE=2 SV=2	-_cellular organisms;d_Eukaryota;k_Viridiplantae;p_Streptophyta;-_Streptophytina;-_Embryophyta;-_Tracheophyta;-_Euphyllophyta;-_Spermatophyta;c_Magnoliopsida;-_Mesangiospermae;-_Liliopsida;-_Petrosaviidae;-_commelinids;o_Poales;f_Poaceae;-_BOP clade;-_Oryzoideae;-_Oryzeae;-_Oryzinae;g_Oryza;s_Oryza sativa;-_Oryza sativa Japonica Group
16	g78404.t1	1641	1426.26	40	0.203115	4-coumarate--coa ligase	g78404	Q84P23	4.95E-211	663	0.998	sp|Q84P23|4CLL9_ARATH 4-coumarate--CoA ligase-like 9 OS=Arabidopsis thaliana OX=3702 GN=4CLL9 PE=1 SV=2	-_cellular organisms;d_Eukaryota;k_Viridiplantae;p_Streptophyta;-_Streptophytina;-_Embryophyta;-_Tracheophyta;-_Euphyllophyta;-_Spermatophyta;c_Magnoliopsida;-_Mesangiospermae;-_eudicotyledons;-_Gunneridae;-_Pentapetalae;-_rosids;-_malvids;o_Brassicales;f_Brassicaceae;-_Camelineae;g_Arabidopsis;s_Arabidopsis thaliana
17	g26910.t1	1635	1420.26	18	0.0917881	4-coumarate--coa ligase	g26910	Q84P23	5.12E-156	504	0.971	sp|Q84P23|4CLL9_ARATH 4-coumarate--CoA ligase-like 9 OS=Arabidopsis thaliana OX=3702 GN=4CLL9 PE=1 SV=2	-_cellular organisms;d_Eukaryota;k_Viridiplantae;p_Streptophyta;-_Streptophytina;-_Embryophyta;-_Tracheophyta;-_Euphyllophyta;-_Spermatophyta;c_Magnoliopsida;-_Mesangiospermae;-_eudicotyledons;-_Gunneridae;-_Pentapetalae;-_rosids;-_malvids;o_Brassicales;f_Brassicaceae;-_Camelineae;g_Arabidopsis;s_Arabidopsis thaliana
18	g70964.t1	1632	1417.26	13.5444	0.0692136	4-coumarate--coa ligase	g70964	O24146	1.64E-279	861	0.972	sp|O24146|4CL2_TOBAC 4-coumarate--CoA ligase 2 OS=Nicotiana tabacum OX=4097 GN=4CL2 PE=1 SV=1	-_cellular organisms;d_Eukaryota;k_Viridiplantae;p_Streptophyta;-_Streptophytina;-_Embryophyta;-_Tracheophyta;-_Euphyllophyta;-_Spermatophyta;c_Magnoliopsida;-_Mesangiospermae;-_eudicotyledons;-_Gunneridae;-_Pentapetalae;-_asterids;-_lamiids;o_Solanales;f_Solanaceae;-_Nicotianoideae;-_Nicotianeae;g_Nicotiana;s_Nicotiana tabacum
19	g30172.t1	1632	1417.26	13	0.0664317	4-coumarate--coa ligase	g30172	O24145	2.04E-278	858	0.978	sp|O24145|4CL1_TOBAC 4-coumarate--CoA ligase 1 OS=Nicotiana tabacum OX=4097 GN=4CL1 PE=2 SV=1	-_cellular organisms;d_Eukaryota;k_Viridiplantae;p_Streptophyta;-_Streptophytina;-_Embryophyta;-_Tracheophyta;-_Euphyllophyta;-_Spermatophyta;c_Magnoliopsida;-_Mesangiospermae;-_eudicotyledons;-_Gunneridae;-_Pentapetalae;-_asterids;-_lamiids;o_Solanales;f_Solanaceae;-_Nicotianoideae;-_Nicotianeae;g_Nicotiana;s_Nicotiana tabacum
20	g57980.t1	1683	1468.26	13	0.0641242	4-coumarate--coa ligase	g57980	Q84P24	5.76E-228	713	0.977	sp|Q84P24|4CLL6_ARATH 4-coumarate--CoA ligase-like 6 OS=Arabidopsis thaliana OX=3702 GN=4CLL6 PE=1 SV=2	-_cellular organisms;d_Eukaryota;k_Viridiplantae;p_Streptophyta;-_Streptophytina;-_Embryophyta;-_Tracheophyta;-_Euphyllophyta;-_Spermatophyta;c_Magnoliopsida;-_Mesangiospermae;-_eudicotyledons;-_Gunneridae;-_Pentapetalae;-_rosids;-_malvids;o_Brassicales;f_Brassicaceae;-_Camelineae;g_Arabidopsis;s_Arabidopsis thaliana
21	g83525.t1	1647	1432.26	11.4556	0.0579266	4-coumarate--coa ligase	g83525	O24146	1.23E-277	856	0.995	sp|O24146|4CL2_TOBAC 4-coumarate--CoA ligase 2 OS=Nicotiana tabacum OX=4097 GN=4CL2 PE=1 SV=1	-_cellular organisms;d_Eukaryota;k_Viridiplantae;p_Streptophyta;-_Streptophytina;-_Embryophyta;-_Tracheophyta;-_Euphyllophyta;-_Spermatophyta;c_Magnoliopsida;-_Mesangiospermae;-_eudicotyledons;-_Gunneridae;-_Pentapetalae;-_asterids;-_lamiids;o_Solanales;f_Solanaceae;-_Nicotianoideae;-_Nicotianeae;g_Nicotiana;s_Nicotiana tabacum
22	g35183.t1	1563	1348.26	9	0.0483449	4-coumarate--coa ligase	g35183	Q84P24	2.28E-196	619	0.965	sp|Q84P24|4CLL6_ARATH 4-coumarate--CoA ligase-like 6 OS=Arabidopsis thaliana OX=3702 GN=4CLL6 PE=1 SV=2	-_cellular organisms;d_Eukaryota;k_Viridiplantae;p_Streptophyta;-_Streptophytina;-_Embryophyta;-_Tracheophyta;-_Euphyllophyta;-_Spermatophyta;c_Magnoliopsida;-_Mesangiospermae;-_eudicotyledons;-_Gunneridae;-_Pentapetalae;-_rosids;-_malvids;o_Brassicales;f_Brassicaceae;-_Camelineae;g_Arabidopsis;s_Arabidopsis thaliana
23	g42852.t1	1713	1498.26	10	0.0483386	4-coumarate--coa ligase	g42852	Q84P26	1.11E-199	632	0.998	sp|Q84P26|4CLL8_ARATH 4-coumarate--CoA ligase-like 8 OS=Arabidopsis thaliana OX=3702 GN=4CLL8 PE=2 SV=2	-_cellular organisms;d_Eukaryota;k_Viridiplantae;p_Streptophyta;-_Streptophytina;-_Embryophyta;-_Tracheophyta;-_Euphyllophyta;-_Spermatophyta;c_Magnoliopsida;-_Mesangiospermae;-_eudicotyledons;-_Gunneridae;-_Pentapetalae;-_rosids;-_malvids;o_Brassicales;f_Brassicaceae;-_Camelineae;g_Arabidopsis;s_Arabidopsis thaliana
24	g62943.t1	1713	1498.26	8	0.0386709	4-coumarate--coa ligase	g62943	Q84P23	3.90E-211	665	0.991	sp|Q84P23|4CLL9_ARATH 4-coumarate--CoA ligase-like 9 OS=Arabidopsis thaliana OX=3702 GN=4CLL9 PE=1 SV=2	-_cellular organisms;d_Eukaryota;k_Viridiplantae;p_Streptophyta;-_Streptophytina;-_Embryophyta;-_Tracheophyta;-_Euphyllophyta;-_Spermatophyta;c_Magnoliopsida;-_Mesangiospermae;-_eudicotyledons;-_Gunneridae;-_Pentapetalae;-_rosids;-_malvids;o_Brassicales;f_Brassicaceae;-_Camelineae;g_Arabidopsis;s_Arabidopsis thaliana
25	g25577.t1	1224	1009.26	5	0.0358797	4-coumarate--coa ligase	g25577	Q9M0X9	4.11E-112	370	0.958	sp|Q9M0X9|4CLL7_ARATH 4-coumarate--CoA ligase-like 7 OS=Arabidopsis thaliana OX=3702 GN=4CLL7 PE=1 SV=1	-_cellular organisms;d_Eukaryota;k_Viridiplantae;p_Streptophyta;-_Streptophytina;-_Embryophyta;-_Tracheophyta;-_Euphyllophyta;-_Spermatophyta;c_Magnoliopsida;-_Mesangiospermae;-_eudicotyledons;-_Gunneridae;-_Pentapetalae;-_rosids;-_malvids;o_Brassicales;f_Brassicaceae;-_Camelineae;g_Arabidopsis;s_Arabidopsis thaliana
26	g34498.t1	1686	1471.26	5	0.0246129	4-coumarate--coa ligase	g34498	Q84P24	3.99E-224	702	0.954	sp|Q84P24|4CLL6_ARATH 4-coumarate--CoA ligase-like 6 OS=Arabidopsis thaliana OX=3702 GN=4CLL6 PE=1 SV=2	-_cellular organisms;d_Eukaryota;k_Viridiplantae;p_Streptophyta;-_Streptophytina;-_Embryophyta;-_Tracheophyta;-_Euphyllophyta;-_Spermatophyta;c_Magnoliopsida;-_Mesangiospermae;-_eudicotyledons;-_Gunneridae;-_Pentapetalae;-_rosids;-_malvids;o_Brassicales;f_Brassicaceae;-_Camelineae;g_Arabidopsis;s_Arabidopsis thaliana
27	g20527.t1	1662	1447.26	3	0.0150126	4-coumarate--coa ligase	g20527	Q84P25	1.90E-211	665	0.995	sp|Q84P25|4CLL2_ARATH 4-coumarate--CoA ligase-like 2 OS=Arabidopsis thaliana OX=3702 GN=4CLL2 PE=2 SV=2	-_cellular organisms;d_Eukaryota;k_Viridiplantae;p_Streptophyta;-_Streptophytina;-_Embryophyta;-_Tracheophyta;-_Euphyllophyta;-_Spermatophyta;c_Magnoliopsida;-_Mesangiospermae;-_eudicotyledons;-_Gunneridae;-_Pentapetalae;-_rosids;-_malvids;o_Brassicales;f_Brassicaceae;-_Camelineae;g_Arabidopsis;s_Arabidopsis thaliana
28	g39026.t1	1710	1495.26	2	0.00968713	4-coumarate--coa ligase	g39026	Q84P26	3.36E-201	636	0.998	sp|Q84P26|4CLL8_ARATH 4-coumarate--CoA ligase-like 8 OS=Arabidopsis thaliana OX=3702 GN=4CLL8 PE=2 SV=2	-_cellular organisms;d_Eukaryota;k_Viridiplantae;p_Streptophyta;-_Streptophytina;-_Embryophyta;-_Tracheophyta;-_Euphyllophyta;-_Spermatophyta;c_Magnoliopsida;-_Mesangiospermae;-_eudicotyledons;-_Gunneridae;-_Pentapetalae;-_rosids;-_malvids;o_Brassicales;f_Brassicaceae;-_Camelineae;g_Arabidopsis;s_Arabidopsis thaliana
29	g17658.t1	1722	1507.26	1	0.004805	4-coumarate--coa ligase	g17658	P17814	6.02E-199	630	0.946	sp|P17814|4CL1_ORYSJ 4-coumarate--CoA ligase 1 OS=Oryza sativa subsp. japonica OX=39947 GN=4CL1 PE=1 SV=2	-_cellular organisms;d_Eukaryota;k_Viridiplantae;p_Streptophyta;-_Streptophytina;-_Embryophyta;-_Tracheophyta;-_Euphyllophyta;-_Spermatophyta;c_Magnoliopsida;-_Mesangiospermae;-_Liliopsida;-_Petrosaviidae;-_commelinids;o_Poales;f_Poaceae;-_BOP clade;-_Oryzoideae;-_Oryzeae;-_Oryzinae;g_Oryza;s_Oryza sativa;-_Oryza sativa Japonica Group
30	g17657.t1	1722	1507.26	1	0.004805	4-coumarate--coa ligase	g17657	P17814	6.02E-199	630	0.946	sp|P17814|4CL1_ORYSJ 4-coumarate--CoA ligase 1 OS=Oryza sativa subsp. japonica OX=39947 GN=4CL1 PE=1 SV=2	-_cellular organisms;d_Eukaryota;k_Viridiplantae;p_Streptophyta;-_Streptophytina;-_Embryophyta;-_Tracheophyta;-_Euphyllophyta;-_Spermatophyta;c_Magnoliopsida;-_Mesangiospermae;-_Liliopsida;-_Petrosaviidae;-_commelinids;o_Poales;f_Poaceae;-_BOP clade;-_Oryzoideae;-_Oryzeae;-_Oryzinae;g_Oryza;s_Oryza sativa;-_Oryza sativa Japonica Group
31	g26125.t1	1752	1537.26	0	0	4-coumarate--coa ligase	g26125	Q0DV32	1.49E-185	591	0.925	sp|Q0DV32|4CLL1_ORYSJ 4-coumarate--CoA ligase-like 1 OS=Oryza sativa subsp. japonica OX=39947 GN=4CLL1 PE=2 SV=2	-_cellular organisms;d_Eukaryota;k_Viridiplantae;p_Streptophyta;-_Streptophytina;-_Embryophyta;-_Tracheophyta;-_Euphyllophyta;-_Spermatophyta;c_Magnoliopsida;-_Mesangiospermae;-_Liliopsida;-_Petrosaviidae;-_commelinids;o_Poales;f_Poaceae;-_BOP clade;-_Oryzoideae;-_Oryzeae;-_Oryzinae;g_Oryza;s_Oryza sativa;-_Oryza sativa Japonica Group
32	g64703.t1	1617	1402.26	0	0	4-coumarate--coa ligase	g64703	Q8RU95	2.53E-135	443	0.985	sp|Q8RU95|4CLL6_ORYSJ 4-coumarate--CoA ligase-like 6 OS=Oryza sativa subsp. japonica OX=39947 GN=4CLL6 PE=2 SV=2	-_cellular organisms;d_Eukaryota;k_Viridiplantae;p_Streptophyta;-_Streptophytina;-_Embryophyta;-_Tracheophyta;-_Euphyllophyta;-_Spermatophyta;c_Magnoliopsida;-_Mesangiospermae;-_Liliopsida;-_Petrosaviidae;-_commelinids;o_Poales;f_Poaceae;-_BOP clade;-_Oryzoideae;-_Oryzeae;-_Oryzinae;g_Oryza;s_Oryza sativa;-_Oryza sativa Japonica Group
34	g34469.t1	1614	1399.26	0	0	4-coumarate--coa ligase	g34469	Q8RU95	6.57E-141	460	0.933	sp|Q8RU95|4CLL6_ORYSJ 4-coumarate--CoA ligase-like 6 OS=Oryza sativa subsp. japonica OX=39947 GN=4CLL6 PE=2 SV=2	-_cellular organisms;d_Eukaryota;k_Viridiplantae;p_Streptophyta;-_Streptophytina;-_Embryophyta;-_Tracheophyta;-_Euphyllophyta;-_Spermatophyta;c_Magnoliopsida;-_Mesangiospermae;-_Liliopsida;-_Petrosaviidae;-_commelinids;o_Poales;f_Poaceae;-_BOP clade;-_Oryzoideae;-_Oryzeae;-_Oryzinae;g_Oryza;s_Oryza sativa;-_Oryza sativa Japonica Group
35	g82153.t1	1599	1384.26	0	0	4-coumarate--coa ligase	g82153	Q69RG7	9.03E-129	424	0.934	sp|Q69RG7|4CLL7_ORYSJ 4-coumarate--CoA ligase-like 7 OS=Oryza sativa subsp. japonica OX=39947 GN=4CLL7 PE=2 SV=1	-_cellular organisms;d_Eukaryota;k_Viridiplantae;p_Streptophyta;-_Streptophytina;-_Embryophyta;-_Tracheophyta;-_Euphyllophyta;-_Spermatophyta;c_Magnoliopsida;-_Mesangiospermae;-_Liliopsida;-_Petrosaviidae;-_commelinids;o_Poales;f_Poaceae;-_BOP clade;-_Oryzoideae;-_Oryzeae;-_Oryzinae;g_Oryza;s_Oryza sativa;-_Oryza sativa Japonica Group
36	g42853.t1	1599	1384.26	0	0	4-coumarate--coa ligase	g42853	Q10S72	1.06E-172	552	0.983	sp|Q10S72|4CLL4_ORYSJ 4-coumarate--CoA ligase-like 4 OS=Oryza sativa subsp. japonica OX=39947 GN=4CLL4 PE=2 SV=1	-_cellular organisms;d_Eukaryota;k_Viridiplantae;p_Streptophyta;-_Streptophytina;-_Embryophyta;-_Tracheophyta;-_Euphyllophyta;-_Spermatophyta;c_Magnoliopsida;-_Mesangiospermae;-_Liliopsida;-_Petrosaviidae;-_commelinids;o_Poales;f_Poaceae;-_BOP clade;-_Oryzoideae;-_Oryzeae;-_Oryzinae;g_Oryza;s_Oryza sativa;-_Oryza sativa Japonica Group
37	g75248.t1	1410	1195.26	0	0	4-coumarate--coa ligase	g75248	Q9LQ12	1.54E-189	597	0.955	sp|Q9LQ12|4CLL1_ARATH 4-coumarate--CoA ligase-like 1 OS=Arabidopsis thaliana OX=3702 GN=4CLL1 PE=1 SV=1	-_cellular organisms;d_Eukaryota;k_Viridiplantae;p_Streptophyta;-_Streptophytina;-_Embryophyta;-_Tracheophyta;-_Euphyllophyta;-_Spermatophyta;c_Magnoliopsida;-_Mesangiospermae;-_eudicotyledons;-_Gunneridae;-_Pentapetalae;-_rosids;-_malvids;o_Brassicales;f_Brassicaceae;-_Camelineae;g_Arabidopsis;s_Arabidopsis thaliana
38	g67652.t1	1674	1459.26	0	0	4-coumarate--coa ligase	g67652	Q9LQ12	2.34E-270	835	0.959	sp|Q9LQ12|4CLL1_ARATH 4-coumarate--CoA ligase-like 1 OS=Arabidopsis thaliana OX=3702 GN=4CLL1 PE=1 SV=1	-_cellular organisms;d_Eukaryota;k_Viridiplantae;p_Streptophyta;-_Streptophytina;-_Embryophyta;-_Tracheophyta;-_Euphyllophyta;-_Spermatophyta;c_Magnoliopsida;-_Mesangiospermae;-_eudicotyledons;-_Gunneridae;-_Pentapetalae;-_rosids;-_malvids;o_Brassicales;f_Brassicaceae;-_Camelineae;g_Arabidopsis;s_Arabidopsis thaliana
39	g35418.t1	1590	1375.26	4983	26.2415	flavonoid 3',5'-hydroxylase	g35418	P48418	2.69E-92	317	0.911	sp|P48418|C75A1_PETHY Flavonoid 3',5'-hydroxylase 1 OS=Petunia hybrida OX=4102 GN=CYP75A1 PE=1 SV=1	-_cellular organisms;d_Eukaryota;k_Viridiplantae;p_Streptophyta;-_Streptophytina;-_Embryophyta;-_Tracheophyta;-_Euphyllophyta;-_Spermatophyta;c_Magnoliopsida;-_Mesangiospermae;-_eudicotyledons;-_Gunneridae;-_Pentapetalae;-_asterids;-_lamiids;o_Solanales;f_Solanaceae;-_Petunioideae;g_Petunia;s_Petunia x hybrida
40	g8189.t1	1530	1315.26	185	1.01869	flavonoid 3',5'-hydroxylase	g8189	A0A4D6Q414	6.24E-189	597	0.976	sp|A0A4D6Q414|CYP2_CROXC Flavonoid 3',5'-hydroxylase CYP75B138 OS=Crocosmia x crocosmiiflora OX=1053288 GN=CYP75B138 PE=1 SV=1	-_cellular organisms;d_Eukaryota;k_Viridiplantae;p_Streptophyta;-_Streptophytina;-_Embryophyta;-_Tracheophyta;-_Euphyllophyta;-_Spermatophyta;c_Magnoliopsida;-_Mesangiospermae;-_Liliopsida;-_Petrosaviidae;o_Asparagales;f_Iridaceae;-_Crocoideae;-_Freesieae;g_Crocosmia;s_Crocosmia x crocosmiiflora
41	g35415.t1	1092	877.258	116	0.957661	flavonoid 3',5'-hydroxylase	g35415	P37120	2.62E-60	217	0.959	sp|P37120|C75A2_SOLME Flavonoid 3',5'-hydroxylase OS=Solanum melongena OX=4111 GN=CYP75A2 PE=2 SV=1	-_cellular organisms;d_Eukaryota;k_Viridiplantae;p_Streptophyta;-_Streptophytina;-_Embryophyta;-_Tracheophyta;-_Euphyllophyta;-_Spermatophyta;c_Magnoliopsida;-_Mesangiospermae;-_eudicotyledons;-_Gunneridae;-_Pentapetalae;-_asterids;-_lamiids;o_Solanales;f_Solanaceae;-_Solanoideae;-_Solaneae;g_Solanum;s_Solanum melongena
42	g50630.t1	1530	1315.26	54	0.297347	flavonoid 3',5'-hydroxylase	g50630	A0A4D6Q414	1.60E-188	596	0.953	sp|A0A4D6Q414|CYP2_CROXC Flavonoid 3',5'-hydroxylase CYP75B138 OS=Crocosmia x crocosmiiflora OX=1053288 GN=CYP75B138 PE=1 SV=1	-_cellular organisms;d_Eukaryota;k_Viridiplantae;p_Streptophyta;-_Streptophytina;-_Embryophyta;-_Tracheophyta;-_Euphyllophyta;-_Spermatophyta;c_Magnoliopsida;-_Mesangiospermae;-_Liliopsida;-_Petrosaviidae;o_Asparagales;f_Iridaceae;-_Crocoideae;-_Freesieae;g_Crocosmia;s_Crocosmia x crocosmiiflora
43	g71307.t1	1533	1318.26	9	0.0494451	flavonoid 3',5'-hydroxylase	g71307	P48418	3.36E-260	803	0.98	sp|P48418|C75A1_PETHY Flavonoid 3',5'-hydroxylase 1 OS=Petunia hybrida OX=4102 GN=CYP75A1 PE=1 SV=1	-_cellular organisms;d_Eukaryota;k_Viridiplantae;p_Streptophyta;-_Streptophytina;-_Embryophyta;-_Tracheophyta;-_Euphyllophyta;-_Spermatophyta;c_Magnoliopsida;-_Mesangiospermae;-_eudicotyledons;-_Gunneridae;-_Pentapetalae;-_asterids;-_lamiids;o_Solanales;f_Solanaceae;-_Petunioideae;g_Petunia;s_Petunia x hybrida
44	g67258.t1	1293	1078.26	0	0	flavonoid 3',5'-hydroxylase	g67258	P48419	4.78E-189	593	0.979	sp|P48419|C75A3_PETHY Flavonoid 3',5'-hydroxylase 2 OS=Petunia hybrida OX=4102 GN=CYP75A3 PE=2 SV=1	-_cellular organisms;d_Eukaryota;k_Viridiplantae;p_Streptophyta;-_Streptophytina;-_Embryophyta;-_Tracheophyta;-_Euphyllophyta;-_Spermatophyta;c_Magnoliopsida;-_Mesangiospermae;-_eudicotyledons;-_Gunneridae;-_Pentapetalae;-_asterids;-_lamiids;o_Solanales;f_Solanaceae;-_Petunioideae;g_Petunia;s_Petunia x hybrida
45	g71305.t1	1092	877.258	0	0	flavonoid 3',5'-hydroxylase	g71305	P48418	1.13E-176	554	0.995	sp|P48418|C75A1_PETHY Flavonoid 3',5'-hydroxylase 1 OS=Petunia hybrida OX=4102 GN=CYP75A1 PE=1 SV=1	-_cellular organisms;d_Eukaryota;k_Viridiplantae;p_Streptophyta;-_Streptophytina;-_Embryophyta;-_Tracheophyta;-_Euphyllophyta;-_Spermatophyta;c_Magnoliopsida;-_Mesangiospermae;-_eudicotyledons;-_Gunneridae;-_Pentapetalae;-_asterids;-_lamiids;o_Solanales;f_Solanaceae;-_Petunioideae;g_Petunia;s_Petunia x hybrida
46	g67259.t1	1533	1318.26	0	0	flavonoid 3',5'-hydroxylase	g67259	P48419	9.55E-261	805	0.969	sp|P48419|C75A3_PETHY Flavonoid 3',5'-hydroxylase 2 OS=Petunia hybrida OX=4102 GN=CYP75A3 PE=2 SV=1	-_cellular organisms;d_Eukaryota;k_Viridiplantae;p_Streptophyta;-_Streptophytina;-_Embryophyta;-_Tracheophyta;-_Euphyllophyta;-_Spermatophyta;c_Magnoliopsida;-_Mesangiospermae;-_eudicotyledons;-_Gunneridae;-_Pentapetalae;-_asterids;-_lamiids;o_Solanales;f_Solanaceae;-_Petunioideae;g_Petunia;s_Petunia x hybrida
47	g71303.t1	762	547.258	0	0	flavonoid 3',5'-hydroxylase	g71303	P48419	1.00E-100	329	0.98	sp|P48419|C75A3_PETHY Flavonoid 3',5'-hydroxylase 2 OS=Petunia hybrida OX=4102 GN=CYP75A3 PE=2 SV=1	-_cellular organisms;d_Eukaryota;k_Viridiplantae;p_Streptophyta;-_Streptophytina;-_Embryophyta;-_Tracheophyta;-_Euphyllophyta;-_Spermatophyta;c_Magnoliopsida;-_Mesangiospermae;-_eudicotyledons;-_Gunneridae;-_Pentapetalae;-_asterids;-_lamiids;o_Solanales;f_Solanaceae;-_Petunioideae;g_Petunia;s_Petunia x hybrida
48	g41720.t1	1575	1360.26	0	0	flavonoid 3',5'-hydroxylase	g41720	A0A4D6Q414	1.35E-100	342	0.989	sp|A0A4D6Q414|CYP2_CROXC Flavonoid 3',5'-hydroxylase CYP75B138 OS=Crocosmia x crocosmiiflora OX=1053288 GN=CYP75B138 PE=1 SV=1	-_cellular organisms;d_Eukaryota;k_Viridiplantae;p_Streptophyta;-_Streptophytina;-_Embryophyta;-_Tracheophyta;-_Euphyllophyta;-_Spermatophyta;c_Magnoliopsida;-_Mesangiospermae;-_Liliopsida;-_Petrosaviidae;o_Asparagales;f_Iridaceae;-_Crocoideae;-_Freesieae;g_Crocosmia;s_Crocosmia x crocosmiiflora
49	g58086.t1	1572	1357.26	0	0	flavonoid 3',5'-hydroxylase	g58086	A0A4D6Q414	2.75E-101	344	0.924	sp|A0A4D6Q414|CYP2_CROXC Flavonoid 3',5'-hydroxylase CYP75B138 OS=Crocosmia x crocosmiiflora OX=1053288 GN=CYP75B138 PE=1 SV=1	-_cellular organisms;d_Eukaryota;k_Viridiplantae;p_Streptophyta;-_Streptophytina;-_Embryophyta;-_Tracheophyta;-_Euphyllophyta;-_Spermatophyta;c_Magnoliopsida;-_Mesangiospermae;-_Liliopsida;-_Petrosaviidae;o_Asparagales;f_Iridaceae;-_Crocoideae;-_Freesieae;g_Crocosmia;s_Crocosmia x crocosmiiflora
50	g59170.t1	585	370.369	0	0	flavonoid 3',5'-hydroxylase	g59170	A0A4D6Q414	2.57E-34	134	0.923	sp|A0A4D6Q414|CYP2_CROXC Flavonoid 3',5'-hydroxylase CYP75B138 OS=Crocosmia x crocosmiiflora OX=1053288 GN=CYP75B138 PE=1 SV=1	-_cellular organisms;d_Eukaryota;k_Viridiplantae;p_Streptophyta;-_Streptophytina;-_Embryophyta;-_Tracheophyta;-_Euphyllophyta;-_Spermatophyta;c_Magnoliopsida;-_Mesangiospermae;-_Liliopsida;-_Petrosaviidae;o_Asparagales;f_Iridaceae;-_Crocoideae;-_Freesieae;g_Crocosmia;s_Crocosmia x crocosmiiflora
51	g32764.t1	1521	1306.26	57	0.316029	flavonoid 3'-monooxygenase	g32764	Q9SD85	6.08E-51	194	0.937	sp|Q9SD85|F3PH_ARATH Flavonoid 3'-monooxygenase OS=Arabidopsis thaliana OX=3702 GN=CYP75B1 PE=1 SV=1	-_cellular organisms;d_Eukaryota;k_Viridiplantae;p_Streptophyta;-_Streptophytina;-_Embryophyta;-_Tracheophyta;-_Euphyllophyta;-_Spermatophyta;c_Magnoliopsida;-_Mesangiospermae;-_eudicotyledons;-_Gunneridae;-_Pentapetalae;-_rosids;-_malvids;o_Brassicales;f_Brassicaceae;-_Camelineae;g_Arabidopsis;s_Arabidopsis thaliana
52	g44591.t1	1518	1303.26	8	0.0444571	flavonoid 3'-monooxygenase	g44591	Q9SD85	5.26E-52	198	0.994	sp|Q9SD85|F3PH_ARATH Flavonoid 3'-monooxygenase OS=Arabidopsis thaliana OX=3702 GN=CYP75B1 PE=1 SV=1	-_cellular organisms;d_Eukaryota;k_Viridiplantae;p_Streptophyta;-_Streptophytina;-_Embryophyta;-_Tracheophyta;-_Euphyllophyta;-_Spermatophyta;c_Magnoliopsida;-_Mesangiospermae;-_eudicotyledons;-_Gunneridae;-_Pentapetalae;-_rosids;-_malvids;o_Brassicales;f_Brassicaceae;-_Camelineae;g_Arabidopsis;s_Arabidopsis thaliana
53	g1747.t1	1413	1198.26	3	0.0181323	flavonoid 3'-monooxygenase	g1747	Q9SD85	1.74E-58	216	0.996	sp|Q9SD85|F3PH_ARATH Flavonoid 3'-monooxygenase OS=Arabidopsis thaliana OX=3702 GN=CYP75B1 PE=1 SV=1	-_cellular organisms;d_Eukaryota;k_Viridiplantae;p_Streptophyta;-_Streptophytina;-_Embryophyta;-_Tracheophyta;-_Euphyllophyta;-_Spermatophyta;c_Magnoliopsida;-_Mesangiospermae;-_eudicotyledons;-_Gunneridae;-_Pentapetalae;-_rosids;-_malvids;o_Brassicales;f_Brassicaceae;-_Camelineae;g_Arabidopsis;s_Arabidopsis thaliana
54	g25850.t1	1500	1285.26	0	0	flavonoid 3'-monooxygenase	g25850	Q9SD85	2.69E-95	325	0.978	sp|Q9SD85|F3PH_ARATH Flavonoid 3'-monooxygenase OS=Arabidopsis thaliana OX=3702 GN=CYP75B1 PE=1 SV=1	-_cellular organisms;d_Eukaryota;k_Viridiplantae;p_Streptophyta;-_Streptophytina;-_Embryophyta;-_Tracheophyta;-_Euphyllophyta;-_Spermatophyta;c_Magnoliopsida;-_Mesangiospermae;-_eudicotyledons;-_Gunneridae;-_Pentapetalae;-_rosids;-_malvids;o_Brassicales;f_Brassicaceae;-_Camelineae;g_Arabidopsis;s_Arabidopsis thaliana
55	g66444.t1	294	93.2112	0	0	flavonoid 3'-monooxygenase	g66444	Q9SD85	2.90E-10	59	0.99	sp|Q9SD85|F3PH_ARATH Flavonoid 3'-monooxygenase OS=Arabidopsis thaliana OX=3702 GN=CYP75B1 PE=1 SV=1	-_cellular organisms;d_Eukaryota;k_Viridiplantae;p_Streptophyta;-_Streptophytina;-_Embryophyta;-_Tracheophyta;-_Euphyllophyta;-_Spermatophyta;c_Magnoliopsida;-_Mesangiospermae;-_eudicotyledons;-_Gunneridae;-_Pentapetalae;-_rosids;-_malvids;o_Brassicales;f_Brassicaceae;-_Camelineae;g_Arabidopsis;s_Arabidopsis thaliana
56	g71944.t1	1545	1330.26	0	0	flavonoid 3'-monooxygenase	g71944	A0A4D6Q415	2.03E-54	205	0.94	sp|A0A4D6Q415|CYP1_CROXC Flavonoid 3'-monooxygenase CYP75B137 OS=Crocosmia x crocosmiiflora OX=1053288 GN=CYP75B137 PE=1 SV=1	-_cellular organisms;d_Eukaryota;k_Viridiplantae;p_Streptophyta;-_Streptophytina;-_Embryophyta;-_Tracheophyta;-_Euphyllophyta;-_Spermatophyta;c_Magnoliopsida;-_Mesangiospermae;-_Liliopsida;-_Petrosaviidae;o_Asparagales;f_Iridaceae;-_Crocoideae;-_Freesieae;g_Crocosmia;s_Crocosmia x crocosmiiflora
57	g66609.t1	1518	1303.26	0	0	flavonoid 3'-monooxygenase	g66609	Q9SBQ9	3.66E-50	192	0.998	sp|Q9SBQ9|F3PH_PETHY Flavonoid 3'-monooxygenase OS=Petunia hybrida OX=4102 GN=CYP75B2 PE=2 SV=1	-_cellular organisms;d_Eukaryota;k_Viridiplantae;p_Streptophyta;-_Streptophytina;-_Embryophyta;-_Tracheophyta;-_Euphyllophyta;-_Spermatophyta;c_Magnoliopsida;-_Mesangiospermae;-_eudicotyledons;-_Gunneridae;-_Pentapetalae;-_asterids;-_lamiids;o_Solanales;f_Solanaceae;-_Petunioideae;g_Petunia;s_Petunia x hybrida
58	g66439.t1	1092	877.258	0	0	flavonoid 3'-monooxygenase	g66439	Q9SBQ9	9.34E-73	253	0.909	sp|Q9SBQ9|F3PH_PETHY Flavonoid 3'-monooxygenase OS=Petunia hybrida OX=4102 GN=CYP75B2 PE=2 SV=1	-_cellular organisms;d_Eukaryota;k_Viridiplantae;p_Streptophyta;-_Streptophytina;-_Embryophyta;-_Tracheophyta;-_Euphyllophyta;-_Spermatophyta;c_Magnoliopsida;-_Mesangiospermae;-_eudicotyledons;-_Gunneridae;-_Pentapetalae;-_asterids;-_lamiids;o_Solanales;f_Solanaceae;-_Petunioideae;g_Petunia;s_Petunia x hybrida
59	g66442.t1	399	186.878	0	0	flavonoid 3'-monooxygenase	g66442	Q9SBQ9	3.45E-34	130	0.992	sp|Q9SBQ9|F3PH_PETHY Flavonoid 3'-monooxygenase OS=Petunia hybrida OX=4102 GN=CYP75B2 PE=2 SV=1	-_cellular organisms;d_Eukaryota;k_Viridiplantae;p_Streptophyta;-_Streptophytina;-_Embryophyta;-_Tracheophyta;-_Euphyllophyta;-_Spermatophyta;c_Magnoliopsida;-_Mesangiospermae;-_eudicotyledons;-_Gunneridae;-_Pentapetalae;-_asterids;-_lamiids;o_Solanales;f_Solanaceae;-_Petunioideae;g_Petunia;s_Petunia x hybrida
60	g36241.t1	774	559.258	0	0	flavonoid 3'-monooxygenase	g36241	Q9SD85	1.08E-53	193	0.965	sp|Q9SD85|F3PH_ARATH Flavonoid 3'-monooxygenase OS=Arabidopsis thaliana OX=3702 GN=CYP75B1 PE=1 SV=1	-_cellular organisms;d_Eukaryota;k_Viridiplantae;p_Streptophyta;-_Streptophytina;-_Embryophyta;-_Tracheophyta;-_Euphyllophyta;-_Spermatophyta;c_Magnoliopsida;-_Mesangiospermae;-_eudicotyledons;-_Gunneridae;-_Pentapetalae;-_rosids;-_malvids;o_Brassicales;f_Brassicaceae;-_Camelineae;g_Arabidopsis;s_Arabidopsis thaliana
61	g48715.t1	1071	856.258	0	0	flavonoid 3'-monooxygenase	g48715	Q9SBQ9	2.15E-76	263	0.922	sp|Q9SBQ9|F3PH_PETHY Flavonoid 3'-monooxygenase OS=Petunia hybrida OX=4102 GN=CYP75B2 PE=2 SV=1	-_cellular organisms;d_Eukaryota;k_Viridiplantae;p_Streptophyta;-_Streptophytina;-_Embryophyta;-_Tracheophyta;-_Euphyllophyta;-_Spermatophyta;c_Magnoliopsida;-_Mesangiospermae;-_eudicotyledons;-_Gunneridae;-_Pentapetalae;-_asterids;-_lamiids;o_Solanales;f_Solanaceae;-_Petunioideae;g_Petunia;s_Petunia x hybrida
62	g36244.t1	1503	1288.26	0	0	flavonoid 3'-monooxygenase	g36244	A0A4D6Q415	2.57E-115	383	0.934	sp|A0A4D6Q415|CYP1_CROXC Flavonoid 3'-monooxygenase CYP75B137 OS=Crocosmia x crocosmiiflora OX=1053288 GN=CYP75B137 PE=1 SV=1	-_cellular organisms;d_Eukaryota;k_Viridiplantae;p_Streptophyta;-_Streptophytina;-_Embryophyta;-_Tracheophyta;-_Euphyllophyta;-_Spermatophyta;c_Magnoliopsida;-_Mesangiospermae;-_Liliopsida;-_Petrosaviidae;o_Asparagales;f_Iridaceae;-_Crocoideae;-_Freesieae;g_Crocosmia;s_Crocosmia x crocosmiiflora
63	g62512.t1	717	502.272	0	0	flavonoid 3'-monooxygenase	g62512	Q9SBQ9	9.17E-42	157	0.916	sp|Q9SBQ9|F3PH_PETHY Flavonoid 3'-monooxygenase OS=Petunia hybrida OX=4102 GN=CYP75B2 PE=2 SV=1	-_cellular organisms;d_Eukaryota;k_Viridiplantae;p_Streptophyta;-_Streptophytina;-_Embryophyta;-_Tracheophyta;-_Euphyllophyta;-_Spermatophyta;c_Magnoliopsida;-_Mesangiospermae;-_eudicotyledons;-_Gunneridae;-_Pentapetalae;-_asterids;-_lamiids;o_Solanales;f_Solanaceae;-_Petunioideae;g_Petunia;s_Petunia x hybrida
64	g11315.t1	1251	1036.26	0	0	flavonoid 3'-monooxygenase	g11315	Q9SBQ9	7.63E-181	569	0.981	sp|Q9SBQ9|F3PH_PETHY Flavonoid 3'-monooxygenase OS=Petunia hybrida OX=4102 GN=CYP75B2 PE=2 SV=1	-_cellular organisms;d_Eukaryota;k_Viridiplantae;p_Streptophyta;-_Streptophytina;-_Embryophyta;-_Tracheophyta;-_Euphyllophyta;-_Spermatophyta;c_Magnoliopsida;-_Mesangiospermae;-_eudicotyledons;-_Gunneridae;-_Pentapetalae;-_asterids;-_lamiids;o_Solanales;f_Solanaceae;-_Petunioideae;g_Petunia;s_Petunia x hybrida
65	g29740.t1	1503	1288.26	0	0	flavonoid 3'-monooxygenase	g29740	A0A4D6Q415	3.64E-118	392	0.988	sp|A0A4D6Q415|CYP1_CROXC Flavonoid 3'-monooxygenase CYP75B137 OS=Crocosmia x crocosmiiflora OX=1053288 GN=CYP75B137 PE=1 SV=1	-_cellular organisms;d_Eukaryota;k_Viridiplantae;p_Streptophyta;-_Streptophytina;-_Embryophyta;-_Tracheophyta;-_Euphyllophyta;-_Spermatophyta;c_Magnoliopsida;-_Mesangiospermae;-_Liliopsida;-_Petrosaviidae;o_Asparagales;f_Iridaceae;-_Crocoideae;-_Freesieae;g_Crocosmia;s_Crocosmia x crocosmiiflora
66	g47497.t1	1518	1303.26	0	0	flavonoid 3'-monooxygenase	g47497	Q9SBQ9	2.12E-52	199	0.998	sp|Q9SBQ9|F3PH_PETHY Flavonoid 3'-monooxygenase OS=Petunia hybrida OX=4102 GN=CYP75B2 PE=2 SV=1	-_cellular organisms;d_Eukaryota;k_Viridiplantae;p_Streptophyta;-_Streptophytina;-_Embryophyta;-_Tracheophyta;-_Euphyllophyta;-_Spermatophyta;c_Magnoliopsida;-_Mesangiospermae;-_eudicotyledons;-_Gunneridae;-_Pentapetalae;-_asterids;-_lamiids;o_Solanales;f_Solanaceae;-_Petunioideae;g_Petunia;s_Petunia x hybrida
67	g40057.t1	1008	793.258	476.848	4.35359	flavonol synthase	g40057	Q9ZWQ9	6.10E-174	544	0.997	sp|Q9ZWQ9|FLS_CITUN Flavonol synthase/flavanone 3-hydroxylase OS=Citrus unshiu OX=55188 GN=FLS PE=1 SV=1	-_cellular organisms;d_Eukaryota;k_Viridiplantae;p_Streptophyta;-_Streptophytina;-_Embryophyta;-_Tracheophyta;-_Euphyllophyta;-_Spermatophyta;c_Magnoliopsida;-_Mesangiospermae;-_eudicotyledons;-_Gunneridae;-_Pentapetalae;-_rosids;-_malvids;o_Sapindales;f_Rutaceae;-_Aurantioideae;g_Citrus;s_Citrus unshiu
68	g69480.t1	1074	859.258	420.266	3.54227	flavonol synthase	g69480	A0A4D6Q440	3.98E-60	216	0.93	sp|A0A4D6Q440|FLS1_CROXC Flavonol synthase 1 OS=Crocosmia x crocosmiiflora OX=1053288 GN=FLS1 PE=1 SV=1	-_cellular organisms;d_Eukaryota;k_Viridiplantae;p_Streptophyta;-_Streptophytina;-_Embryophyta;-_Tracheophyta;-_Euphyllophyta;-_Spermatophyta;c_Magnoliopsida;-_Mesangiospermae;-_Liliopsida;-_Petrosaviidae;o_Asparagales;f_Iridaceae;-_Crocoideae;-_Freesieae;g_Crocosmia;s_Crocosmia x crocosmiiflora
69	g56711.t1	1074	859.258	106.734	0.899624	flavonol synthase	g56711	A0A4D6Q440	1.15E-60	218	0.93	sp|A0A4D6Q440|FLS1_CROXC Flavonol synthase 1 OS=Crocosmia x crocosmiiflora OX=1053288 GN=FLS1 PE=1 SV=1	-_cellular organisms;d_Eukaryota;k_Viridiplantae;p_Streptophyta;-_Streptophytina;-_Embryophyta;-_Tracheophyta;-_Euphyllophyta;-_Spermatophyta;c_Magnoliopsida;-_Mesangiospermae;-_Liliopsida;-_Petrosaviidae;o_Asparagales;f_Iridaceae;-_Crocoideae;-_Freesieae;g_Crocosmia;s_Crocosmia x crocosmiiflora
70	g21690.t1	1008	793.258	80.1426	0.731695	flavonol synthase	g21690	Q9ZWQ9	1.42E-172	541	0.997	sp|Q9ZWQ9|FLS_CITUN Flavonol synthase/flavanone 3-hydroxylase OS=Citrus unshiu OX=55188 GN=FLS PE=1 SV=1	-_cellular organisms;d_Eukaryota;k_Viridiplantae;p_Streptophyta;-_Streptophytina;-_Embryophyta;-_Tracheophyta;-_Euphyllophyta;-_Spermatophyta;c_Magnoliopsida;-_Mesangiospermae;-_eudicotyledons;-_Gunneridae;-_Pentapetalae;-_rosids;-_malvids;o_Sapindales;f_Rutaceae;-_Aurantioideae;g_Citrus;s_Citrus unshiu
71	g22665.t1	1008	793.258	5.00891	0.0457309	flavonol synthase	g22665	Q9ZWQ9	6.10E-174	544	0.997	sp|Q9ZWQ9|FLS_CITUN Flavonol synthase/flavanone 3-hydroxylase OS=Citrus unshiu OX=55188 GN=FLS PE=1 SV=1	-_cellular organisms;d_Eukaryota;k_Viridiplantae;p_Streptophyta;-_Streptophytina;-_Embryophyta;-_Tracheophyta;-_Euphyllophyta;-_Spermatophyta;c_Magnoliopsida;-_Mesangiospermae;-_eudicotyledons;-_Gunneridae;-_Pentapetalae;-_rosids;-_malvids;o_Sapindales;f_Rutaceae;-_Aurantioideae;g_Citrus;s_Citrus unshiu
72	g17723.t1	1008	793.258	0	0	flavonol synthase	g17723	Q9ZWQ9	2.94E-173	542	0.997	sp|Q9ZWQ9|FLS_CITUN Flavonol synthase/flavanone 3-hydroxylase OS=Citrus unshiu OX=55188 GN=FLS PE=1 SV=1	-_cellular organisms;d_Eukaryota;k_Viridiplantae;p_Streptophyta;-_Streptophytina;-_Embryophyta;-_Tracheophyta;-_Euphyllophyta;-_Spermatophyta;c_Magnoliopsida;-_Mesangiospermae;-_eudicotyledons;-_Gunneridae;-_Pentapetalae;-_rosids;-_malvids;o_Sapindales;f_Rutaceae;-_Aurantioideae;g_Citrus;s_Citrus unshiu
73	g22663.t1	957	742.258	0	0	flavonol synthase	g22663	Q9ZWQ9	1.96E-151	479	0.997	sp|Q9ZWQ9|FLS_CITUN Flavonol synthase/flavanone 3-hydroxylase OS=Citrus unshiu OX=55188 GN=FLS PE=1 SV=1	-_cellular organisms;d_Eukaryota;k_Viridiplantae;p_Streptophyta;-_Streptophytina;-_Embryophyta;-_Tracheophyta;-_Euphyllophyta;-_Spermatophyta;c_Magnoliopsida;-_Mesangiospermae;-_eudicotyledons;-_Gunneridae;-_Pentapetalae;-_rosids;-_malvids;o_Sapindales;f_Rutaceae;-_Aurantioideae;g_Citrus;s_Citrus unshiu
74	g69028.t1	921	706.258	0	0	flavonol synthase	g69028	Q9M547	4.05E-29	123	0.948	sp|Q9M547|FLS_EUSER Flavonol synthase/flavanone 3-hydroxylase OS=Eustoma exaltatum subsp. russellianum OX=52518 GN=FLS PE=2 SV=1	-_cellular organisms;d_Eukaryota;k_Viridiplantae;p_Streptophyta;-_Streptophytina;-_Embryophyta;-_Tracheophyta;-_Euphyllophyta;-_Spermatophyta;c_Magnoliopsida;-_Mesangiospermae;-_eudicotyledons;-_Gunneridae;-_Pentapetalae;-_asterids;-_lamiids;o_Gentianales;f_Gentianaceae;-_Chironieae;-_Chironiinae;g_Eustoma;s_Eustoma grandiflorum
75	g80164.t1	1041	826.258	0	0	flavonol synthase	g80164	Q9ZWQ9	5.10E-60	215	0.902	sp|Q9ZWQ9|FLS_CITUN Flavonol synthase/flavanone 3-hydroxylase OS=Citrus unshiu OX=55188 GN=FLS PE=1 SV=1	-_cellular organisms;d_Eukaryota;k_Viridiplantae;p_Streptophyta;-_Streptophytina;-_Embryophyta;-_Tracheophyta;-_Euphyllophyta;-_Spermatophyta;c_Magnoliopsida;-_Mesangiospermae;-_eudicotyledons;-_Gunneridae;-_Pentapetalae;-_rosids;-_malvids;o_Sapindales;f_Rutaceae;-_Aurantioideae;g_Citrus;s_Citrus unshiu
76	g3790.t1	1005	790.258	0	0	flavonol synthase	g3790	Q7XZQ6	4.89E-153	484	0.991	sp|Q7XZQ6|FLS_PETCR Flavonol synthase/flavanone 3-hydroxylase OS=Petroselinum crispum OX=4043 GN=FLS PE=1 SV=1	-_cellular organisms;d_Eukaryota;k_Viridiplantae;p_Streptophyta;-_Streptophytina;-_Embryophyta;-_Tracheophyta;-_Euphyllophyta;-_Spermatophyta;c_Magnoliopsida;-_Mesangiospermae;-_eudicotyledons;-_Gunneridae;-_Pentapetalae;-_asterids;-_campanulids;o_Apiales;-_Apiineae;f_Apiaceae;-_Apioideae;-_apioid superclade;-_Apieae;g_Petroselinum;s_Petroselinum crispum
77	g36799.t1	2148	1933.26	1028	3.8511	phenylalanine ammonia-lyase	g36799	O64963	0	1239	0.992	sp|O64963|PAL1_PRUAV Phenylalanine ammonia-lyase 1 OS=Prunus avium OX=42229 GN=PAL1 PE=2 SV=1	-_cellular organisms;d_Eukaryota;k_Viridiplantae;p_Streptophyta;-_Streptophytina;-_Embryophyta;-_Tracheophyta;-_Euphyllophyta;-_Spermatophyta;c_Magnoliopsida;-_Mesangiospermae;-_eudicotyledons;-_Gunneridae;-_Pentapetalae;-_rosids;-_fabids;o_Rosales;f_Rosaceae;-_Amygdaloideae;-_Amygdaleae;g_Prunus;s_Prunus avium
78	g70508.t1	2154	1939.26	398.821	1.48944	phenylalanine ammonia-lyase	g70508	Q42667	0	1211	0.994	sp|Q42667|PALY_CITLI Phenylalanine ammonia-lyase OS=Citrus limon OX=2708 GN=PAL6 PE=2 SV=1	-_cellular organisms;d_Eukaryota;k_Viridiplantae;p_Streptophyta;-_Streptophytina;-_Embryophyta;-_Tracheophyta;-_Euphyllophyta;-_Spermatophyta;c_Magnoliopsida;-_Mesangiospermae;-_eudicotyledons;-_Gunneridae;-_Pentapetalae;-_rosids;-_malvids;o_Sapindales;f_Rutaceae;-_Aurantioideae;g_Citrus;s_Citrus limon
79	g55435.t1	2139	1924.26	296.772	1.11697	phenylalanine ammonia-lyase	g55435	Q42667	0	1211	0.999	sp|Q42667|PALY_CITLI Phenylalanine ammonia-lyase OS=Citrus limon OX=2708 GN=PAL6 PE=2 SV=1	-_cellular organisms;d_Eukaryota;k_Viridiplantae;p_Streptophyta;-_Streptophytina;-_Embryophyta;-_Tracheophyta;-_Euphyllophyta;-_Spermatophyta;c_Magnoliopsida;-_Mesangiospermae;-_eudicotyledons;-_Gunneridae;-_Pentapetalae;-_rosids;-_malvids;o_Sapindales;f_Rutaceae;-_Aurantioideae;g_Citrus;s_Citrus limon
80	g54032.t1	2154	1939.26	265.179	0.990341	phenylalanine ammonia-lyase	g54032	Q42667	0	1213	0.994	sp|Q42667|PALY_CITLI Phenylalanine ammonia-lyase OS=Citrus limon OX=2708 GN=PAL6 PE=2 SV=1	-_cellular organisms;d_Eukaryota;k_Viridiplantae;p_Streptophyta;-_Streptophytina;-_Embryophyta;-_Tracheophyta;-_Euphyllophyta;-_Spermatophyta;c_Magnoliopsida;-_Mesangiospermae;-_eudicotyledons;-_Gunneridae;-_Pentapetalae;-_rosids;-_malvids;o_Sapindales;f_Rutaceae;-_Aurantioideae;g_Citrus;s_Citrus limon
81	g65273.t1	2154	1939.26	211.94	0.791515	phenylalanine ammonia-lyase	g65273	O64963	0	1249	0.994	sp|O64963|PAL1_PRUAV Phenylalanine ammonia-lyase 1 OS=Prunus avium OX=42229 GN=PAL1 PE=2 SV=1	-_cellular organisms;d_Eukaryota;k_Viridiplantae;p_Streptophyta;-_Streptophytina;-_Embryophyta;-_Tracheophyta;-_Euphyllophyta;-_Spermatophyta;c_Magnoliopsida;-_Mesangiospermae;-_eudicotyledons;-_Gunneridae;-_Pentapetalae;-_rosids;-_fabids;o_Rosales;f_Rosaceae;-_Amygdaloideae;-_Amygdaleae;g_Prunus;s_Prunus avium
82	g16418.t1	2016	1801.26	140	0.562903	phenylalanine ammonia-lyase	g16418	P45731	0	1016	0.951	sp|P45731|PAL1_POPKI Phenylalanine ammonia-lyase G1 OS=Populus kitakamiensis OX=34292 GN=PALG1 PE=3 SV=1	-_cellular organisms;d_Eukaryota;k_Viridiplantae;p_Streptophyta;-_Streptophytina;-_Embryophyta;-_Tracheophyta;-_Euphyllophyta;-_Spermatophyta;c_Magnoliopsida;-_Mesangiospermae;-_eudicotyledons;-_Gunneridae;-_Pentapetalae;-_rosids;-_fabids;o_Malpighiales;f_Salicaceae;-_Saliceae;g_Populus;s_Populus sieboldii x Populus grandidentata
83	g78854.t1	2151	1936.26	120	0.448848	phenylalanine ammonia-lyase	g78854	Q42667	0	1196	0.987	sp|Q42667|PALY_CITLI Phenylalanine ammonia-lyase OS=Citrus limon OX=2708 GN=PAL6 PE=2 SV=1	-_cellular organisms;d_Eukaryota;k_Viridiplantae;p_Streptophyta;-_Streptophytina;-_Embryophyta;-_Tracheophyta;-_Euphyllophyta;-_Spermatophyta;c_Magnoliopsida;-_Mesangiospermae;-_eudicotyledons;-_Gunneridae;-_Pentapetalae;-_rosids;-_malvids;o_Sapindales;f_Rutaceae;-_Aurantioideae;g_Citrus;s_Citrus limon
84	g458.t1	2139	1924.26	109.228	0.411106	phenylalanine ammonia-lyase	g458	Q42667	0	1208	0.987	sp|Q42667|PALY_CITLI Phenylalanine ammonia-lyase OS=Citrus limon OX=2708 GN=PAL6 PE=2 SV=1	-_cellular organisms;d_Eukaryota;k_Viridiplantae;p_Streptophyta;-_Streptophytina;-_Embryophyta;-_Tracheophyta;-_Euphyllophyta;-_Spermatophyta;c_Magnoliopsida;-_Mesangiospermae;-_eudicotyledons;-_Gunneridae;-_Pentapetalae;-_rosids;-_malvids;o_Sapindales;f_Rutaceae;-_Aurantioideae;g_Citrus;s_Citrus limon
85	g62490.t1	2091	1876.26	92	0.355121	phenylalanine ammonia-lyase	g62490	Q9SS45	3.07E-266	831	0.97	sp|Q9SS45|PAL4_ARATH Phenylalanine ammonia-lyase 4 OS=Arabidopsis thaliana OX=3702 GN=PAL4 PE=1 SV=1	-_cellular organisms;d_Eukaryota;k_Viridiplantae;p_Streptophyta;-_Streptophytina;-_Embryophyta;-_Tracheophyta;-_Euphyllophyta;-_Spermatophyta;c_Magnoliopsida;-_Mesangiospermae;-_eudicotyledons;-_Gunneridae;-_Pentapetalae;-_rosids;-_malvids;o_Brassicales;f_Brassicaceae;-_Camelineae;g_Arabidopsis;s_Arabidopsis thaliana
86	g49714.t1	2160	1945.26	72.3141	0.269232	phenylalanine ammonia-lyase	g49714	P45730	0	1243	0.999	sp|P45730|PALY_POPTR Phenylalanine ammonia-lyase OS=Populus trichocarpa OX=3694 GN=PAL PE=2 SV=1	-_cellular organisms;d_Eukaryota;k_Viridiplantae;p_Streptophyta;-_Streptophytina;-_Embryophyta;-_Tracheophyta;-_Euphyllophyta;-_Spermatophyta;c_Magnoliopsida;-_Mesangiospermae;-_eudicotyledons;-_Gunneridae;-_Pentapetalae;-_rosids;-_fabids;o_Malpighiales;f_Salicaceae;-_Saliceae;g_Populus;s_Populus trichocarpa
87	g24202.t1	2154	1939.26	72.0597	0.269115	phenylalanine ammonia-lyase	g24202	O64963	0	1245	0.994	sp|O64963|PAL1_PRUAV Phenylalanine ammonia-lyase 1 OS=Prunus avium OX=42229 GN=PAL1 PE=2 SV=1	-_cellular organisms;d_Eukaryota;k_Viridiplantae;p_Streptophyta;-_Streptophytina;-_Embryophyta;-_Tracheophyta;-_Euphyllophyta;-_Spermatophyta;c_Magnoliopsida;-_Mesangiospermae;-_eudicotyledons;-_Gunneridae;-_Pentapetalae;-_rosids;-_fabids;o_Rosales;f_Rosaceae;-_Amygdaloideae;-_Amygdaleae;g_Prunus;s_Prunus avium
88	g33719.t1	2163	1948.26	14.6859	0.0545927	phenylalanine ammonia-lyase	g33719	O64963	0	1238	0.96	sp|O64963|PAL1_PRUAV Phenylalanine ammonia-lyase 1 OS=Prunus avium OX=42229 GN=PAL1 PE=2 SV=1	-_cellular organisms;d_Eukaryota;k_Viridiplantae;p_Streptophyta;-_Streptophytina;-_Embryophyta;-_Tracheophyta;-_Euphyllophyta;-_Spermatophyta;c_Magnoliopsida;-_Mesangiospermae;-_eudicotyledons;-_Gunneridae;-_Pentapetalae;-_rosids;-_fabids;o_Rosales;f_Rosaceae;-_Amygdaloideae;-_Amygdaleae;g_Prunus;s_Prunus avium
89	g49462.t1	2091	1876.26	7	0.0270201	phenylalanine ammonia-lyase	g49462	Q9SS45	5.19E-268	836	0.97	sp|Q9SS45|PAL4_ARATH Phenylalanine ammonia-lyase 4 OS=Arabidopsis thaliana OX=3702 GN=PAL4 PE=1 SV=1	-_cellular organisms;d_Eukaryota;k_Viridiplantae;p_Streptophyta;-_Streptophytina;-_Embryophyta;-_Tracheophyta;-_Euphyllophyta;-_Spermatophyta;c_Magnoliopsida;-_Mesangiospermae;-_eudicotyledons;-_Gunneridae;-_Pentapetalae;-_rosids;-_malvids;o_Brassicales;f_Brassicaceae;-_Camelineae;g_Arabidopsis;s_Arabidopsis thaliana
90	g54034.t1	291	90.8576	0	0	phenylalanine ammonia-lyase	g54034	P35513	3.25E-34	128	0.99	sp|P35513|PAL2_TOBAC Phenylalanine ammonia-lyase OS=Nicotiana tabacum OX=4097 GN=PALA PE=2 SV=2	-_cellular organisms;d_Eukaryota;k_Viridiplantae;p_Streptophyta;-_Streptophytina;-_Embryophyta;-_Tracheophyta;-_Euphyllophyta;-_Spermatophyta;c_Magnoliopsida;-_Mesangiospermae;-_eudicotyledons;-_Gunneridae;-_Pentapetalae;-_asterids;-_lamiids;o_Solanales;f_Solanaceae;-_Nicotianoideae;-_Nicotianeae;g_Nicotiana;s_Nicotiana tabacum
91	g37688.t1	1518	1303.26	438.459	2.43657	trans-cinnamate 4-monooxygenase	g37688	Q43054	1.774e-310	948	0.998	sp|Q43054|TCMO_POPKI Trans-cinnamate 4-monooxygenase OS=Populus kitakamiensis OX=34292 GN=CYP73A16 PE=2 SV=1	-_cellular organisms;d_Eukaryota;k_Viridiplantae;p_Streptophyta;-_Streptophytina;-_Embryophyta;-_Tracheophyta;-_Euphyllophyta;-_Spermatophyta;c_Magnoliopsida;-_Mesangiospermae;-_eudicotyledons;-_Gunneridae;-_Pentapetalae;-_rosids;-_fabids;o_Malpighiales;f_Salicaceae;-_Saliceae;g_Populus;s_Populus sieboldii x Populus grandidentata
92	g7078.t1	1566	1351.26	240	1.28634	trans-cinnamate 4-monooxygenase	g7078	Q43067	7.57E-52	198	0.948	sp|Q43067|TCMO_PEA Trans-cinnamate 4-monooxygenase OS=Pisum sativum OX=3888 GN=CYP73A9 PE=2 SV=2	-_cellular organisms;d_Eukaryota;k_Viridiplantae;p_Streptophyta;-_Streptophytina;-_Embryophyta;-_Tracheophyta;-_Euphyllophyta;-_Spermatophyta;c_Magnoliopsida;-_Mesangiospermae;-_eudicotyledons;-_Gunneridae;-_Pentapetalae;-_rosids;-_fabids;o_Fabales;f_Fabaceae;-_Papilionoideae;-_50 kb inversion clade;-_NPAAA clade;-_Hologalegina;-_IRL clade;-_Fabeae;g_Pisum;s_Pisum sativum
93	g54397.t1	1518	1303.26	166.2	0.923598	trans-cinnamate 4-monooxygenase	g54397	F1B283	5.035e-311	950	0.998	sp|F1B283|C4H2_PETHY Trans-cinnamate 4-monooxygenase C4H2 OS=Petunia hybrida OX=4102 GN=C4H2 PE=2 SV=1	-_cellular organisms;d_Eukaryota;k_Viridiplantae;p_Streptophyta;-_Streptophytina;-_Embryophyta;-_Tracheophyta;-_Euphyllophyta;-_Spermatophyta;c_Magnoliopsida;-_Mesangiospermae;-_eudicotyledons;-_Gunneridae;-_Pentapetalae;-_asterids;-_lamiids;o_Solanales;f_Solanaceae;-_Petunioideae;g_Petunia;s_Petunia x hybrida
94	g23603.t1	1605	1390.26	0	0	trans-cinnamate 4-monooxygenase	g23603	A0A2H5AIX7	4.47E-215	674	0.91	sp|A0A2H5AIX7|TCMO_NARPS Trans-cinnamate 4-monooxygenase OS=Narcissus pseudonarcissus OX=39639 GN=C4H PE=2 SV=1	-_cellular organisms;d_Eukaryota;k_Viridiplantae;p_Streptophyta;-_Streptophytina;-_Embryophyta;-_Tracheophyta;-_Euphyllophyta;-_Spermatophyta;c_Magnoliopsida;-_Mesangiospermae;-_Liliopsida;-_Petrosaviidae;o_Asparagales;f_Amaryllidaceae;-_Amaryllidoideae;g_Narcissus;s_Narcissus pseudonarcissus
95	g70085.t1	420	207.12	0	0	trans-cinnamate 4-monooxygenase	g70085	F1B283	2.92E-63	214	0.979	sp|F1B283|C4H2_PETHY Trans-cinnamate 4-monooxygenase C4H2 OS=Petunia hybrida OX=4102 GN=C4H2 PE=2 SV=1	-_cellular organisms;d_Eukaryota;k_Viridiplantae;p_Streptophyta;-_Streptophytina;-_Embryophyta;-_Tracheophyta;-_Euphyllophyta;-_Spermatophyta;c_Magnoliopsida;-_Mesangiospermae;-_eudicotyledons;-_Gunneridae;-_Pentapetalae;-_asterids;-_lamiids;o_Solanales;f_Solanaceae;-_Petunioideae;g_Petunia;s_Petunia x hybrida
