# Supplementary material for: Genome assembly of Hibiscus sabdariffa L. provides insights into metabolisms of medicinal natural products
Source: G3 (Bethesda). 2024 Jul 12;14(8):jkae134. doi: 10.1093/g3journal/jkae134 (PMC11304979; doi:10.1093/g3journal/jkae134)
Supplement: jkae134_Supplementary_Data [file jkae134_supplementary_data.zip › Supplementary_Data_5_G3-2023-404815.xlsx]

## Sheet: gluco_results
target_id	length	est_counts	tpm	Identity	Annotation	Taxonomy
g34607.t1	1428	2582	15.4129	0.973	sp|Q40287|UFOG5_MANES Anthocyanidin 3-O-glucosyltransferase 5 OS=Manihot esculenta OX=3983 GN=GT5 PE=2 SV=1	-_cellular organisms;d_Eukaryota;k_Viridiplantae;p_Streptophyta;-_Streptophytina;-_Embryophyta;-_Tracheophyta;-_Euphyllophyta;-_Spermatophyta;c_Magnoliopsida;-_Mesangiospermae;-_eudicotyledons;-_Gunneridae;-_Pentapetalae;-_rosids;-_fabids;o_Malpighiales;f_Euphorbiaceae;-_Crotonoideae;-_Manihoteae;g_Manihot;s_Manihot esculenta
g9003.t1	1395	1113.8	6.83458	0.987	sp|Q9LML6|U71C4_ARATH Flavonol 3-O-glucosyltransferase UGT71C4 OS=Arabidopsis thaliana OX=3702 GN=UGT71C4 PE=1 SV=2	-_cellular organisms;d_Eukaryota;k_Viridiplantae;p_Streptophyta;-_Streptophytina;-_Embryophyta;-_Tracheophyta;-_Euphyllophyta;-_Spermatophyta;c_Magnoliopsida;-_Mesangiospermae;-_eudicotyledons;-_Gunneridae;-_Pentapetalae;-_rosids;-_malvids;o_Brassicales;f_Brassicaceae;-_Camelineae;g_Arabidopsis;s_Arabidopsis thaliana
g77812.t1	1413	1101	6.65454	0.975	sp|Q4R1I9|ANGLT_ROSHC Anthocyanidin 5,3-O-glucosyltransferase OS=Rosa hybrid cultivar OX=128735 GN=RhGT1 PE=2 SV=1	-_cellular organisms;d_Eukaryota;k_Viridiplantae;p_Streptophyta;-_Streptophytina;-_Embryophyta;-_Tracheophyta;-_Euphyllophyta;-_Spermatophyta;c_Magnoliopsida;-_Mesangiospermae;-_eudicotyledons;-_Gunneridae;-_Pentapetalae;-_rosids;-_fabids;o_Rosales;f_Rosaceae;-_Rosoideae;-_Rosoideae incertae sedis;g_Rosa;s_Rosa hybrid cultivar
g72601.t1	1440	1070	6.32466	0.983	sp|Q2V6J9|UFOG7_FRAAN UDP-glucose flavonoid 3-O-glucosyltransferase 7 OS=Fragaria ananassa OX=3747 GN=GT7 PE=1 SV=1	-_cellular organisms;d_Eukaryota;k_Viridiplantae;p_Streptophyta;-_Streptophytina;-_Embryophyta;-_Tracheophyta;-_Euphyllophyta;-_Spermatophyta;c_Magnoliopsida;-_Mesangiospermae;-_eudicotyledons;-_Gunneridae;-_Pentapetalae;-_rosids;-_fabids;o_Rosales;f_Rosaceae;-_Rosoideae;-_Potentilleae;-_Fragariinae;g_Fragaria;s_Fragaria x ananassa
g41227.t2	1452	1077.82	6.3091	0.987	sp|Q40288|UFOG6_MANES Anthocyanidin 3-O-glucosyltransferase 6 (Fragment) OS=Manihot esculenta OX=3983 GN=GT6 PE=2 SV=1	-_cellular organisms;d_Eukaryota;k_Viridiplantae;p_Streptophyta;-_Streptophytina;-_Embryophyta;-_Tracheophyta;-_Euphyllophyta;-_Spermatophyta;c_Magnoliopsida;-_Mesangiospermae;-_eudicotyledons;-_Gunneridae;-_Pentapetalae;-_rosids;-_fabids;o_Malpighiales;f_Euphorbiaceae;-_Crotonoideae;-_Manihoteae;g_Manihot;s_Manihot esculenta
g69275.t2	1485	932.674	5.31764	0.699	sp|Q40286|UFOG4_MANES Anthocyanidin 3-O-glucosyltransferase 4 (Fragment) OS=Manihot esculenta OX=3983 GN=GT4 PE=2 SV=1	-_cellular organisms;d_Eukaryota;k_Viridiplantae;p_Streptophyta;-_Streptophytina;-_Embryophyta;-_Tracheophyta;-_Euphyllophyta;-_Spermatophyta;c_Magnoliopsida;-_Mesangiospermae;-_eudicotyledons;-_Gunneridae;-_Pentapetalae;-_rosids;-_fabids;o_Malpighiales;f_Euphorbiaceae;-_Crotonoideae;-_Manihoteae;g_Manihot;s_Manihot esculenta
g72602.t1	1470	534	3.08098	0.957	sp|Q9C9B0|U89B1_ARATH Flavonol 3-O-glucosyltransferase UGT89B1 OS=Arabidopsis thaliana OX=3702 GN=UGT89B1 PE=1 SV=2	-_cellular organisms;d_Eukaryota;k_Viridiplantae;p_Streptophyta;-_Streptophytina;-_Embryophyta;-_Tracheophyta;-_Euphyllophyta;-_Spermatophyta;c_Magnoliopsida;-_Mesangiospermae;-_eudicotyledons;-_Gunneridae;-_Pentapetalae;-_rosids;-_malvids;o_Brassicales;f_Brassicaceae;-_Camelineae;g_Arabidopsis;s_Arabidopsis thaliana
g13177.t1	1422	512	3.0715	0.989	sp|Q2V6K0|UFOG6_FRAAN UDP-glucose flavonoid 3-O-glucosyltransferase 6 OS=Fragaria ananassa OX=3747 GN=GT6 PE=1 SV=1	-_cellular organisms;d_Eukaryota;k_Viridiplantae;p_Streptophyta;-_Streptophytina;-_Embryophyta;-_Tracheophyta;-_Euphyllophyta;-_Spermatophyta;c_Magnoliopsida;-_Mesangiospermae;-_eudicotyledons;-_Gunneridae;-_Pentapetalae;-_rosids;-_fabids;o_Rosales;f_Rosaceae;-_Rosoideae;-_Potentilleae;-_Fragariinae;g_Fragaria;s_Fragaria x ananassa
g23865.t1	1452	473	2.76874	0.988	sp|Q2V6K0|UFOG6_FRAAN UDP-glucose flavonoid 3-O-glucosyltransferase 6 OS=Fragaria ananassa OX=3747 GN=GT6 PE=1 SV=1	-_cellular organisms;d_Eukaryota;k_Viridiplantae;p_Streptophyta;-_Streptophytina;-_Embryophyta;-_Tracheophyta;-_Euphyllophyta;-_Spermatophyta;c_Magnoliopsida;-_Mesangiospermae;-_eudicotyledons;-_Gunneridae;-_Pentapetalae;-_rosids;-_fabids;o_Rosales;f_Rosaceae;-_Rosoideae;-_Potentilleae;-_Fragariinae;g_Fragaria;s_Fragaria x ananassa
g862.t1	1419	458.504	2.75743	0.953	sp|Q4R1I9|ANGLT_ROSHC Anthocyanidin 5,3-O-glucosyltransferase OS=Rosa hybrid cultivar OX=128735 GN=RhGT1 PE=2 SV=1	-_cellular organisms;d_Eukaryota;k_Viridiplantae;p_Streptophyta;-_Streptophytina;-_Embryophyta;-_Tracheophyta;-_Euphyllophyta;-_Spermatophyta;c_Magnoliopsida;-_Mesangiospermae;-_eudicotyledons;-_Gunneridae;-_Pentapetalae;-_rosids;-_fabids;o_Rosales;f_Rosaceae;-_Rosoideae;-_Rosoideae incertae sedis;g_Rosa;s_Rosa hybrid cultivar
g37211.t1	1419	380.93	2.2909	0.922	sp|Q9C9B0|U89B1_ARATH Flavonol 3-O-glucosyltransferase UGT89B1 OS=Arabidopsis thaliana OX=3702 GN=UGT89B1 PE=1 SV=2	-_cellular organisms;d_Eukaryota;k_Viridiplantae;p_Streptophyta;-_Streptophytina;-_Embryophyta;-_Tracheophyta;-_Euphyllophyta;-_Spermatophyta;c_Magnoliopsida;-_Mesangiospermae;-_eudicotyledons;-_Gunneridae;-_Pentapetalae;-_rosids;-_malvids;o_Brassicales;f_Brassicaceae;-_Camelineae;g_Arabidopsis;s_Arabidopsis thaliana
g44173.t1	1419	308	1.8523	0.973	sp|Q9C9B0|U89B1_ARATH Flavonol 3-O-glucosyltransferase UGT89B1 OS=Arabidopsis thaliana OX=3702 GN=UGT89B1 PE=1 SV=2	-_cellular organisms;d_Eukaryota;k_Viridiplantae;p_Streptophyta;-_Streptophytina;-_Embryophyta;-_Tracheophyta;-_Euphyllophyta;-_Spermatophyta;c_Magnoliopsida;-_Mesangiospermae;-_eudicotyledons;-_Gunneridae;-_Pentapetalae;-_rosids;-_malvids;o_Brassicales;f_Brassicaceae;-_Camelineae;g_Arabidopsis;s_Arabidopsis thaliana
g24976.t1	1404	290	1.76605	0.962	sp|Q4R1I9|ANGLT_ROSHC Anthocyanidin 5,3-O-glucosyltransferase OS=Rosa hybrid cultivar OX=128735 GN=RhGT1 PE=2 SV=1	-_cellular organisms;d_Eukaryota;k_Viridiplantae;p_Streptophyta;-_Streptophytina;-_Embryophyta;-_Tracheophyta;-_Euphyllophyta;-_Spermatophyta;c_Magnoliopsida;-_Mesangiospermae;-_eudicotyledons;-_Gunneridae;-_Pentapetalae;-_rosids;-_fabids;o_Rosales;f_Rosaceae;-_Rosoideae;-_Rosoideae incertae sedis;g_Rosa;s_Rosa hybrid cultivar
g62177.t1	1260	244.467	1.69386	0.974	sp|A6XNC6|UGFGT_MEDTR Flavonoid 3-O-glucosyltransferase OS=Medicago truncatula OX=3880 GN=UGT78G1 PE=1 SV=1	-_cellular organisms;d_Eukaryota;k_Viridiplantae;p_Streptophyta;-_Streptophytina;-_Embryophyta;-_Tracheophyta;-_Euphyllophyta;-_Spermatophyta;c_Magnoliopsida;-_Mesangiospermae;-_eudicotyledons;-_Gunneridae;-_Pentapetalae;-_rosids;-_fabids;o_Fabales;f_Fabaceae;-_Papilionoideae;-_50 kb inversion clade;-_NPAAA clade;-_Hologalegina;-_IRL clade;-_Trifolieae;g_Medicago;s_Medicago truncatula
g23862.t1	1416	250	1.50725	0.987	sp|Q2V6K0|UFOG6_FRAAN UDP-glucose flavonoid 3-O-glucosyltransferase 6 OS=Fragaria ananassa OX=3747 GN=GT6 PE=1 SV=1	-_cellular organisms;d_Eukaryota;k_Viridiplantae;p_Streptophyta;-_Streptophytina;-_Embryophyta;-_Tracheophyta;-_Euphyllophyta;-_Spermatophyta;c_Magnoliopsida;-_Mesangiospermae;-_eudicotyledons;-_Gunneridae;-_Pentapetalae;-_rosids;-_fabids;o_Rosales;f_Rosaceae;-_Rosoideae;-_Potentilleae;-_Fragariinae;g_Fragaria;s_Fragaria x ananassa
g41226.t1	1416	229.117	1.38134	0.985	sp|Q2V6K0|UFOG6_FRAAN UDP-glucose flavonoid 3-O-glucosyltransferase 6 OS=Fragaria ananassa OX=3747 GN=GT6 PE=1 SV=1	-_cellular organisms;d_Eukaryota;k_Viridiplantae;p_Streptophyta;-_Streptophytina;-_Embryophyta;-_Tracheophyta;-_Euphyllophyta;-_Spermatophyta;c_Magnoliopsida;-_Mesangiospermae;-_eudicotyledons;-_Gunneridae;-_Pentapetalae;-_rosids;-_fabids;o_Rosales;f_Rosaceae;-_Rosoideae;-_Potentilleae;-_Fragariinae;g_Fragaria;s_Fragaria x ananassa
g65504.t1	1266	185.568	1.27843	0.972	sp|Q9ZR27|5GT1_PERFR Anthocyanidin 3-O-glucoside 5-O-glucosyltransferase 1 OS=Perilla frutescens OX=48386 GN=PF3R4 PE=1 SV=1	-_cellular organisms;d_Eukaryota;k_Viridiplantae;p_Streptophyta;-_Streptophytina;-_Embryophyta;-_Tracheophyta;-_Euphyllophyta;-_Spermatophyta;c_Magnoliopsida;-_Mesangiospermae;-_eudicotyledons;-_Gunneridae;-_Pentapetalae;-_asterids;-_lamiids;o_Lamiales;f_Lamiaceae;-_Nepetoideae;-_Elsholtzieae;g_Perilla;s_Perilla frutescens
g9004.t1	1401	208	1.26989	0.989	sp|Q9LML6|U71C4_ARATH Flavonol 3-O-glucosyltransferase UGT71C4 OS=Arabidopsis thaliana OX=3702 GN=UGT71C4 PE=1 SV=2	-_cellular organisms;d_Eukaryota;k_Viridiplantae;p_Streptophyta;-_Streptophytina;-_Embryophyta;-_Tracheophyta;-_Euphyllophyta;-_Spermatophyta;c_Magnoliopsida;-_Mesangiospermae;-_eudicotyledons;-_Gunneridae;-_Pentapetalae;-_rosids;-_malvids;o_Brassicales;f_Brassicaceae;-_Camelineae;g_Arabidopsis;s_Arabidopsis thaliana
g55699.t1	1566	235.483	1.26212	0.626	sp|Q8T045|RUMI_DROME O-glucosyltransferase rumi OS=Drosophila melanogaster OX=7227 GN=rumi PE=1 SV=1	-_cellular organisms;d_Eukaryota;-_Opisthokonta;k_Metazoa;-_Eumetazoa;-_Bilateria;-_Protostomia;-_Ecdysozoa;-_Panarthropoda;p_Arthropoda;-_Mandibulata;-_Pancrustacea;-_Hexapoda;c_Insecta;-_Dicondylia;-_Pterygota;-_Neoptera;-_Endopterygota;o_Diptera;-_Brachycera;-_Muscomorpha;-_Eremoneura;-_Cyclorrhapha;-_Schizophora;-_Acalyptratae;-_Ephydroidea;f_Drosophilidae;-_Drosophilinae;-_Drosophilini;g_Dro…
g59579.t1	1431	183	1.0897	0.964	sp|Q9C9B0|U89B1_ARATH Flavonol 3-O-glucosyltransferase UGT89B1 OS=Arabidopsis thaliana OX=3702 GN=UGT89B1 PE=1 SV=2	-_cellular organisms;d_Eukaryota;k_Viridiplantae;p_Streptophyta;-_Streptophytina;-_Embryophyta;-_Tracheophyta;-_Euphyllophyta;-_Spermatophyta;c_Magnoliopsida;-_Mesangiospermae;-_eudicotyledons;-_Gunneridae;-_Pentapetalae;-_rosids;-_malvids;o_Brassicales;f_Brassicaceae;-_Camelineae;g_Arabidopsis;s_Arabidopsis thaliana
g24979.t1	1086	109.496	0.910194	0.981	sp|Q40287|UFOG5_MANES Anthocyanidin 3-O-glucosyltransferase 5 OS=Manihot esculenta OX=3983 GN=GT5 PE=2 SV=1	-_cellular organisms;d_Eukaryota;k_Viridiplantae;p_Streptophyta;-_Streptophytina;-_Embryophyta;-_Tracheophyta;-_Euphyllophyta;-_Spermatophyta;c_Magnoliopsida;-_Mesangiospermae;-_eudicotyledons;-_Gunneridae;-_Pentapetalae;-_rosids;-_fabids;o_Malpighiales;f_Euphorbiaceae;-_Crotonoideae;-_Manihoteae;g_Manihot;s_Manihot esculenta
g59118.t1	1440	141	0.833437	0.975	sp|Q2V6K0|UFOG6_FRAAN UDP-glucose flavonoid 3-O-glucosyltransferase 6 OS=Fragaria ananassa OX=3747 GN=GT6 PE=1 SV=1	-_cellular organisms;d_Eukaryota;k_Viridiplantae;p_Streptophyta;-_Streptophytina;-_Embryophyta;-_Tracheophyta;-_Euphyllophyta;-_Spermatophyta;c_Magnoliopsida;-_Mesangiospermae;-_eudicotyledons;-_Gunneridae;-_Pentapetalae;-_rosids;-_fabids;o_Rosales;f_Rosaceae;-_Rosoideae;-_Potentilleae;-_Fragariinae;g_Fragaria;s_Fragaria x ananassa
g41761.t1	1668	166	0.827268	0.862	sp|Q2V6K0|UFOG6_FRAAN UDP-glucose flavonoid 3-O-glucosyltransferase 6 OS=Fragaria ananassa OX=3747 GN=GT6 PE=1 SV=1	-_cellular organisms;d_Eukaryota;k_Viridiplantae;p_Streptophyta;-_Streptophytina;-_Embryophyta;-_Tracheophyta;-_Euphyllophyta;-_Spermatophyta;c_Magnoliopsida;-_Mesangiospermae;-_eudicotyledons;-_Gunneridae;-_Pentapetalae;-_rosids;-_fabids;o_Rosales;f_Rosaceae;-_Rosoideae;-_Potentilleae;-_Fragariinae;g_Fragaria;s_Fragaria x ananassa
g75733.t1	1431	135	0.803876	0.698	sp|Q96493|UFOG_GENTR Anthocyanidin 3-O-glucosyltransferase OS=Gentiana triflora OX=55190 PE=1 SV=1	-_cellular organisms;d_Eukaryota;k_Viridiplantae;p_Streptophyta;-_Streptophytina;-_Embryophyta;-_Tracheophyta;-_Euphyllophyta;-_Spermatophyta;c_Magnoliopsida;-_Mesangiospermae;-_eudicotyledons;-_Gunneridae;-_Pentapetalae;-_asterids;-_lamiids;o_Gentianales;f_Gentianaceae;-_Gentianeae;-_Gentianinae;g_Gentiana;s_Gentiana triflora
g590.t1	1278	106	0.722019	0.941	sp|Q40287|UFOG5_MANES Anthocyanidin 3-O-glucosyltransferase 5 OS=Manihot esculenta OX=3983 GN=GT5 PE=2 SV=1	-_cellular organisms;d_Eukaryota;k_Viridiplantae;p_Streptophyta;-_Streptophytina;-_Embryophyta;-_Tracheophyta;-_Euphyllophyta;-_Spermatophyta;c_Magnoliopsida;-_Mesangiospermae;-_eudicotyledons;-_Gunneridae;-_Pentapetalae;-_rosids;-_fabids;o_Malpighiales;f_Euphorbiaceae;-_Crotonoideae;-_Manihoteae;g_Manihot;s_Manihot esculenta
g26081.t1	1389	110	0.678438	0.849	sp|A0A2Z5CVQ4|AT1_CROXC Myricetin 3-O-glucosyl 1,2-rhamnoside 6'-O-caffeoyltransferase AT1 OS=Crocosmia x crocosmiiflora OX=1053288 GN=AT1 PE=1 SV=1	-_cellular organisms;d_Eukaryota;k_Viridiplantae;p_Streptophyta;-_Streptophytina;-_Embryophyta;-_Tracheophyta;-_Euphyllophyta;-_Spermatophyta;c_Magnoliopsida;-_Mesangiospermae;-_Liliopsida;-_Petrosaviidae;o_Asparagales;f_Iridaceae;-_Crocoideae;-_Freesieae;g_Crocosmia;s_Crocosmia x crocosmiiflora
g65467.t1	1518	119.342	0.663199	0.945	sp|Q4R1I9|ANGLT_ROSHC Anthocyanidin 5,3-O-glucosyltransferase OS=Rosa hybrid cultivar OX=128735 GN=RhGT1 PE=2 SV=1	-_cellular organisms;d_Eukaryota;k_Viridiplantae;p_Streptophyta;-_Streptophytina;-_Embryophyta;-_Tracheophyta;-_Euphyllophyta;-_Spermatophyta;c_Magnoliopsida;-_Mesangiospermae;-_eudicotyledons;-_Gunneridae;-_Pentapetalae;-_rosids;-_fabids;o_Rosales;f_Rosaceae;-_Rosoideae;-_Rosoideae incertae sedis;g_Rosa;s_Rosa hybrid cultivar
g47118.t1	1371	84	0.526145	0.947	sp|Q94AB5|U7E12_ARATH Flavonol 3-O-glucosyltransferase UGT76E12 OS=Arabidopsis thaliana OX=3702 GN=UGT76E12 PE=1 SV=1	-_cellular organisms;d_Eukaryota;k_Viridiplantae;p_Streptophyta;-_Streptophytina;-_Embryophyta;-_Tracheophyta;-_Euphyllophyta;-_Spermatophyta;c_Magnoliopsida;-_Mesangiospermae;-_eudicotyledons;-_Gunneridae;-_Pentapetalae;-_rosids;-_malvids;o_Brassicales;f_Brassicaceae;-_Camelineae;g_Arabidopsis;s_Arabidopsis thaliana
g57288.t2	1470	74.277	0.428551	0.953	sp|Q94AB5|U7E12_ARATH Flavonol 3-O-glucosyltransferase UGT76E12 OS=Arabidopsis thaliana OX=3702 GN=UGT76E12 PE=1 SV=1	-_cellular organisms;d_Eukaryota;k_Viridiplantae;p_Streptophyta;-_Streptophytina;-_Embryophyta;-_Tracheophyta;-_Euphyllophyta;-_Spermatophyta;c_Magnoliopsida;-_Mesangiospermae;-_eudicotyledons;-_Gunneridae;-_Pentapetalae;-_rosids;-_malvids;o_Brassicales;f_Brassicaceae;-_Camelineae;g_Arabidopsis;s_Arabidopsis thaliana
g17249.t1	1353	65	0.413575	0.978	sp|P51094|UFOG_VITVI Anthocyanidin 3-O-glucosyltransferase UFGT OS=Vitis vinifera OX=29760 GN=UFGT PE=1 SV=2	-_cellular organisms;d_Eukaryota;k_Viridiplantae;p_Streptophyta;-_Streptophytina;-_Embryophyta;-_Tracheophyta;-_Euphyllophyta;-_Spermatophyta;c_Magnoliopsida;-_Mesangiospermae;-_eudicotyledons;-_Gunneridae;-_Pentapetalae;-_rosids;-_rosids incertae sedis;o_Vitales;f_Vitaceae;-_Viteae;g_Vitis;s_Vitis vinifera
g62178.t1	1848	82.533	0.365977	0.722	sp|Q5UL10|UFOG2_FRAAN Anthocyanidin 3-O-glucosyltransferase 2 OS=Fragaria ananassa OX=3747 GN=FGT PE=1 SV=1	-_cellular organisms;d_Eukaryota;k_Viridiplantae;p_Streptophyta;-_Streptophytina;-_Embryophyta;-_Tracheophyta;-_Euphyllophyta;-_Spermatophyta;c_Magnoliopsida;-_Mesangiospermae;-_eudicotyledons;-_Gunneridae;-_Pentapetalae;-_rosids;-_fabids;o_Rosales;f_Rosaceae;-_Rosoideae;-_Potentilleae;-_Fragariinae;g_Fragaria;s_Fragaria x ananassa
g51295.t1	1446	49	0.288223	0.988	sp|Q2V6K0|UFOG6_FRAAN UDP-glucose flavonoid 3-O-glucosyltransferase 6 OS=Fragaria ananassa OX=3747 GN=GT6 PE=1 SV=1	-_cellular organisms;d_Eukaryota;k_Viridiplantae;p_Streptophyta;-_Streptophytina;-_Embryophyta;-_Tracheophyta;-_Euphyllophyta;-_Spermatophyta;c_Magnoliopsida;-_Mesangiospermae;-_eudicotyledons;-_Gunneridae;-_Pentapetalae;-_rosids;-_fabids;o_Rosales;f_Rosaceae;-_Rosoideae;-_Potentilleae;-_Fragariinae;g_Fragaria;s_Fragaria x ananassa
g9001.t1	1419	47.1994	0.283856	0.643	sp|Q40285|UFOG2_MANES Anthocyanidin 3-O-glucosyltransferase 2 (Fragment) OS=Manihot esculenta OX=3983 GN=GT2 PE=2 SV=1	-_cellular organisms;d_Eukaryota;k_Viridiplantae;p_Streptophyta;-_Streptophytina;-_Embryophyta;-_Tracheophyta;-_Euphyllophyta;-_Spermatophyta;c_Magnoliopsida;-_Mesangiospermae;-_eudicotyledons;-_Gunneridae;-_Pentapetalae;-_rosids;-_fabids;o_Malpighiales;f_Euphorbiaceae;-_Crotonoideae;-_Manihoteae;g_Manihot;s_Manihot esculenta
g7536.t1	1416	40	0.24116	0.977	sp|Q9C9B0|U89B1_ARATH Flavonol 3-O-glucosyltransferase UGT89B1 OS=Arabidopsis thaliana OX=3702 GN=UGT89B1 PE=1 SV=2	-_cellular organisms;d_Eukaryota;k_Viridiplantae;p_Streptophyta;-_Streptophytina;-_Embryophyta;-_Tracheophyta;-_Euphyllophyta;-_Spermatophyta;c_Magnoliopsida;-_Mesangiospermae;-_eudicotyledons;-_Gunneridae;-_Pentapetalae;-_rosids;-_malvids;o_Brassicales;f_Brassicaceae;-_Camelineae;g_Arabidopsis;s_Arabidopsis thaliana
g21130.t1	1326	33	0.21507	0.975	sp|Q40287|UFOG5_MANES Anthocyanidin 3-O-glucosyltransferase 5 OS=Manihot esculenta OX=3983 GN=GT5 PE=2 SV=1	-_cellular organisms;d_Eukaryota;k_Viridiplantae;p_Streptophyta;-_Streptophytina;-_Embryophyta;-_Tracheophyta;-_Euphyllophyta;-_Spermatophyta;c_Magnoliopsida;-_Mesangiospermae;-_eudicotyledons;-_Gunneridae;-_Pentapetalae;-_rosids;-_fabids;o_Malpighiales;f_Euphorbiaceae;-_Crotonoideae;-_Manihoteae;g_Manihot;s_Manihot esculenta
g45902.t1	1338	31	0.199877	0.966	sp|P51094|UFOG_VITVI Anthocyanidin 3-O-glucosyltransferase UFGT OS=Vitis vinifera OX=29760 GN=UFGT PE=1 SV=2	-_cellular organisms;d_Eukaryota;k_Viridiplantae;p_Streptophyta;-_Streptophytina;-_Embryophyta;-_Tracheophyta;-_Euphyllophyta;-_Spermatophyta;c_Magnoliopsida;-_Mesangiospermae;-_eudicotyledons;-_Gunneridae;-_Pentapetalae;-_rosids;-_rosids incertae sedis;o_Vitales;f_Vitaceae;-_Viteae;g_Vitis;s_Vitis vinifera
g26650.t1	1374	27	0.16868	0.956	sp|Q9LFJ8|U78D2_ARATH Flavonol 3-O-glucosyltransferase OS=Arabidopsis thaliana OX=3702 GN=UGT78D2 PE=1 SV=1	-_cellular organisms;d_Eukaryota;k_Viridiplantae;p_Streptophyta;-_Streptophytina;-_Embryophyta;-_Tracheophyta;-_Euphyllophyta;-_Spermatophyta;c_Magnoliopsida;-_Mesangiospermae;-_eudicotyledons;-_Gunneridae;-_Pentapetalae;-_rosids;-_malvids;o_Brassicales;f_Brassicaceae;-_Camelineae;g_Arabidopsis;s_Arabidopsis thaliana
g75892.t1	1440	27	0.159594	0.954	sp|Q40287|UFOG5_MANES Anthocyanidin 3-O-glucosyltransferase 5 OS=Manihot esculenta OX=3983 GN=GT5 PE=2 SV=1	-_cellular organisms;d_Eukaryota;k_Viridiplantae;p_Streptophyta;-_Streptophytina;-_Embryophyta;-_Tracheophyta;-_Euphyllophyta;-_Spermatophyta;c_Magnoliopsida;-_Mesangiospermae;-_eudicotyledons;-_Gunneridae;-_Pentapetalae;-_rosids;-_fabids;o_Malpighiales;f_Euphorbiaceae;-_Crotonoideae;-_Manihoteae;g_Manihot;s_Manihot esculenta
g41229.t1	1161	20	0.153074	0.979	sp|Q66PF3|UFOG3_FRAAN Putative UDP-glucose flavonoid 3-O-glucosyltransferase 3 OS=Fragaria ananassa OX=3747 GN=GT3 PE=2 SV=1	-_cellular organisms;d_Eukaryota;k_Viridiplantae;p_Streptophyta;-_Streptophytina;-_Embryophyta;-_Tracheophyta;-_Euphyllophyta;-_Spermatophyta;c_Magnoliopsida;-_Mesangiospermae;-_eudicotyledons;-_Gunneridae;-_Pentapetalae;-_rosids;-_fabids;o_Rosales;f_Rosaceae;-_Rosoideae;-_Potentilleae;-_Fragariinae;g_Fragaria;s_Fragaria x ananassa
g57288.t1	1461	25.723	0.149484	0.953	sp|Q94AB5|U7E12_ARATH Flavonol 3-O-glucosyltransferase UGT76E12 OS=Arabidopsis thaliana OX=3702 GN=UGT76E12 PE=1 SV=1	-_cellular organisms;d_Eukaryota;k_Viridiplantae;p_Streptophyta;-_Streptophytina;-_Embryophyta;-_Tracheophyta;-_Euphyllophyta;-_Spermatophyta;c_Magnoliopsida;-_Mesangiospermae;-_eudicotyledons;-_Gunneridae;-_Pentapetalae;-_rosids;-_malvids;o_Brassicales;f_Brassicaceae;-_Camelineae;g_Arabidopsis;s_Arabidopsis thaliana
g41762.t1	1656	28	0.140701	0.795	sp|Q9C9B0|U89B1_ARATH Flavonol 3-O-glucosyltransferase UGT89B1 OS=Arabidopsis thaliana OX=3702 GN=UGT89B1 PE=1 SV=2	-_cellular organisms;d_Eukaryota;k_Viridiplantae;p_Streptophyta;-_Streptophytina;-_Embryophyta;-_Tracheophyta;-_Euphyllophyta;-_Spermatophyta;c_Magnoliopsida;-_Mesangiospermae;-_eudicotyledons;-_Gunneridae;-_Pentapetalae;-_rosids;-_malvids;o_Brassicales;f_Brassicaceae;-_Camelineae;g_Arabidopsis;s_Arabidopsis thaliana
g75895.t1	1419	18	0.108252	0.973	sp|Q40287|UFOG5_MANES Anthocyanidin 3-O-glucosyltransferase 5 OS=Manihot esculenta OX=3983 GN=GT5 PE=2 SV=1	-_cellular organisms;d_Eukaryota;k_Viridiplantae;p_Streptophyta;-_Streptophytina;-_Embryophyta;-_Tracheophyta;-_Euphyllophyta;-_Spermatophyta;c_Magnoliopsida;-_Mesangiospermae;-_eudicotyledons;-_Gunneridae;-_Pentapetalae;-_rosids;-_fabids;o_Malpighiales;f_Euphorbiaceae;-_Crotonoideae;-_Manihoteae;g_Manihot;s_Manihot esculenta
g75893.t1	1425	17.4988	0.104716	0.973	sp|Q40287|UFOG5_MANES Anthocyanidin 3-O-glucosyltransferase 5 OS=Manihot esculenta OX=3983 GN=GT5 PE=2 SV=1	-_cellular organisms;d_Eukaryota;k_Viridiplantae;p_Streptophyta;-_Streptophytina;-_Embryophyta;-_Tracheophyta;-_Euphyllophyta;-_Spermatophyta;c_Magnoliopsida;-_Mesangiospermae;-_eudicotyledons;-_Gunneridae;-_Pentapetalae;-_rosids;-_fabids;o_Malpighiales;f_Euphorbiaceae;-_Crotonoideae;-_Manihoteae;g_Manihot;s_Manihot esculenta
g15735.t1	1518	12	0.0666856	0.688	sp|Q8T045|RUMI_DROME O-glucosyltransferase rumi OS=Drosophila melanogaster OX=7227 GN=rumi PE=1 SV=1	-_cellular organisms;d_Eukaryota;-_Opisthokonta;k_Metazoa;-_Eumetazoa;-_Bilateria;-_Protostomia;-_Ecdysozoa;-_Panarthropoda;p_Arthropoda;-_Mandibulata;-_Pancrustacea;-_Hexapoda;c_Insecta;-_Dicondylia;-_Pterygota;-_Neoptera;-_Endopterygota;o_Diptera;-_Brachycera;-_Muscomorpha;-_Eremoneura;-_Cyclorrhapha;-_Schizophora;-_Acalyptratae;-_Ephydroidea;f_Drosophilidae;-_Drosophilinae;-_Drosophilini;g_Dro…
g23861.t1	810	5	0.0608339	0.844	sp|Q40288|UFOG6_MANES Anthocyanidin 3-O-glucosyltransferase 6 (Fragment) OS=Manihot esculenta OX=3983 GN=GT6 PE=2 SV=1	-_cellular organisms;d_Eukaryota;k_Viridiplantae;p_Streptophyta;-_Streptophytina;-_Embryophyta;-_Tracheophyta;-_Euphyllophyta;-_Spermatophyta;c_Magnoliopsida;-_Mesangiospermae;-_eudicotyledons;-_Gunneridae;-_Pentapetalae;-_rosids;-_fabids;o_Malpighiales;f_Euphorbiaceae;-_Crotonoideae;-_Manihoteae;g_Manihot;s_Manihot esculenta
g75894.t1	1416	10	0.0602899	0.975	sp|Q40287|UFOG5_MANES Anthocyanidin 3-O-glucosyltransferase 5 OS=Manihot esculenta OX=3983 GN=GT5 PE=2 SV=1	-_cellular organisms;d_Eukaryota;k_Viridiplantae;p_Streptophyta;-_Streptophytina;-_Embryophyta;-_Tracheophyta;-_Euphyllophyta;-_Spermatophyta;c_Magnoliopsida;-_Mesangiospermae;-_eudicotyledons;-_Gunneridae;-_Pentapetalae;-_rosids;-_fabids;o_Malpighiales;f_Euphorbiaceae;-_Crotonoideae;-_Manihoteae;g_Manihot;s_Manihot esculenta
g34608.t1	1395	7	0.0429539	0.961	sp|Q4R1I9|ANGLT_ROSHC Anthocyanidin 5,3-O-glucosyltransferase OS=Rosa hybrid cultivar OX=128735 GN=RhGT1 PE=2 SV=1	-_cellular organisms;d_Eukaryota;k_Viridiplantae;p_Streptophyta;-_Streptophytina;-_Embryophyta;-_Tracheophyta;-_Euphyllophyta;-_Spermatophyta;c_Magnoliopsida;-_Mesangiospermae;-_eudicotyledons;-_Gunneridae;-_Pentapetalae;-_rosids;-_fabids;o_Rosales;f_Rosaceae;-_Rosoideae;-_Rosoideae incertae sedis;g_Rosa;s_Rosa hybrid cultivar
g72604.t1	681	2	0.0310641	0.846	sp|Q2V6J9|UFOG7_FRAAN UDP-glucose flavonoid 3-O-glucosyltransferase 7 OS=Fragaria ananassa OX=3747 GN=GT7 PE=1 SV=1	-_cellular organisms;d_Eukaryota;k_Viridiplantae;p_Streptophyta;-_Streptophytina;-_Embryophyta;-_Tracheophyta;-_Euphyllophyta;-_Spermatophyta;c_Magnoliopsida;-_Mesangiospermae;-_eudicotyledons;-_Gunneridae;-_Pentapetalae;-_rosids;-_fabids;o_Rosales;f_Rosaceae;-_Rosoideae;-_Potentilleae;-_Fragariinae;g_Fragaria;s_Fragaria x ananassa
g40269.t1	1437	5	0.029627	0.985	sp|Q40287|UFOG5_MANES Anthocyanidin 3-O-glucosyltransferase 5 OS=Manihot esculenta OX=3983 GN=GT5 PE=2 SV=1	-_cellular organisms;d_Eukaryota;k_Viridiplantae;p_Streptophyta;-_Streptophytina;-_Embryophyta;-_Tracheophyta;-_Euphyllophyta;-_Spermatophyta;c_Magnoliopsida;-_Mesangiospermae;-_eudicotyledons;-_Gunneridae;-_Pentapetalae;-_rosids;-_fabids;o_Malpighiales;f_Euphorbiaceae;-_Crotonoideae;-_Manihoteae;g_Manihot;s_Manihot esculenta
g39859.t1	1464	5	0.0289867	0.932	sp|Q40287|UFOG5_MANES Anthocyanidin 3-O-glucosyltransferase 5 OS=Manihot esculenta OX=3983 GN=GT5 PE=2 SV=1	-_cellular organisms;d_Eukaryota;k_Viridiplantae;p_Streptophyta;-_Streptophytina;-_Embryophyta;-_Tracheophyta;-_Euphyllophyta;-_Spermatophyta;c_Magnoliopsida;-_Mesangiospermae;-_eudicotyledons;-_Gunneridae;-_Pentapetalae;-_rosids;-_fabids;o_Malpighiales;f_Euphorbiaceae;-_Crotonoideae;-_Manihoteae;g_Manihot;s_Manihot esculenta
g77930.t1	1551	5	0.0270995	0.648	sp|B0X1Q4|RUMI_CULQU O-glucosyltransferase rumi homolog OS=Culex quinquefasciatus OX=7176 GN=CPIJ013394 PE=3 SV=1	-_cellular organisms;d_Eukaryota;-_Opisthokonta;k_Metazoa;-_Eumetazoa;-_Bilateria;-_Protostomia;-_Ecdysozoa;-_Panarthropoda;p_Arthropoda;-_Mandibulata;-_Pancrustacea;-_Hexapoda;c_Insecta;-_Dicondylia;-_Pterygota;-_Neoptera;-_Endopterygota;o_Diptera;-_Nematocera;-_Culicomorpha;-_Culicoidea;f_Culicidae;-_Culicinae;-_Culicini;g_Culex;-_Culex;-_Culex pipiens complex;s_Culex quinquefasciatus
g18617.t1	1422	3.50121	0.0210039	0.973	sp|Q40287|UFOG5_MANES Anthocyanidin 3-O-glucosyltransferase 5 OS=Manihot esculenta OX=3983 GN=GT5 PE=2 SV=1	-_cellular organisms;d_Eukaryota;k_Viridiplantae;p_Streptophyta;-_Streptophytina;-_Embryophyta;-_Tracheophyta;-_Euphyllophyta;-_Spermatophyta;c_Magnoliopsida;-_Mesangiospermae;-_eudicotyledons;-_Gunneridae;-_Pentapetalae;-_rosids;-_fabids;o_Malpighiales;f_Euphorbiaceae;-_Crotonoideae;-_Manihoteae;g_Manihot;s_Manihot esculenta
g863.t1	1419	3	0.0180419	0.953	sp|Q4R1I9|ANGLT_ROSHC Anthocyanidin 5,3-O-glucosyltransferase OS=Rosa hybrid cultivar OX=128735 GN=RhGT1 PE=2 SV=1	-_cellular organisms;d_Eukaryota;k_Viridiplantae;p_Streptophyta;-_Streptophytina;-_Embryophyta;-_Tracheophyta;-_Euphyllophyta;-_Spermatophyta;c_Magnoliopsida;-_Mesangiospermae;-_eudicotyledons;-_Gunneridae;-_Pentapetalae;-_rosids;-_fabids;o_Rosales;f_Rosaceae;-_Rosoideae;-_Rosoideae incertae sedis;g_Rosa;s_Rosa hybrid cultivar
g68881.t1	1377	2	0.0124626	0.989	sp|Q53UH5|DUSKY_IPOPU Anthocyanidin 3-O-glucoside 2''-O-glucosyltransferase OS=Ipomoea purpurea OX=4121 GN=3GGT PE=2 SV=1	-_cellular organisms;d_Eukaryota;k_Viridiplantae;p_Streptophyta;-_Streptophytina;-_Embryophyta;-_Tracheophyta;-_Euphyllophyta;-_Spermatophyta;c_Magnoliopsida;-_Mesangiospermae;-_eudicotyledons;-_Gunneridae;-_Pentapetalae;-_asterids;-_lamiids;o_Solanales;f_Convolvulaceae;-_Ipomoeeae;g_Ipomoea;s_Ipomoea purpurea
g30606.t1	1416	2	0.012058	0.919	sp|Q9C9B0|U89B1_ARATH Flavonol 3-O-glucosyltransferase UGT89B1 OS=Arabidopsis thaliana OX=3702 GN=UGT89B1 PE=1 SV=2	-_cellular organisms;d_Eukaryota;k_Viridiplantae;p_Streptophyta;-_Streptophytina;-_Embryophyta;-_Tracheophyta;-_Euphyllophyta;-_Spermatophyta;c_Magnoliopsida;-_Mesangiospermae;-_eudicotyledons;-_Gunneridae;-_Pentapetalae;-_rosids;-_malvids;o_Brassicales;f_Brassicaceae;-_Camelineae;g_Arabidopsis;s_Arabidopsis thaliana
g21274.t1	1326	1	0.00651728	0.962	sp|Q4R1I9|ANGLT_ROSHC Anthocyanidin 5,3-O-glucosyltransferase OS=Rosa hybrid cultivar OX=128735 GN=RhGT1 PE=2 SV=1	-_cellular organisms;d_Eukaryota;k_Viridiplantae;p_Streptophyta;-_Streptophytina;-_Embryophyta;-_Tracheophyta;-_Euphyllophyta;-_Spermatophyta;c_Magnoliopsida;-_Mesangiospermae;-_eudicotyledons;-_Gunneridae;-_Pentapetalae;-_rosids;-_fabids;o_Rosales;f_Rosaceae;-_Rosoideae;-_Rosoideae incertae sedis;g_Rosa;s_Rosa hybrid cultivar
g51270.t1	1437	1	0.00592541	0.699	sp|Q96493|UFOG_GENTR Anthocyanidin 3-O-glucosyltransferase OS=Gentiana triflora OX=55190 PE=1 SV=1	-_cellular organisms;d_Eukaryota;k_Viridiplantae;p_Streptophyta;-_Streptophytina;-_Embryophyta;-_Tracheophyta;-_Euphyllophyta;-_Spermatophyta;c_Magnoliopsida;-_Mesangiospermae;-_eudicotyledons;-_Gunneridae;-_Pentapetalae;-_asterids;-_lamiids;o_Gentianales;f_Gentianaceae;-_Gentianeae;-_Gentianinae;g_Gentiana;s_Gentiana triflora
g49951.t1	1461	1	0.0058113	0.982	sp|Q2V6J9|UFOG7_FRAAN UDP-glucose flavonoid 3-O-glucosyltransferase 7 OS=Fragaria ananassa OX=3747 GN=GT7 PE=1 SV=1	-_cellular organisms;d_Eukaryota;k_Viridiplantae;p_Streptophyta;-_Streptophytina;-_Embryophyta;-_Tracheophyta;-_Euphyllophyta;-_Spermatophyta;c_Magnoliopsida;-_Mesangiospermae;-_eudicotyledons;-_Gunneridae;-_Pentapetalae;-_rosids;-_fabids;o_Rosales;f_Rosaceae;-_Rosoideae;-_Potentilleae;-_Fragariinae;g_Fragaria;s_Fragaria x ananassa
g26.t1	1368	0	0	0.989	sp|Q53UH4|DUSKY_IPONI Anthocyanidin 3-O-glucoside 2''-O-glucosyltransferase OS=Ipomoea nil OX=35883 GN=3GGT PE=1 SV=1	-_cellular organisms;d_Eukaryota;k_Viridiplantae;p_Streptophyta;-_Streptophytina;-_Embryophyta;-_Tracheophyta;-_Euphyllophyta;-_Spermatophyta;c_Magnoliopsida;-_Mesangiospermae;-_eudicotyledons;-_Gunneridae;-_Pentapetalae;-_asterids;-_lamiids;o_Solanales;f_Convolvulaceae;-_Ipomoeeae;g_Ipomoea;s_Ipomoea nil
g23863.t1	906	0	0	0.94	sp|Q40284|UFOG1_MANES Anthocyanidin 3-O-glucosyltransferase 1 OS=Manihot esculenta OX=3983 GN=GT1 PE=2 SV=1	-_cellular organisms;d_Eukaryota;k_Viridiplantae;p_Streptophyta;-_Streptophytina;-_Embryophyta;-_Tracheophyta;-_Euphyllophyta;-_Spermatophyta;c_Magnoliopsida;-_Mesangiospermae;-_eudicotyledons;-_Gunneridae;-_Pentapetalae;-_rosids;-_fabids;o_Malpighiales;f_Euphorbiaceae;-_Crotonoideae;-_Manihoteae;g_Manihot;s_Manihot esculenta
g74584.t1	558	0	0	0.645	sp|Q2V6J9|UFOG7_FRAAN UDP-glucose flavonoid 3-O-glucosyltransferase 7 OS=Fragaria ananassa OX=3747 GN=GT7 PE=1 SV=1	-_cellular organisms;d_Eukaryota;k_Viridiplantae;p_Streptophyta;-_Streptophytina;-_Embryophyta;-_Tracheophyta;-_Euphyllophyta;-_Spermatophyta;c_Magnoliopsida;-_Mesangiospermae;-_eudicotyledons;-_Gunneridae;-_Pentapetalae;-_rosids;-_fabids;o_Rosales;f_Rosaceae;-_Rosoideae;-_Potentilleae;-_Fragariinae;g_Fragaria;s_Fragaria x ananassa
g72794.t1	1311	0	0	0.973	sp|Q40287|UFOG5_MANES Anthocyanidin 3-O-glucosyltransferase 5 OS=Manihot esculenta OX=3983 GN=GT5 PE=2 SV=1	-_cellular organisms;d_Eukaryota;k_Viridiplantae;p_Streptophyta;-_Streptophytina;-_Embryophyta;-_Tracheophyta;-_Euphyllophyta;-_Spermatophyta;c_Magnoliopsida;-_Mesangiospermae;-_eudicotyledons;-_Gunneridae;-_Pentapetalae;-_rosids;-_fabids;o_Malpighiales;f_Euphorbiaceae;-_Crotonoideae;-_Manihoteae;g_Manihot;s_Manihot esculenta
g46306.t1	1371	0	0	0.989	sp|Q53UH4|DUSKY_IPONI Anthocyanidin 3-O-glucoside 2''-O-glucosyltransferase OS=Ipomoea nil OX=35883 GN=3GGT PE=1 SV=1	-_cellular organisms;d_Eukaryota;k_Viridiplantae;p_Streptophyta;-_Streptophytina;-_Embryophyta;-_Tracheophyta;-_Euphyllophyta;-_Spermatophyta;c_Magnoliopsida;-_Mesangiospermae;-_eudicotyledons;-_Gunneridae;-_Pentapetalae;-_asterids;-_lamiids;o_Solanales;f_Convolvulaceae;-_Ipomoeeae;g_Ipomoea;s_Ipomoea nil
g14464.t1	570	0	0	0.968	sp|Q53UH4|DUSKY_IPONI Anthocyanidin 3-O-glucoside 2''-O-glucosyltransferase OS=Ipomoea nil OX=35883 GN=3GGT PE=1 SV=1	-_cellular organisms;d_Eukaryota;k_Viridiplantae;p_Streptophyta;-_Streptophytina;-_Embryophyta;-_Tracheophyta;-_Euphyllophyta;-_Spermatophyta;c_Magnoliopsida;-_Mesangiospermae;-_eudicotyledons;-_Gunneridae;-_Pentapetalae;-_asterids;-_lamiids;o_Solanales;f_Convolvulaceae;-_Ipomoeeae;g_Ipomoea;s_Ipomoea nil
g24.t1	459	0	0	0.98	sp|Q53UH4|DUSKY_IPONI Anthocyanidin 3-O-glucoside 2''-O-glucosyltransferase OS=Ipomoea nil OX=35883 GN=3GGT PE=1 SV=1	-_cellular organisms;d_Eukaryota;k_Viridiplantae;p_Streptophyta;-_Streptophytina;-_Embryophyta;-_Tracheophyta;-_Euphyllophyta;-_Spermatophyta;c_Magnoliopsida;-_Mesangiospermae;-_eudicotyledons;-_Gunneridae;-_Pentapetalae;-_asterids;-_lamiids;o_Solanales;f_Convolvulaceae;-_Ipomoeeae;g_Ipomoea;s_Ipomoea nil
g29705.t1	1257	0	0	0.979	sp|Q9C9B0|U89B1_ARATH Flavonol 3-O-glucosyltransferase UGT89B1 OS=Arabidopsis thaliana OX=3702 GN=UGT89B1 PE=1 SV=2	-_cellular organisms;d_Eukaryota;k_Viridiplantae;p_Streptophyta;-_Streptophytina;-_Embryophyta;-_Tracheophyta;-_Euphyllophyta;-_Spermatophyta;c_Magnoliopsida;-_Mesangiospermae;-_eudicotyledons;-_Gunneridae;-_Pentapetalae;-_rosids;-_malvids;o_Brassicales;f_Brassicaceae;-_Camelineae;g_Arabidopsis;s_Arabidopsis thaliana
g51264.t1	1440	0	0	0.985	sp|Q2V6K0|UFOG6_FRAAN UDP-glucose flavonoid 3-O-glucosyltransferase 6 OS=Fragaria ananassa OX=3747 GN=GT6 PE=1 SV=1	-_cellular organisms;d_Eukaryota;k_Viridiplantae;p_Streptophyta;-_Streptophytina;-_Embryophyta;-_Tracheophyta;-_Euphyllophyta;-_Spermatophyta;c_Magnoliopsida;-_Mesangiospermae;-_eudicotyledons;-_Gunneridae;-_Pentapetalae;-_rosids;-_fabids;o_Rosales;f_Rosaceae;-_Rosoideae;-_Potentilleae;-_Fragariinae;g_Fragaria;s_Fragaria x ananassa
g32.t1	1371	0	0	0.989	sp|Q53UH4|DUSKY_IPONI Anthocyanidin 3-O-glucoside 2''-O-glucosyltransferase OS=Ipomoea nil OX=35883 GN=3GGT PE=1 SV=1	-_cellular organisms;d_Eukaryota;k_Viridiplantae;p_Streptophyta;-_Streptophytina;-_Embryophyta;-_Tracheophyta;-_Euphyllophyta;-_Spermatophyta;c_Magnoliopsida;-_Mesangiospermae;-_eudicotyledons;-_Gunneridae;-_Pentapetalae;-_asterids;-_lamiids;o_Solanales;f_Convolvulaceae;-_Ipomoeeae;g_Ipomoea;s_Ipomoea nil
g34.t1	1344	0	0	0.998	sp|Q53UH4|DUSKY_IPONI Anthocyanidin 3-O-glucoside 2''-O-glucosyltransferase OS=Ipomoea nil OX=35883 GN=3GGT PE=1 SV=1	-_cellular organisms;d_Eukaryota;k_Viridiplantae;p_Streptophyta;-_Streptophytina;-_Embryophyta;-_Tracheophyta;-_Euphyllophyta;-_Spermatophyta;c_Magnoliopsida;-_Mesangiospermae;-_eudicotyledons;-_Gunneridae;-_Pentapetalae;-_asterids;-_lamiids;o_Solanales;f_Convolvulaceae;-_Ipomoeeae;g_Ipomoea;s_Ipomoea nil
g23670.t1	1359	0	0	0.954	sp|Q40287|UFOG5_MANES Anthocyanidin 3-O-glucosyltransferase 5 OS=Manihot esculenta OX=3983 GN=GT5 PE=2 SV=1	-_cellular organisms;d_Eukaryota;k_Viridiplantae;p_Streptophyta;-_Streptophytina;-_Embryophyta;-_Tracheophyta;-_Euphyllophyta;-_Spermatophyta;c_Magnoliopsida;-_Mesangiospermae;-_eudicotyledons;-_Gunneridae;-_Pentapetalae;-_rosids;-_fabids;o_Malpighiales;f_Euphorbiaceae;-_Crotonoideae;-_Manihoteae;g_Manihot;s_Manihot esculenta
g24977.t1	1419	0	0	0.953	sp|Q4R1I9|ANGLT_ROSHC Anthocyanidin 5,3-O-glucosyltransferase OS=Rosa hybrid cultivar OX=128735 GN=RhGT1 PE=2 SV=1	-_cellular organisms;d_Eukaryota;k_Viridiplantae;p_Streptophyta;-_Streptophytina;-_Embryophyta;-_Tracheophyta;-_Euphyllophyta;-_Spermatophyta;c_Magnoliopsida;-_Mesangiospermae;-_eudicotyledons;-_Gunneridae;-_Pentapetalae;-_rosids;-_fabids;o_Rosales;f_Rosaceae;-_Rosoideae;-_Rosoideae incertae sedis;g_Rosa;s_Rosa hybrid cultivar
g69275.t1	1008	0	0	0.699	sp|Q40286|UFOG4_MANES Anthocyanidin 3-O-glucosyltransferase 4 (Fragment) OS=Manihot esculenta OX=3983 GN=GT4 PE=2 SV=1	-_cellular organisms;d_Eukaryota;k_Viridiplantae;p_Streptophyta;-_Streptophytina;-_Embryophyta;-_Tracheophyta;-_Euphyllophyta;-_Spermatophyta;c_Magnoliopsida;-_Mesangiospermae;-_eudicotyledons;-_Gunneridae;-_Pentapetalae;-_rosids;-_fabids;o_Malpighiales;f_Euphorbiaceae;-_Crotonoideae;-_Manihoteae;g_Manihot;s_Manihot esculenta
g83490.t1	963	0	0	0.944	sp|Q9C9B0|U89B1_ARATH Flavonol 3-O-glucosyltransferase UGT89B1 OS=Arabidopsis thaliana OX=3702 GN=UGT89B1 PE=1 SV=2	-_cellular organisms;d_Eukaryota;k_Viridiplantae;p_Streptophyta;-_Streptophytina;-_Embryophyta;-_Tracheophyta;-_Euphyllophyta;-_Spermatophyta;c_Magnoliopsida;-_Mesangiospermae;-_eudicotyledons;-_Gunneridae;-_Pentapetalae;-_rosids;-_malvids;o_Brassicales;f_Brassicaceae;-_Camelineae;g_Arabidopsis;s_Arabidopsis thaliana
g27.t1	399	0	0	0.947	sp|Q53UH4|DUSKY_IPONI Anthocyanidin 3-O-glucoside 2''-O-glucosyltransferase OS=Ipomoea nil OX=35883 GN=3GGT PE=1 SV=1	-_cellular organisms;d_Eukaryota;k_Viridiplantae;p_Streptophyta;-_Streptophytina;-_Embryophyta;-_Tracheophyta;-_Euphyllophyta;-_Spermatophyta;c_Magnoliopsida;-_Mesangiospermae;-_eudicotyledons;-_Gunneridae;-_Pentapetalae;-_asterids;-_lamiids;o_Solanales;f_Convolvulaceae;-_Ipomoeeae;g_Ipomoea;s_Ipomoea nil
g36199.t1	1272	0	0	0.976	sp|Q9C9B0|U89B1_ARATH Flavonol 3-O-glucosyltransferase UGT89B1 OS=Arabidopsis thaliana OX=3702 GN=UGT89B1 PE=1 SV=2	-_cellular organisms;d_Eukaryota;k_Viridiplantae;p_Streptophyta;-_Streptophytina;-_Embryophyta;-_Tracheophyta;-_Euphyllophyta;-_Spermatophyta;c_Magnoliopsida;-_Mesangiospermae;-_eudicotyledons;-_Gunneridae;-_Pentapetalae;-_rosids;-_malvids;o_Brassicales;f_Brassicaceae;-_Camelineae;g_Arabidopsis;s_Arabidopsis thaliana
g29704.t1	1383	0	0	0.918	sp|Q9C9B0|U89B1_ARATH Flavonol 3-O-glucosyltransferase UGT89B1 OS=Arabidopsis thaliana OX=3702 GN=UGT89B1 PE=1 SV=2	-_cellular organisms;d_Eukaryota;k_Viridiplantae;p_Streptophyta;-_Streptophytina;-_Embryophyta;-_Tracheophyta;-_Euphyllophyta;-_Spermatophyta;c_Magnoliopsida;-_Mesangiospermae;-_eudicotyledons;-_Gunneridae;-_Pentapetalae;-_rosids;-_malvids;o_Brassicales;f_Brassicaceae;-_Camelineae;g_Arabidopsis;s_Arabidopsis thaliana
g36198.t1	1398	0	0	0.918	sp|Q9C9B0|U89B1_ARATH Flavonol 3-O-glucosyltransferase UGT89B1 OS=Arabidopsis thaliana OX=3702 GN=UGT89B1 PE=1 SV=2	-_cellular organisms;d_Eukaryota;k_Viridiplantae;p_Streptophyta;-_Streptophytina;-_Embryophyta;-_Tracheophyta;-_Euphyllophyta;-_Spermatophyta;c_Magnoliopsida;-_Mesangiospermae;-_eudicotyledons;-_Gunneridae;-_Pentapetalae;-_rosids;-_malvids;o_Brassicales;f_Brassicaceae;-_Camelineae;g_Arabidopsis;s_Arabidopsis thaliana
g41763.t1	1416	0	0	0.97	sp|Q9C9B0|U89B1_ARATH Flavonol 3-O-glucosyltransferase UGT89B1 OS=Arabidopsis thaliana OX=3702 GN=UGT89B1 PE=1 SV=2	-_cellular organisms;d_Eukaryota;k_Viridiplantae;p_Streptophyta;-_Streptophytina;-_Embryophyta;-_Tracheophyta;-_Euphyllophyta;-_Spermatophyta;c_Magnoliopsida;-_Mesangiospermae;-_eudicotyledons;-_Gunneridae;-_Pentapetalae;-_rosids;-_malvids;o_Brassicales;f_Brassicaceae;-_Camelineae;g_Arabidopsis;s_Arabidopsis thaliana
g10592.t1	1389	0	0	0.985	sp|P51094|UFOG_VITVI Anthocyanidin 3-O-glucosyltransferase UFGT OS=Vitis vinifera OX=29760 GN=UFGT PE=1 SV=2	-_cellular organisms;d_Eukaryota;k_Viridiplantae;p_Streptophyta;-_Streptophytina;-_Embryophyta;-_Tracheophyta;-_Euphyllophyta;-_Spermatophyta;c_Magnoliopsida;-_Mesangiospermae;-_eudicotyledons;-_Gunneridae;-_Pentapetalae;-_rosids;-_rosids incertae sedis;o_Vitales;f_Vitaceae;-_Viteae;g_Vitis;s_Vitis vinifera
g33849.t1	429	0	0	0.965	sp|Q2V6J9|UFOG7_FRAAN UDP-glucose flavonoid 3-O-glucosyltransferase 7 OS=Fragaria ananassa OX=3747 GN=GT7 PE=1 SV=1	-_cellular organisms;d_Eukaryota;k_Viridiplantae;p_Streptophyta;-_Streptophytina;-_Embryophyta;-_Tracheophyta;-_Euphyllophyta;-_Spermatophyta;c_Magnoliopsida;-_Mesangiospermae;-_eudicotyledons;-_Gunneridae;-_Pentapetalae;-_rosids;-_fabids;o_Rosales;f_Rosaceae;-_Rosoideae;-_Potentilleae;-_Fragariinae;g_Fragaria;s_Fragaria x ananassa
g41227.t1	1197	0	0	0.987	sp|Q40288|UFOG6_MANES Anthocyanidin 3-O-glucosyltransferase 6 (Fragment) OS=Manihot esculenta OX=3983 GN=GT6 PE=2 SV=1	-_cellular organisms;d_Eukaryota;k_Viridiplantae;p_Streptophyta;-_Streptophytina;-_Embryophyta;-_Tracheophyta;-_Euphyllophyta;-_Spermatophyta;c_Magnoliopsida;-_Mesangiospermae;-_eudicotyledons;-_Gunneridae;-_Pentapetalae;-_rosids;-_fabids;o_Malpighiales;f_Euphorbiaceae;-_Crotonoideae;-_Manihoteae;g_Manihot;s_Manihot esculenta
g41028.t1	1074	0	0	0.936	sp|Q40287|UFOG5_MANES Anthocyanidin 3-O-glucosyltransferase 5 OS=Manihot esculenta OX=3983 GN=GT5 PE=2 SV=1	-_cellular organisms;d_Eukaryota;k_Viridiplantae;p_Streptophyta;-_Streptophytina;-_Embryophyta;-_Tracheophyta;-_Euphyllophyta;-_Spermatophyta;c_Magnoliopsida;-_Mesangiospermae;-_eudicotyledons;-_Gunneridae;-_Pentapetalae;-_rosids;-_fabids;o_Malpighiales;f_Euphorbiaceae;-_Crotonoideae;-_Manihoteae;g_Manihot;s_Manihot esculenta
g47530.t1	1344	0	0	0.998	sp|Q53UH4|DUSKY_IPONI Anthocyanidin 3-O-glucoside 2''-O-glucosyltransferase OS=Ipomoea nil OX=35883 GN=3GGT PE=1 SV=1	-_cellular organisms;d_Eukaryota;k_Viridiplantae;p_Streptophyta;-_Streptophytina;-_Embryophyta;-_Tracheophyta;-_Euphyllophyta;-_Spermatophyta;c_Magnoliopsida;-_Mesangiospermae;-_eudicotyledons;-_Gunneridae;-_Pentapetalae;-_asterids;-_lamiids;o_Solanales;f_Convolvulaceae;-_Ipomoeeae;g_Ipomoea;s_Ipomoea nil
g47528.t1	1371	0	0	0.996	sp|Q53UH4|DUSKY_IPONI Anthocyanidin 3-O-glucoside 2''-O-glucosyltransferase OS=Ipomoea nil OX=35883 GN=3GGT PE=1 SV=1	-_cellular organisms;d_Eukaryota;k_Viridiplantae;p_Streptophyta;-_Streptophytina;-_Embryophyta;-_Tracheophyta;-_Euphyllophyta;-_Spermatophyta;c_Magnoliopsida;-_Mesangiospermae;-_eudicotyledons;-_Gunneridae;-_Pentapetalae;-_asterids;-_lamiids;o_Solanales;f_Convolvulaceae;-_Ipomoeeae;g_Ipomoea;s_Ipomoea nil
g5995.t1	1371	0	0	0.989	sp|Q53UH4|DUSKY_IPONI Anthocyanidin 3-O-glucoside 2''-O-glucosyltransferase OS=Ipomoea nil OX=35883 GN=3GGT PE=1 SV=1	-_cellular organisms;d_Eukaryota;k_Viridiplantae;p_Streptophyta;-_Streptophytina;-_Embryophyta;-_Tracheophyta;-_Euphyllophyta;-_Spermatophyta;c_Magnoliopsida;-_Mesangiospermae;-_eudicotyledons;-_Gunneridae;-_Pentapetalae;-_asterids;-_lamiids;o_Solanales;f_Convolvulaceae;-_Ipomoeeae;g_Ipomoea;s_Ipomoea nil
g6917.t1	1416	0	0	0.97	sp|Q4R1I9|ANGLT_ROSHC Anthocyanidin 5,3-O-glucosyltransferase OS=Rosa hybrid cultivar OX=128735 GN=RhGT1 PE=2 SV=1	-_cellular organisms;d_Eukaryota;k_Viridiplantae;p_Streptophyta;-_Streptophytina;-_Embryophyta;-_Tracheophyta;-_Euphyllophyta;-_Spermatophyta;c_Magnoliopsida;-_Mesangiospermae;-_eudicotyledons;-_Gunneridae;-_Pentapetalae;-_rosids;-_fabids;o_Rosales;f_Rosaceae;-_Rosoideae;-_Rosoideae incertae sedis;g_Rosa;s_Rosa hybrid cultivar
g73583.t1	897	0	0	0.913	sp|Q4R1I9|ANGLT_ROSHC Anthocyanidin 5,3-O-glucosyltransferase OS=Rosa hybrid cultivar OX=128735 GN=RhGT1 PE=2 SV=1	-_cellular organisms;d_Eukaryota;k_Viridiplantae;p_Streptophyta;-_Streptophytina;-_Embryophyta;-_Tracheophyta;-_Euphyllophyta;-_Spermatophyta;c_Magnoliopsida;-_Mesangiospermae;-_eudicotyledons;-_Gunneridae;-_Pentapetalae;-_rosids;-_fabids;o_Rosales;f_Rosaceae;-_Rosoideae;-_Rosoideae incertae sedis;g_Rosa;s_Rosa hybrid cultivar
g60045.t1	405	0	0	0.993	sp|Q40288|UFOG6_MANES Anthocyanidin 3-O-glucosyltransferase 6 (Fragment) OS=Manihot esculenta OX=3983 GN=GT6 PE=2 SV=1	-_cellular organisms;d_Eukaryota;k_Viridiplantae;p_Streptophyta;-_Streptophytina;-_Embryophyta;-_Tracheophyta;-_Euphyllophyta;-_Spermatophyta;c_Magnoliopsida;-_Mesangiospermae;-_eudicotyledons;-_Gunneridae;-_Pentapetalae;-_rosids;-_fabids;o_Malpighiales;f_Euphorbiaceae;-_Crotonoideae;-_Manihoteae;g_Manihot;s_Manihot esculenta
g82426.t1	1362	0	0	0.971	sp|Q9C9B0|U89B1_ARATH Flavonol 3-O-glucosyltransferase UGT89B1 OS=Arabidopsis thaliana OX=3702 GN=UGT89B1 PE=1 SV=2	-_cellular organisms;d_Eukaryota;k_Viridiplantae;p_Streptophyta;-_Streptophytina;-_Embryophyta;-_Tracheophyta;-_Euphyllophyta;-_Spermatophyta;c_Magnoliopsida;-_Mesangiospermae;-_eudicotyledons;-_Gunneridae;-_Pentapetalae;-_rosids;-_malvids;o_Brassicales;f_Brassicaceae;-_Camelineae;g_Arabidopsis;s_Arabidopsis thaliana
g49261.t1	1389	0	0	0.965	sp|Q5UL10|UFOG2_FRAAN Anthocyanidin 3-O-glucosyltransferase 2 OS=Fragaria ananassa OX=3747 GN=FGT PE=1 SV=1	-_cellular organisms;d_Eukaryota;k_Viridiplantae;p_Streptophyta;-_Streptophytina;-_Embryophyta;-_Tracheophyta;-_Euphyllophyta;-_Spermatophyta;c_Magnoliopsida;-_Mesangiospermae;-_eudicotyledons;-_Gunneridae;-_Pentapetalae;-_rosids;-_fabids;o_Rosales;f_Rosaceae;-_Rosoideae;-_Potentilleae;-_Fragariinae;g_Fragaria;s_Fragaria x ananassa
g47533.t1	1371	0	0	0.989	sp|Q53UH4|DUSKY_IPONI Anthocyanidin 3-O-glucoside 2''-O-glucosyltransferase OS=Ipomoea nil OX=35883 GN=3GGT PE=1 SV=1	-_cellular organisms;d_Eukaryota;k_Viridiplantae;p_Streptophyta;-_Streptophytina;-_Embryophyta;-_Tracheophyta;-_Euphyllophyta;-_Spermatophyta;c_Magnoliopsida;-_Mesangiospermae;-_eudicotyledons;-_Gunneridae;-_Pentapetalae;-_asterids;-_lamiids;o_Solanales;f_Convolvulaceae;-_Ipomoeeae;g_Ipomoea;s_Ipomoea nil
