# Supplementary material for: Genome assembly of Hibiscus sabdariffa L. provides insights into metabolisms of medicinal natural products
Source: G3 (Bethesda). 2024 Jul 12;14(8):jkae134. doi: 10.1093/g3journal/jkae134 (PMC11304979; doi:10.1093/g3journal/jkae134)
Supplement: jkae134_Supplementary_Data [file jkae134_supplementary_data.zip › Supplementary_Data_6_G3-2023-404815.xlsx]

## Sheet: Sheet1
Cluster	Record	Type	From	To	Size (kb)	Core domains	CD-HIT Clusters	Most similar known cluster	MIBiG BGC-ID			http://plantismash.secondarymetabolites.org/upload/4ea3057a-9a03-41a1-b3af-f26efdb178ca/index.html#
Cluster 1	Scaffold_00001	Putative	42359083	42421412	62.33	Aminotran_1_2, Methyltransf_7	4	-	-			The result hyperlink could be removed by PlantiSMASH
Cluster 2	Scaffold_00001	Saccharide	44123863	44215500	91.64	Cellulose_synt, Glyco_transf_28, UDPGT, p450	3	-	-
Cluster 3	Scaffold_00003	Saccharide	43435110	43480744	45.63	Methyltransf_3, UDPGT_2	3	-	-
Cluster 4	Scaffold_00004	Saccharide	13211117	13287512	76.39	UDPGT_2, p450	3	-	-
Cluster 5	Scaffold_00004	Terpene	16390158	16853013	462.86	Terpene_synth, Terpene_synth_C	4	-	-
Cluster 6	Scaffold_00005	Alkaloid	31167238	31198858	31.62	AMP-binding, Str_synth	3	-	-
Cluster 7	Scaffold_00005	Saccharide	37812720	37905194	92.47	DIOX_N, UDPGT_2, p450	5	-	-
Cluster 8	Scaffold_00006	Putative	28677439	28754803	77.36	AMP-binding, Acetyltransf_1, His_biosynth, p450	5	-	-
Cluster 9	Scaffold_00010	Putative	9521783	9740527	218.74	Aminotran_1_2, FA_desaturase_2, adh_short	4	-	-
Cluster 10	Scaffold_00011	Terpene	22498520	22568351	69.83	Terpene_synth, Terpene_synth_C	3	-	-
Cluster 11	Scaffold_00013	Terpene	4107382	4190716	83.33	Epimerase, Methyltransf_11, Terpene_synth, Terpene_synth_C	4	-	-
Cluster 12	Scaffold_00013	Terpene	6069865	6257705	187.84	Terpene_synth, Terpene_synth_C, p450	6	-	-
Cluster 13	Scaffold_00015	Saccharide	1	33525	33.52	AMP-binding, UDPGT_2, p450	3	-	-
Cluster 14	Scaffold_00015	Polyketide	9656642	9717440	60.8	Chal_sti_synt_C, Chal_sti_synt_N, DIOX_N	3	-	-
Cluster 15	Scaffold_00017	Saccharide	4268306	4362846	94.54	Glycos_transf_2, Methyltransf_2, p450	3	-	-
Cluster 16	Scaffold_00017	Putative	4684596	5105008	420.41	Methyltransf_2, Methyltransf_7, p450	4	-	-
Cluster 17	Scaffold_00017	Saccharide	5700600	5771836	71.24	UDPGT_2, p450	3	-	-
Cluster 18	Scaffold_00017	Putative	7579723	7909766	330.04	His_biosynth, Methyltransf_7, p450	4	-	-
Cluster 19	Scaffold_00017	Alkaloid	9157080	9253641	96.56	AMP-binding, Bet_v_1, Methyltransf_2	3	-	-
Cluster 20	Scaffold_00019	Saccharide	3218111	3281717	63.61	Aminotran_3, UDPGT_2	3	-	-
Cluster 21	Scaffold_00019	Putative	3753237	3974261	221.02	Acetyltransf_1, Amino_oxidase, Cellulose_synt, Methyltransf_11	5	-	-
Cluster 22	Scaffold_00021	Putative	670594	779199	108.61	Aminotran_1_2, Epimerase, Methyltransf_11	4	-	-
Cluster 23	Scaffold_00021	Saccharide	1009541	1029924	20.38	Aminotran_3, UDPGT_2	3	-	-
Cluster 24	Scaffold_00021	Putative	10390609	10508078	117.47	Acetyltransf_1, Amino_oxidase, Cellulose_synt, Methyltransf_11	4	-	-
Cluster 25	Scaffold_00022	Saccharide	13286790	13380480	93.69	DIOX_N, UDPGT_2, p450	4	-	-
Cluster 26	Scaffold_00028	Putative	4515714	5089768	574.05	Cellulose_synt, DIOX_N, Epimerase, p450	4	-	-
Cluster 27	Scaffold_00030	Terpene	3847816	3884201	36.38	Methyltransf_11, Terpene_synth, Terpene_synth_C	3	-	-
Cluster 28	Scaffold_00030	Terpene	5567768	5643344	75.58	Terpene_synth, Terpene_synth_C	3	-	-
Cluster 29	Scaffold_00030	Saccharide-Terpene	7820036	7912470	92.43	Terpene_synth_C, UDPGT_2, p450	3	-	-
Cluster 30	Scaffold_00035	Saccharide	5495768	5632733	136.97	Glycos_transf_2, Transferase, p450	4	-	-
Cluster 31	Scaffold_00035	Putative	6478398	6619076	140.68	Acetyltransf_1, Amino_oxidase, Cellulose_synt, Methyltransf_11	4	-	-
Cluster 32	Scaffold_00040	Putative	2533010	2864577	331.57	His_biosynth, Methyltransf_7	4	-	-
Cluster 33	Scaffold_00040	Saccharide	4748992	4896093	147.1	UDPGT_2, p450	3	-	-
Cluster 34	Scaffold_00040	Putative	5911261	6080786	169.53	Methyltransf_2, Methyltransf_7, p450	7	-	-
Cluster 35	Scaffold_00040	Saccharide	6169312	6307491	138.18	Glycos_transf_2, Methyltransf_2, p450	4	-	-
Cluster 36	Scaffold_00041	Putative	2195228	2352601	157.37	AMP-binding, Epimerase	4	-	-
Cluster 37	Scaffold_00041	Putative	6134804	6413823	279.02	Transferase, p450	5	-	-
Cluster 38	Scaffold_00043	Saccharide	2118989	2216381	97.39	Aminotran_1_2, Glycos_transf_2, SE	3	-	-
Cluster 39	Scaffold_00043	Saccharide	5357240	5383167	25.93	UDPGT_2, adh_short, adh_short_C2	3	-	-
Cluster 40	Scaffold_00043	Terpene	5459700	5551220	91.52	Terpene_synth, Terpene_synth_C, p450	4	-	-
Cluster 41	Scaffold_00043	Terpene	7448982	7525578	76.6	Terpene_synth, Terpene_synth_C, p450	5	-	-
Cluster 42	Scaffold_00051	Putative	4218018	5054090	836.07	Methyltransf_2, p450	4	-	-
Cluster 43	Scaffold_00051	Putative	6093328	6666040	572.71	Methyltransf_2, p450	4	-	-
Cluster 44	Scaffold_00052	Putative	838922	982537	143.62	2OG-FeII_Oxy, DIOX_N, Methyltransf_2	4	-	-
Cluster 45	Scaffold_00052	Terpene	1398273	1483872	85.6	Methyltransf_2, SQHop_cyclase_C, SQHop_cyclase_N, SQS_PSY, p450	4	-	-
Cluster 46	Scaffold_00054	Saccharide	1498117	1578322	80.2	Prenyltransf, UDPGT_2	3	-	-
Cluster 47	Scaffold_00054	Putative	1656859	1800854	144	DIOX_N, FA_desaturase, Methyltransf_2, p450	4	-	-
Cluster 48	Scaffold_00056	Terpene	492715	600853	108.14	Peptidase_S10, Terpene_synth, Terpene_synth_C	3	-	-
Cluster 49	Scaffold_00057	Saccharide	586731	678100	91.37	Aminotran_1_2, UDPGT_2, p450	4	-	-
Cluster 50	Scaffold_00057	Terpene	1020310	1149077	128.77	Epimerase, Prenyltrans, SQHop_cyclase_C, SQHop_cyclase_N, Transferase, p450	4	-	-
Cluster 51	Scaffold_00057	Lignan	3806568	3927720	121.15	Dirigent, p450	3	-	-
Cluster 52	Scaffold_00063	Polyketide	3046096	3146505	100.41	Chal_sti_synt_C, Chal_sti_synt_N, Transferase	3	-	-
Cluster 53	Scaffold_00069	Putative	2305698	2447754	142.06	DIOX_N, Epimerase, adh_short_C2, p450	5	-	-
Cluster 54	Scaffold_00069	Saccharide-Terpene	3246591	3316468	69.88	2OG-FeII_Oxy, DIOX_N, Terpene_synth, Terpene_synth_C, UDPGT_2	3	-	-
Cluster 55	Scaffold_00074	Alkaloid	1436859	1821390	384.53	AMP-binding, Bet_v_1, Methyltransf_2	4	-	-
Cluster 56	Scaffold_00089	Terpene	1965257	2054868	89.61	Terpene_synth, Terpene_synth_C, UbiA, p450	4	-	-
Cluster 57	Scaffold_00097	Saccharide	2043629	2090058	46.43	Epimerase, Glycos_transf_2, p450	3	-	-
Cluster 58	Scaffold_00114	Putative	821662	895384	73.72	AMP-binding, Acetyltransf_1, His_biosynth, p450	5	-	-
Cluster 59	Scaffold_00117	Putative	827901	934489	106.59	AMP-binding, Epimerase, Transferase	4	-	-
Cluster 60	Scaffold_00126	Alkaloid	767185	842270	75.08	2OG-FeII_Oxy, Bet_v_1, DIOX_N	3	-	-
Cluster 61	Scaffold_00136	Putative	724727	812042	87.31	COesterase, Transferase	4	-	-
Cluster 62	Scaffold_00171	Saccharide	284024	343094	59.07	Aminotran_1_2, FA_desaturase, UDPGT_2	3	-	-
Cluster 63	Scaffold_00236	Saccharide	23084	114765	91.68	Aminotran_1_2, Glycos_transf_2, SE	3	-	-
Cluster 64	Scaffold_00406	Saccharide	34246	91196	56.95	Epimerase, Glycos_transf_2, p450	3	-	-
Cluster 65	Scaffold_00512	Terpene	738	74847	74.11	Epimerase, SQHop_cyclase_C, SQHop_cyclase_N	3	-	-
Cluster 66	Scaffold_01112	Saccharide	16834	47409	30.57	2OG-FeII_Oxy, DIOX_N, UDPGT_2	3	-	-
