# Supplementary material for: Genome assembly of Hibiscus sabdariffa L. provides insights into metabolisms of medicinal natural products
Source: G3 (Bethesda). 2024 Jul 12;14(8):jkae134. doi: 10.1093/g3journal/jkae134 (PMC11304979; doi:10.1093/g3journal/jkae134)
Supplement: jkae134_Supplementary_Data [file jkae134_supplementary_data.zip › Supplementary_File_1_G3-2023-404815.vcf]

##fileformat=VCFv4.2
##fileDate=2023-04-05|10:53:35AM|KST|+0900
##source=SVIM-asm-v1.0.3
##contig=<ID=Scaffold_00001,length=48403088>
##contig=<ID=Scaffold_00002,length=46234411>
##contig=<ID=Scaffold_00003,length=44223993>
##contig=<ID=Scaffold_00004,length=43132624>
##contig=<ID=Scaffold_00005,length=39449990>
##contig=<ID=Scaffold_00006,length=30810714>
##contig=<ID=Scaffold_00007,length=27752488>
##contig=<ID=Scaffold_00008,length=27076794>
##contig=<ID=Scaffold_00009,length=26356358>
##contig=<ID=Scaffold_00010,length=25620192>
##contig=<ID=Scaffold_00011,length=25522970>
##contig=<ID=Scaffold_00012,length=24036721>
##contig=<ID=Scaffold_00013,length=23013468>
##contig=<ID=Scaffold_00014,length=22455004>
##contig=<ID=Scaffold_00015,length=20693063>
##contig=<ID=Scaffold_00016,length=20528890>
##contig=<ID=Scaffold_00017,length=20296140>
##contig=<ID=Scaffold_00018,length=19856344>
##contig=<ID=Scaffold_00019,length=18829292>
##contig=<ID=Scaffold_00020,length=18139663>
##contig=<ID=Scaffold_00021,length=17010606>
##contig=<ID=Scaffold_00022,length=16942533>
##contig=<ID=Scaffold_00023,length=16809849>
##contig=<ID=Scaffold_00024,length=16614196>
##contig=<ID=Scaffold_00025,length=16273765>
##contig=<ID=Scaffold_00026,length=16148606>
##contig=<ID=Scaffold_00027,length=15598226>
##contig=<ID=Scaffold_00028,length=15552307>
##contig=<ID=Scaffold_00029,length=15437363>
##contig=<ID=Scaffold_00030,length=14887066>
##contig=<ID=Scaffold_00031,length=14503709>
##contig=<ID=Scaffold_00032,length=12468104>
##contig=<ID=Scaffold_00033,length=12022618>
##contig=<ID=Scaffold_00034,length=11894178>
##contig=<ID=Scaffold_00035,length=11500503>
##contig=<ID=Scaffold_00036,length=11072271>
##contig=<ID=Scaffold_00037,length=10910623>
##contig=<ID=Scaffold_00038,length=10378081>
##contig=<ID=Scaffold_00039,length=10187611>
##contig=<ID=Scaffold_00040,length=9859228>
##contig=<ID=Scaffold_00041,length=8992334>
##contig=<ID=Scaffold_00042,length=8809522>
##contig=<ID=Scaffold_00043,length=8319525>
##contig=<ID=Scaffold_00044,length=7733843>
##contig=<ID=Scaffold_00045,length=7524282>
##contig=<ID=Scaffold_00046,length=7344019>
##contig=<ID=Scaffold_00047,length=7030063>
##contig=<ID=Scaffold_00048,length=7021208>
##contig=<ID=Scaffold_00049,length=7012462>
##contig=<ID=Scaffold_00050,length=6703856>
##contig=<ID=Scaffold_00051,length=6666040>
##contig=<ID=Scaffold_00052,length=6157718>
##contig=<ID=Scaffold_00053,length=5771694>
##contig=<ID=Scaffold_00054,length=5730669>
##contig=<ID=Scaffold_00055,length=5699963>
##contig=<ID=Scaffold_00056,length=5592199>
##contig=<ID=Scaffold_00057,length=5386278>
##contig=<ID=Scaffold_00058,length=5295641>
##contig=<ID=Scaffold_00059,length=5227013>
##contig=<ID=Scaffold_00060,length=5178017>
##contig=<ID=Scaffold_00061,length=5067273>
##contig=<ID=Scaffold_00062,length=5043729>
##contig=<ID=Scaffold_00063,length=4952727>
##contig=<ID=Scaffold_00064,length=4927148>
##contig=<ID=Scaffold_00065,length=4883288>
##contig=<ID=Scaffold_00066,length=4774406>
##contig=<ID=Scaffold_00067,length=4753876>
##contig=<ID=Scaffold_00068,length=4729260>
##contig=<ID=Scaffold_00069,length=4198927>
##contig=<ID=Scaffold_00070,length=4056209>
##contig=<ID=Scaffold_00071,length=3880820>
##contig=<ID=Scaffold_00072,length=3734834>
##contig=<ID=Scaffold_00073,length=3671394>
##contig=<ID=Scaffold_00074,length=3282414>
##contig=<ID=Scaffold_00075,length=3275869>
##contig=<ID=Scaffold_00076,length=3225053>
##contig=<ID=Scaffold_00077,length=3152203>
##contig=<ID=Scaffold_00078,length=3127508>
##contig=<ID=Scaffold_00079,length=3060309>
##contig=<ID=Scaffold_00080,length=2912896>
##contig=<ID=Scaffold_00081,length=2702025>
##contig=<ID=Scaffold_00082,length=2682790>
##contig=<ID=Scaffold_00083,length=2650248>
##contig=<ID=Scaffold_00084,length=2647568>
##contig=<ID=Scaffold_00085,length=2624740>
##contig=<ID=Scaffold_00086,length=2573724>
##contig=<ID=Scaffold_00087,length=2565958>
##contig=<ID=Scaffold_00088,length=2550410>
##contig=<ID=Scaffold_00089,length=2420556>
##contig=<ID=Scaffold_00090,length=2414630>
##contig=<ID=Scaffold_00091,length=2413709>
##contig=<ID=Scaffold_00092,length=2373612>
##contig=<ID=Scaffold_00093,length=2344611>
##contig=<ID=Scaffold_00094,length=2311595>
##contig=<ID=Scaffold_00095,length=2229230>
##contig=<ID=Scaffold_00096,length=2196683>
##contig=<ID=Scaffold_00097,length=2119694>
##contig=<ID=Scaffold_00098,length=2070513>
##contig=<ID=Scaffold_00099,length=2006323>
##contig=<ID=Scaffold_00100,length=1994212>
##contig=<ID=Scaffold_00101,length=1980105>
##contig=<ID=Scaffold_00102,length=1977933>
##contig=<ID=Scaffold_00103,length=1970834>
##contig=<ID=Scaffold_00104,length=1925594>
##contig=<ID=Scaffold_00105,length=1900141>
##contig=<ID=Scaffold_00106,length=1853276>
##contig=<ID=Scaffold_00107,length=1850521>
##contig=<ID=Scaffold_00108,length=1764874>
##contig=<ID=Scaffold_00109,length=1758275>
##contig=<ID=Scaffold_00110,length=1752336>
##contig=<ID=Scaffold_00111,length=1723061>
##contig=<ID=Scaffold_00112,length=1685120>
##contig=<ID=Scaffold_00113,length=1631462>
##contig=<ID=Scaffold_00114,length=1566086>
##contig=<ID=Scaffold_00115,length=1558755>
##contig=<ID=Scaffold_00116,length=1553716>
##contig=<ID=Scaffold_00117,length=1534482>
##contig=<ID=Scaffold_00118,length=1531106>
##contig=<ID=Scaffold_00119,length=1529757>
##contig=<ID=Scaffold_00120,length=1529719>
##contig=<ID=Scaffold_00121,length=1523607>
##contig=<ID=Scaffold_00122,length=1523284>
##contig=<ID=Scaffold_00123,length=1520857>
##contig=<ID=Scaffold_00124,length=1505695>
##contig=<ID=Scaffold_00125,length=1498791>
##contig=<ID=Scaffold_00126,length=1481506>
##contig=<ID=Scaffold_00127,length=1473043>
##contig=<ID=Scaffold_00128,length=1468665>
##contig=<ID=Scaffold_00129,length=1455188>
##contig=<ID=Scaffold_00130,length=1452670>
##contig=<ID=Scaffold_00131,length=1445696>
##contig=<ID=Scaffold_00132,length=1419413>
##contig=<ID=Scaffold_00133,length=1395120>
##contig=<ID=Scaffold_00134,length=1363018>
##contig=<ID=Scaffold_00135,length=1349309>
##contig=<ID=Scaffold_00136,length=1340775>
##contig=<ID=Scaffold_00137,length=1339301>
##contig=<ID=Scaffold_00138,length=1328953>
##contig=<ID=Scaffold_00139,length=1313496>
##contig=<ID=Scaffold_00140,length=1284565>
##contig=<ID=Scaffold_00141,length=1242603>
##contig=<ID=Scaffold_00142,length=1232312>
##contig=<ID=Scaffold_00143,length=1223216>
##contig=<ID=Scaffold_00144,length=1216749>
##contig=<ID=Scaffold_00145,length=1204090>
##contig=<ID=Scaffold_00146,length=1192501>
##contig=<ID=Scaffold_00147,length=1192166>
##contig=<ID=Scaffold_00148,length=1184961>
##contig=<ID=Scaffold_00149,length=1164461>
##contig=<ID=Scaffold_00150,length=1109630>
##contig=<ID=Scaffold_00151,length=1099401>
##contig=<ID=Scaffold_00152,length=1095079>
##contig=<ID=Scaffold_00153,length=1048051>
##contig=<ID=Scaffold_00154,length=1015582>
##contig=<ID=Scaffold_00155,length=1014958>
##contig=<ID=Scaffold_00156,length=1005532>
##contig=<ID=Scaffold_00157,length=993822>
##contig=<ID=Scaffold_00158,length=963514>
##contig=<ID=Scaffold_00159,length=962148>
##contig=<ID=Scaffold_00160,length=959561>
##contig=<ID=Scaffold_00161,length=955344>
##contig=<ID=Scaffold_00162,length=949166>
##contig=<ID=Scaffold_00163,length=940155>
##contig=<ID=Scaffold_00164,length=939297>
##contig=<ID=Scaffold_00165,length=930986>
##contig=<ID=Scaffold_00166,length=918919>
##contig=<ID=Scaffold_00167,length=901563>
##contig=<ID=Scaffold_00168,length=901151>
##contig=<ID=Scaffold_00169,length=896999>
##contig=<ID=Scaffold_00170,length=893054>
##contig=<ID=Scaffold_00171,length=887906>
##contig=<ID=Scaffold_00172,length=881658>
##contig=<ID=Scaffold_00173,length=880424>
##contig=<ID=Scaffold_00174,length=866626>
##contig=<ID=Scaffold_00175,length=864237>
##contig=<ID=Scaffold_00176,length=859479>
##contig=<ID=Scaffold_00177,length=855751>
##contig=<ID=Scaffold_00178,length=847471>
##contig=<ID=Scaffold_00179,length=828984>
##contig=<ID=Scaffold_00180,length=824780>
##contig=<ID=Scaffold_00181,length=823397>
##contig=<ID=Scaffold_00182,length=821911>
##contig=<ID=Scaffold_00183,length=815899>
##contig=<ID=Scaffold_00184,length=806120>
##contig=<ID=Scaffold_00185,length=798978>
##contig=<ID=Scaffold_00186,length=782619>
##contig=<ID=Scaffold_00187,length=777773>
##contig=<ID=Scaffold_00188,length=773447>
##contig=<ID=Scaffold_00189,length=772366>
##contig=<ID=Scaffold_00190,length=772225>
##contig=<ID=Scaffold_00191,length=764112>
##contig=<ID=Scaffold_00192,length=763791>
##contig=<ID=Scaffold_00193,length=762711>
##contig=<ID=Scaffold_00194,length=758768>
##contig=<ID=Scaffold_00195,length=754527>
##contig=<ID=Scaffold_00196,length=745397>
##contig=<ID=Scaffold_00197,length=733865>
##contig=<ID=Scaffold_00198,length=725821>
##contig=<ID=Scaffold_00199,length=724913>
##contig=<ID=Scaffold_00200,length=715404>
##contig=<ID=Scaffold_00201,length=713610>
##contig=<ID=Scaffold_00202,length=712131>
##contig=<ID=Scaffold_00203,length=711144>
##contig=<ID=Scaffold_00204,length=708043>
##contig=<ID=Scaffold_00205,length=703582>
##contig=<ID=Scaffold_00206,length=702244>
##contig=<ID=Scaffold_00207,length=702012>
##contig=<ID=Scaffold_00208,length=695750>
##contig=<ID=Scaffold_00209,length=692502>
##contig=<ID=Scaffold_00210,length=687052>
##contig=<ID=Scaffold_00211,length=682080>
##contig=<ID=Scaffold_00212,length=677548>
##contig=<ID=Scaffold_00213,length=674556>
##contig=<ID=Scaffold_00214,length=668392>
##contig=<ID=Scaffold_00215,length=668183>
##contig=<ID=Scaffold_00216,length=664361>
##contig=<ID=Scaffold_00217,length=659191>
##contig=<ID=Scaffold_00218,length=658538>
##contig=<ID=Scaffold_00219,length=656313>
##contig=<ID=Scaffold_00220,length=651357>
##contig=<ID=Scaffold_00221,length=647355>
##contig=<ID=Scaffold_00222,length=634699>
##contig=<ID=Scaffold_00223,length=634070>
##contig=<ID=Scaffold_00224,length=623589>
##contig=<ID=Scaffold_00225,length=618701>
##contig=<ID=Scaffold_00226,length=617930>
##contig=<ID=Scaffold_00227,length=614446>
##contig=<ID=Scaffold_00228,length=611186>
##contig=<ID=Scaffold_00229,length=610060>
##contig=<ID=Scaffold_00230,length=603822>
##contig=<ID=Scaffold_00231,length=601471>
##contig=<ID=Scaffold_00232,length=592018>
##contig=<ID=Scaffold_00233,length=589925>
##contig=<ID=Scaffold_00234,length=585209>
##contig=<ID=Scaffold_00235,length=584112>
##contig=<ID=Scaffold_00236,length=583496>
##contig=<ID=Scaffold_00237,length=583281>
##contig=<ID=Scaffold_00238,length=574838>
##contig=<ID=Scaffold_00239,length=570617>
##contig=<ID=Scaffold_00240,length=568762>
##contig=<ID=Scaffold_00241,length=567116>
##contig=<ID=Scaffold_00242,length=565158>
##contig=<ID=Scaffold_00243,length=562167>
##contig=<ID=Scaffold_00244,length=558072>
##contig=<ID=Scaffold_00245,length=550038>
##contig=<ID=Scaffold_00246,length=547345>
##contig=<ID=Scaffold_00247,length=545004>
##contig=<ID=Scaffold_00248,length=541815>
##contig=<ID=Scaffold_00249,length=541503>
##contig=<ID=Scaffold_00250,length=540386>
##contig=<ID=Scaffold_00251,length=530767>
##contig=<ID=Scaffold_00252,length=528809>
##contig=<ID=Scaffold_00253,length=528324>
##contig=<ID=Scaffold_00254,length=525701>
##contig=<ID=Scaffold_00255,length=517399>
##contig=<ID=Scaffold_00256,length=514759>
##contig=<ID=Scaffold_00257,length=512027>
##contig=<ID=Scaffold_00258,length=505188>
##contig=<ID=Scaffold_00259,length=504748>
##contig=<ID=Scaffold_00260,length=502281>
##contig=<ID=Scaffold_00261,length=493662>
##contig=<ID=Scaffold_00262,length=493387>
##contig=<ID=Scaffold_00263,length=492779>
##contig=<ID=Scaffold_00264,length=491712>
##contig=<ID=Scaffold_00265,length=490096>
##contig=<ID=Scaffold_00266,length=489441>
##contig=<ID=Scaffold_00267,length=489295>
##contig=<ID=Scaffold_00268,length=487743>
##contig=<ID=Scaffold_00269,length=487540>
##contig=<ID=Scaffold_00270,length=482650>
##contig=<ID=Scaffold_00271,length=478618>
##contig=<ID=Scaffold_00272,length=474519>
##contig=<ID=Scaffold_00273,length=472487>
##contig=<ID=Scaffold_00274,length=467080>
##contig=<ID=Scaffold_00275,length=464667>
##contig=<ID=Scaffold_00276,length=464311>
##contig=<ID=Scaffold_00277,length=458535>
##contig=<ID=Scaffold_00278,length=454082>
##contig=<ID=Scaffold_00279,length=453815>
##contig=<ID=Scaffold_00280,length=451911>
##contig=<ID=Scaffold_00281,length=447504>
##contig=<ID=Scaffold_00282,length=445457>
##contig=<ID=Scaffold_00283,length=445351>
##contig=<ID=Scaffold_00284,length=445300>
##contig=<ID=Scaffold_00285,length=445092>
##contig=<ID=Scaffold_00286,length=439360>
##contig=<ID=Scaffold_00287,length=439318>
##contig=<ID=Scaffold_00288,length=435937>
##contig=<ID=Scaffold_00289,length=435321>
##contig=<ID=Scaffold_00290,length=434961>
##contig=<ID=Scaffold_00291,length=431196>
##contig=<ID=Scaffold_00292,length=430051>
##contig=<ID=Scaffold_00293,length=429150>
##contig=<ID=Scaffold_00294,length=429119>
##contig=<ID=Scaffold_00295,length=429005>
##contig=<ID=Scaffold_00296,length=426748>
##contig=<ID=Scaffold_00297,length=420036>
##contig=<ID=Scaffold_00298,length=419413>
##contig=<ID=Scaffold_00299,length=415895>
##contig=<ID=Scaffold_00300,length=414260>
##contig=<ID=Scaffold_00301,length=413828>
##contig=<ID=Scaffold_00302,length=413639>
##contig=<ID=Scaffold_00303,length=409266>
##contig=<ID=Scaffold_00304,length=402470>
##contig=<ID=Scaffold_00305,length=401700>
##contig=<ID=Scaffold_00306,length=401456>
##contig=<ID=Scaffold_00307,length=401151>
##contig=<ID=Scaffold_00308,length=399455>
##contig=<ID=Scaffold_00309,length=397494>
##contig=<ID=Scaffold_00310,length=397241>
##contig=<ID=Scaffold_00311,length=395020>
##contig=<ID=Scaffold_00312,length=392347>
##contig=<ID=Scaffold_00313,length=391321>
##contig=<ID=Scaffold_00314,length=387868>
##contig=<ID=Scaffold_00315,length=387613>
##contig=<ID=Scaffold_00316,length=385515>
##contig=<ID=Scaffold_00317,length=384157>
##contig=<ID=Scaffold_00318,length=384126>
##contig=<ID=Scaffold_00319,length=382283>
##contig=<ID=Scaffold_00320,length=377785>
##contig=<ID=Scaffold_00321,length=376587>
##contig=<ID=Scaffold_00322,length=376448>
##contig=<ID=Scaffold_00323,length=376410>
##contig=<ID=Scaffold_00324,length=375462>
##contig=<ID=Scaffold_00325,length=374404>
##contig=<ID=Scaffold_00326,length=374053>
##contig=<ID=Scaffold_00327,length=373689>
##contig=<ID=Scaffold_00328,length=372547>
##contig=<ID=Scaffold_00329,length=371844>
##contig=<ID=Scaffold_00330,length=371720>
##contig=<ID=Scaffold_00331,length=369421>
##contig=<ID=Scaffold_00332,length=365977>
##contig=<ID=Scaffold_00333,length=365627>
##contig=<ID=Scaffold_00334,length=363459>
##contig=<ID=Scaffold_00335,length=361022>
##contig=<ID=Scaffold_00336,length=360447>
##contig=<ID=Scaffold_00337,length=357943>
##contig=<ID=Scaffold_00338,length=357153>
##contig=<ID=Scaffold_00339,length=354366>
##contig=<ID=Scaffold_00340,length=353770>
##contig=<ID=Scaffold_00341,length=349591>
##contig=<ID=Scaffold_00342,length=346681>
##contig=<ID=Scaffold_00343,length=346383>
##contig=<ID=Scaffold_00344,length=345458>
##contig=<ID=Scaffold_00345,length=343128>
##contig=<ID=Scaffold_00346,length=342918>
##contig=<ID=Scaffold_00347,length=341719>
##contig=<ID=Scaffold_00348,length=336183>
##contig=<ID=Scaffold_00349,length=336068>
##contig=<ID=Scaffold_00350,length=335265>
##contig=<ID=Scaffold_00351,length=335004>
##contig=<ID=Scaffold_00352,length=334366>
##contig=<ID=Scaffold_00353,length=333879>
##contig=<ID=Scaffold_00354,length=333485>
##contig=<ID=Scaffold_00355,length=331652>
##contig=<ID=Scaffold_00356,length=330747>
##contig=<ID=Scaffold_00357,length=327200>
##contig=<ID=Scaffold_00358,length=326162>
##contig=<ID=Scaffold_00359,length=322254>
##contig=<ID=Scaffold_00360,length=317793>
##contig=<ID=Scaffold_00361,length=317304>
##contig=<ID=Scaffold_00362,length=316961>
##contig=<ID=Scaffold_00363,length=316581>
##contig=<ID=Scaffold_00364,length=316436>
##contig=<ID=Scaffold_00365,length=316090>
##contig=<ID=Scaffold_00366,length=315138>
##contig=<ID=Scaffold_00367,length=314242>
##contig=<ID=Scaffold_00368,length=313281>
##contig=<ID=Scaffold_00369,length=309459>
##contig=<ID=Scaffold_00370,length=308387>
##contig=<ID=Scaffold_00371,length=307051>
##contig=<ID=Scaffold_00372,length=306234>
##contig=<ID=Scaffold_00373,length=305546>
##contig=<ID=Scaffold_00374,length=304551>
##contig=<ID=Scaffold_00375,length=304457>
##contig=<ID=Scaffold_00376,length=303021>
##contig=<ID=Scaffold_00377,length=302929>
##contig=<ID=Scaffold_00378,length=302738>
##contig=<ID=Scaffold_00379,length=302425>
##contig=<ID=Scaffold_00380,length=298501>
##contig=<ID=Scaffold_00381,length=298181>
##contig=<ID=Scaffold_00382,length=295151>
##contig=<ID=Scaffold_00383,length=294951>
##contig=<ID=Scaffold_00384,length=294291>
##contig=<ID=Scaffold_00385,length=293840>
##contig=<ID=Scaffold_00386,length=292254>
##contig=<ID=Scaffold_00387,length=291813>
##contig=<ID=Scaffold_00388,length=291718>
##contig=<ID=Scaffold_00389,length=290827>
##contig=<ID=Scaffold_00390,length=290555>
##contig=<ID=Scaffold_00391,length=290205>
##contig=<ID=Scaffold_00392,length=289857>
##contig=<ID=Scaffold_00393,length=286287>
##contig=<ID=Scaffold_00394,length=285775>
##contig=<ID=Scaffold_00395,length=284293>
##contig=<ID=Scaffold_00396,length=282675>
##contig=<ID=Scaffold_00397,length=282587>
##contig=<ID=Scaffold_00398,length=282452>
##contig=<ID=Scaffold_00399,length=281426>
##contig=<ID=Scaffold_00400,length=280366>
##contig=<ID=Scaffold_00401,length=280150>
##contig=<ID=Scaffold_00402,length=280059>
##contig=<ID=Scaffold_00403,length=279851>
##contig=<ID=Scaffold_00404,length=276676>
##contig=<ID=Scaffold_00405,length=274663>
##contig=<ID=Scaffold_00406,length=274019>
##contig=<ID=Scaffold_00407,length=273693>
##contig=<ID=Scaffold_00408,length=273667>
##contig=<ID=Scaffold_00409,length=272856>
##contig=<ID=Scaffold_00410,length=272756>
##contig=<ID=Scaffold_00411,length=272540>
##contig=<ID=Scaffold_00412,length=271465>
##contig=<ID=Scaffold_00413,length=271400>
##contig=<ID=Scaffold_00414,length=270247>
##contig=<ID=Scaffold_00415,length=270060>
##contig=<ID=Scaffold_00416,length=269944>
##contig=<ID=Scaffold_00417,length=269926>
##contig=<ID=Scaffold_00418,length=268921>
##contig=<ID=Scaffold_00419,length=266325>
##contig=<ID=Scaffold_00420,length=266138>
##contig=<ID=Scaffold_00421,length=265035>
##contig=<ID=Scaffold_00422,length=264402>
##contig=<ID=Scaffold_00423,length=264204>
##contig=<ID=Scaffold_00424,length=263570>
##contig=<ID=Scaffold_00425,length=262518>
##contig=<ID=Scaffold_00426,length=260716>
##contig=<ID=Scaffold_00427,length=260050>
##contig=<ID=Scaffold_00428,length=259884>
##contig=<ID=Scaffold_00429,length=259651>
##contig=<ID=Scaffold_00430,length=258436>
##contig=<ID=Scaffold_00431,length=258012>
##contig=<ID=Scaffold_00432,length=257734>
##contig=<ID=Scaffold_00433,length=256254>
##contig=<ID=Scaffold_00434,length=255944>
##contig=<ID=Scaffold_00435,length=255907>
##contig=<ID=Scaffold_00436,length=255238>
##contig=<ID=Scaffold_00437,length=254928>
##contig=<ID=Scaffold_00438,length=254708>
##contig=<ID=Scaffold_00439,length=254419>
##contig=<ID=Scaffold_00440,length=254237>
##contig=<ID=Scaffold_00441,length=253961>
##contig=<ID=Scaffold_00442,length=253891>
##contig=<ID=Scaffold_00443,length=253735>
##contig=<ID=Scaffold_00444,length=253020>
##contig=<ID=Scaffold_00445,length=251146>
##contig=<ID=Scaffold_00446,length=250051>
##contig=<ID=Scaffold_00447,length=249686>
##contig=<ID=Scaffold_00448,length=249256>
##contig=<ID=Scaffold_00449,length=249129>
##contig=<ID=Scaffold_00450,length=248310>
##contig=<ID=Scaffold_00451,length=247842>
##contig=<ID=Scaffold_00452,length=247499>
##contig=<ID=Scaffold_00453,length=245442>
##contig=<ID=Scaffold_00454,length=244895>
##contig=<ID=Scaffold_00455,length=243483>
##contig=<ID=Scaffold_00456,length=243230>
##contig=<ID=Scaffold_00457,length=242992>
##contig=<ID=Scaffold_00458,length=242875>
##contig=<ID=Scaffold_00459,length=242669>
##contig=<ID=Scaffold_00460,length=242609>
##contig=<ID=Scaffold_00461,length=241980>
##contig=<ID=Scaffold_00462,length=238402>
##contig=<ID=Scaffold_00463,length=237691>
##contig=<ID=Scaffold_00464,length=236986>
##contig=<ID=Scaffold_00465,length=236446>
##contig=<ID=Scaffold_00466,length=235977>
##contig=<ID=Scaffold_00467,length=235938>
##contig=<ID=Scaffold_00468,length=235149>
##contig=<ID=Scaffold_00469,length=234687>
##contig=<ID=Scaffold_00470,length=234599>
##contig=<ID=Scaffold_00471,length=234421>
##contig=<ID=Scaffold_00472,length=233977>
##contig=<ID=Scaffold_00473,length=233749>
##contig=<ID=Scaffold_00474,length=231891>
##contig=<ID=Scaffold_00475,length=231686>
##contig=<ID=Scaffold_00476,length=231470>
##contig=<ID=Scaffold_00477,length=231163>
##contig=<ID=Scaffold_00478,length=229973>
##contig=<ID=Scaffold_00479,length=228546>
##contig=<ID=Scaffold_00480,length=227913>
##contig=<ID=Scaffold_00481,length=227015>
##contig=<ID=Scaffold_00482,length=225809>
##contig=<ID=Scaffold_00483,length=224270>
##contig=<ID=Scaffold_00484,length=223653>
##contig=<ID=Scaffold_00485,length=222889>
##contig=<ID=Scaffold_00486,length=222117>
##contig=<ID=Scaffold_00487,length=221269>
##contig=<ID=Scaffold_00488,length=221149>
##contig=<ID=Scaffold_00489,length=219836>
##contig=<ID=Scaffold_00490,length=219254>
##contig=<ID=Scaffold_00491,length=219140>
##contig=<ID=Scaffold_00492,length=218483>
##contig=<ID=Scaffold_00493,length=217668>
##contig=<ID=Scaffold_00494,length=217486>
##contig=<ID=Scaffold_00495,length=217238>
##contig=<ID=Scaffold_00496,length=217103>
##contig=<ID=Scaffold_00497,length=217081>
##contig=<ID=Scaffold_00498,length=216028>
##contig=<ID=Scaffold_00499,length=215747>
##contig=<ID=Scaffold_00500,length=215411>
##contig=<ID=Scaffold_00501,length=215023>
##contig=<ID=Scaffold_00502,length=214942>
##contig=<ID=Scaffold_00503,length=214787>
##contig=<ID=Scaffold_00504,length=213661>
##contig=<ID=Scaffold_00505,length=212586>
##contig=<ID=Scaffold_00506,length=212518>
##contig=<ID=Scaffold_00507,length=211709>
##contig=<ID=Scaffold_00508,length=211681>
##contig=<ID=Scaffold_00509,length=210787>
##contig=<ID=Scaffold_00510,length=210353>
##contig=<ID=Scaffold_00511,length=210021>
##contig=<ID=Scaffold_00512,length=209012>
##contig=<ID=Scaffold_00513,length=208604>
##contig=<ID=Scaffold_00514,length=208198>
##contig=<ID=Scaffold_00515,length=208146>
##contig=<ID=Scaffold_00516,length=208056>
##contig=<ID=Scaffold_00517,length=207987>
##contig=<ID=Scaffold_00518,length=207718>
##contig=<ID=Scaffold_00519,length=207413>
##contig=<ID=Scaffold_00520,length=207353>
##contig=<ID=Scaffold_00521,length=206167>
##contig=<ID=Scaffold_00522,length=205825>
##contig=<ID=Scaffold_00523,length=205042>
##contig=<ID=Scaffold_00524,length=204831>
##contig=<ID=Scaffold_00525,length=204769>
##contig=<ID=Scaffold_00526,length=204479>
##contig=<ID=Scaffold_00527,length=203908>
##contig=<ID=Scaffold_00528,length=203526>
##contig=<ID=Scaffold_00529,length=203217>
##contig=<ID=Scaffold_00530,length=202313>
##contig=<ID=Scaffold_00531,length=201911>
##contig=<ID=Scaffold_00532,length=201387>
##contig=<ID=Scaffold_00533,length=201219>
##contig=<ID=Scaffold_00534,length=200711>
##contig=<ID=Scaffold_00535,length=200295>
##contig=<ID=Scaffold_00536,length=200271>
##contig=<ID=Scaffold_00537,length=200036>
##contig=<ID=Scaffold_00538,length=199948>
##contig=<ID=Scaffold_00539,length=199312>
##contig=<ID=Scaffold_00540,length=198655>
##contig=<ID=Scaffold_00541,length=197515>
##contig=<ID=Scaffold_00542,length=196827>
##contig=<ID=Scaffold_00543,length=196416>
##contig=<ID=Scaffold_00544,length=195991>
##contig=<ID=Scaffold_00545,length=195338>
##contig=<ID=Scaffold_00546,length=195202>
##contig=<ID=Scaffold_00547,length=194972>
##contig=<ID=Scaffold_00548,length=194957>
##contig=<ID=Scaffold_00549,length=193123>
##contig=<ID=Scaffold_00550,length=192924>
##contig=<ID=Scaffold_00551,length=192288>
##contig=<ID=Scaffold_00552,length=192175>
##contig=<ID=Scaffold_00553,length=191836>
##contig=<ID=Scaffold_00554,length=190544>
##contig=<ID=Scaffold_00555,length=189865>
##contig=<ID=Scaffold_00556,length=189721>
##contig=<ID=Scaffold_00557,length=189580>
##contig=<ID=Scaffold_00558,length=189415>
##contig=<ID=Scaffold_00559,length=189362>
##contig=<ID=Scaffold_00560,length=189247>
##contig=<ID=Scaffold_00561,length=188967>
##contig=<ID=Scaffold_00562,length=188930>
##contig=<ID=Scaffold_00563,length=188847>
##contig=<ID=Scaffold_00564,length=188628>
##contig=<ID=Scaffold_00565,length=188297>
##contig=<ID=Scaffold_00566,length=187334>
##contig=<ID=Scaffold_00567,length=187248>
##contig=<ID=Scaffold_00568,length=184705>
##contig=<ID=Scaffold_00569,length=184616>
##contig=<ID=Scaffold_00570,length=184471>
##contig=<ID=Scaffold_00571,length=184395>
##contig=<ID=Scaffold_00572,length=184199>
##contig=<ID=Scaffold_00573,length=184108>
##contig=<ID=Scaffold_00574,length=184101>
##contig=<ID=Scaffold_00575,length=183830>
##contig=<ID=Scaffold_00576,length=183571>
##contig=<ID=Scaffold_00577,length=182645>
##contig=<ID=Scaffold_00578,length=182563>
##contig=<ID=Scaffold_00579,length=182023>
##contig=<ID=Scaffold_00580,length=181484>
##contig=<ID=Scaffold_00581,length=181385>
##contig=<ID=Scaffold_00582,length=179881>
##contig=<ID=Scaffold_00583,length=179298>
##contig=<ID=Scaffold_00584,length=178718>
##contig=<ID=Scaffold_00585,length=178543>
##contig=<ID=Scaffold_00586,length=178201>
##contig=<ID=Scaffold_00587,length=177160>
##contig=<ID=Scaffold_00588,length=177061>
##contig=<ID=Scaffold_00589,length=176475>
##contig=<ID=Scaffold_00590,length=175938>
##contig=<ID=Scaffold_00591,length=174993>
##contig=<ID=Scaffold_00592,length=174450>
##contig=<ID=Scaffold_00593,length=174365>
##contig=<ID=Scaffold_00594,length=173318>
##contig=<ID=Scaffold_00595,length=172708>
##contig=<ID=Scaffold_00596,length=172107>
##contig=<ID=Scaffold_00597,length=172085>
##contig=<ID=Scaffold_00598,length=171493>
##contig=<ID=Scaffold_00599,length=171271>
##contig=<ID=Scaffold_00600,length=170942>
##contig=<ID=Scaffold_00601,length=170471>
##contig=<ID=Scaffold_00602,length=170323>
##contig=<ID=Scaffold_00603,length=169828>
##contig=<ID=Scaffold_00604,length=169074>
##contig=<ID=Scaffold_00605,length=168591>
##contig=<ID=Scaffold_00606,length=168214>
##contig=<ID=Scaffold_00607,length=167852>
##contig=<ID=Scaffold_00608,length=167786>
##contig=<ID=Scaffold_00609,length=167707>
##contig=<ID=Scaffold_00610,length=167696>
##contig=<ID=Scaffold_00611,length=167471>
##contig=<ID=Scaffold_00612,length=167373>
##contig=<ID=Scaffold_00613,length=167309>
##contig=<ID=Scaffold_00614,length=166971>
##contig=<ID=Scaffold_00615,length=165033>
##contig=<ID=Scaffold_00616,length=164143>
##contig=<ID=Scaffold_00617,length=163948>
##contig=<ID=Scaffold_00618,length=163316>
##contig=<ID=Scaffold_00619,length=162690>
##contig=<ID=Scaffold_00620,length=162390>
##contig=<ID=Scaffold_00621,length=162269>
##contig=<ID=Scaffold_00622,length=162213>
##contig=<ID=Scaffold_00623,length=162172>
##contig=<ID=Scaffold_00624,length=161787>
##contig=<ID=Scaffold_00625,length=161459>
##contig=<ID=Scaffold_00626,length=160911>
##contig=<ID=Scaffold_00627,length=160888>
##contig=<ID=Scaffold_00628,length=160597>
##contig=<ID=Scaffold_00629,length=159983>
##contig=<ID=Scaffold_00630,length=159425>
##contig=<ID=Scaffold_00631,length=158278>
##contig=<ID=Scaffold_00632,length=158113>
##contig=<ID=Scaffold_00633,length=157968>
##contig=<ID=Scaffold_00634,length=157735>
##contig=<ID=Scaffold_00635,length=157554>
##contig=<ID=Scaffold_00636,length=157335>
##contig=<ID=Scaffold_00637,length=157088>
##contig=<ID=Scaffold_00638,length=156857>
##contig=<ID=Scaffold_00639,length=156507>
##contig=<ID=Scaffold_00640,length=155645>
##contig=<ID=Scaffold_00641,length=154906>
##contig=<ID=Scaffold_00642,length=154904>
##contig=<ID=Scaffold_00643,length=154852>
##contig=<ID=Scaffold_00644,length=154180>
##contig=<ID=Scaffold_00645,length=153937>
##contig=<ID=Scaffold_00646,length=153562>
##contig=<ID=Scaffold_00647,length=152950>
##contig=<ID=Scaffold_00648,length=152909>
##contig=<ID=Scaffold_00649,length=152522>
##contig=<ID=Scaffold_00650,length=152316>
##contig=<ID=Scaffold_00651,length=152242>
##contig=<ID=Scaffold_00652,length=150711>
##contig=<ID=Scaffold_00653,length=150251>
##contig=<ID=Scaffold_00654,length=149966>
##contig=<ID=Scaffold_00655,length=149404>
##contig=<ID=Scaffold_00656,length=149253>
##contig=<ID=Scaffold_00657,length=149054>
##contig=<ID=Scaffold_00658,length=148867>
##contig=<ID=Scaffold_00659,length=148439>
##contig=<ID=Scaffold_00660,length=147905>
##contig=<ID=Scaffold_00661,length=147351>
##contig=<ID=Scaffold_00662,length=147268>
##contig=<ID=Scaffold_00663,length=146610>
##contig=<ID=Scaffold_00664,length=146556>
##contig=<ID=Scaffold_00665,length=146417>
##contig=<ID=Scaffold_00666,length=146381>
##contig=<ID=Scaffold_00667,length=145575>
##contig=<ID=Scaffold_00668,length=145031>
##contig=<ID=Scaffold_00669,length=144712>
##contig=<ID=Scaffold_00670,length=144671>
##contig=<ID=Scaffold_00671,length=144189>
##contig=<ID=Scaffold_00672,length=144053>
##contig=<ID=Scaffold_00673,length=143862>
##contig=<ID=Scaffold_00674,length=143118>
##contig=<ID=Scaffold_00675,length=142958>
##contig=<ID=Scaffold_00676,length=142918>
##contig=<ID=Scaffold_00677,length=142084>
##contig=<ID=Scaffold_00678,length=141620>
##contig=<ID=Scaffold_00679,length=141616>
##contig=<ID=Scaffold_00680,length=141268>
##contig=<ID=Scaffold_00681,length=141114>
##contig=<ID=Scaffold_00682,length=141109>
##contig=<ID=Scaffold_00683,length=141090>
##contig=<ID=Scaffold_00684,length=140996>
##contig=<ID=Scaffold_00685,length=140372>
##contig=<ID=Scaffold_00686,length=140315>
##contig=<ID=Scaffold_00687,length=140274>
##contig=<ID=Scaffold_00688,length=140137>
##contig=<ID=Scaffold_00689,length=139290>
##contig=<ID=Scaffold_00690,length=139166>
##contig=<ID=Scaffold_00691,length=138908>
##contig=<ID=Scaffold_00692,length=138523>
##contig=<ID=Scaffold_00693,length=137221>
##contig=<ID=Scaffold_00694,length=136958>
##contig=<ID=Scaffold_00695,length=136876>
##contig=<ID=Scaffold_00696,length=136033>
##contig=<ID=Scaffold_00697,length=135829>
##contig=<ID=Scaffold_00698,length=135760>
##contig=<ID=Scaffold_00699,length=135693>
##contig=<ID=Scaffold_00700,length=135541>
##contig=<ID=Scaffold_00701,length=135502>
##contig=<ID=Scaffold_00702,length=135402>
##contig=<ID=Scaffold_00703,length=134493>
##contig=<ID=Scaffold_00704,length=134446>
##contig=<ID=Scaffold_00705,length=134366>
##contig=<ID=Scaffold_00706,length=134265>
##contig=<ID=Scaffold_00707,length=134243>
##contig=<ID=Scaffold_00708,length=133331>
##contig=<ID=Scaffold_00709,length=133186>
##contig=<ID=Scaffold_00710,length=133095>
##contig=<ID=Scaffold_00711,length=132605>
##contig=<ID=Scaffold_00712,length=132559>
##contig=<ID=Scaffold_00713,length=132494>
##contig=<ID=Scaffold_00714,length=132447>
##contig=<ID=Scaffold_00715,length=132319>
##contig=<ID=Scaffold_00716,length=132207>
##contig=<ID=Scaffold_00717,length=132014>
##contig=<ID=Scaffold_00718,length=131759>
##contig=<ID=Scaffold_00719,length=131526>
##contig=<ID=Scaffold_00720,length=130795>
##contig=<ID=Scaffold_00721,length=130762>
##contig=<ID=Scaffold_00722,length=129961>
##contig=<ID=Scaffold_00723,length=129435>
##contig=<ID=Scaffold_00724,length=129420>
##contig=<ID=Scaffold_00725,length=129399>
##contig=<ID=Scaffold_00726,length=129260>
##contig=<ID=Scaffold_00727,length=129138>
##contig=<ID=Scaffold_00728,length=129021>
##contig=<ID=Scaffold_00729,length=128793>
##contig=<ID=Scaffold_00730,length=127989>
##contig=<ID=Scaffold_00731,length=127561>
##contig=<ID=Scaffold_00732,length=127388>
##contig=<ID=Scaffold_00733,length=127326>
##contig=<ID=Scaffold_00734,length=126918>
##contig=<ID=Scaffold_00735,length=126638>
##contig=<ID=Scaffold_00736,length=126630>
##contig=<ID=Scaffold_00737,length=125732>
##contig=<ID=Scaffold_00738,length=125716>
##contig=<ID=Scaffold_00739,length=125522>
##contig=<ID=Scaffold_00740,length=125518>
##contig=<ID=Scaffold_00741,length=125079>
##contig=<ID=Scaffold_00742,length=124917>
##contig=<ID=Scaffold_00743,length=124508>
##contig=<ID=Scaffold_00744,length=124446>
##contig=<ID=Scaffold_00745,length=123974>
##contig=<ID=Scaffold_00746,length=123755>
##contig=<ID=Scaffold_00747,length=123644>
##contig=<ID=Scaffold_00748,length=123631>
##contig=<ID=Scaffold_00749,length=123611>
##contig=<ID=Scaffold_00750,length=123512>
##contig=<ID=Scaffold_00751,length=123381>
##contig=<ID=Scaffold_00752,length=123312>
##contig=<ID=Scaffold_00753,length=123274>
##contig=<ID=Scaffold_00754,length=123202>
##contig=<ID=Scaffold_00755,length=122917>
##contig=<ID=Scaffold_00756,length=122897>
##contig=<ID=Scaffold_00757,length=122758>
##contig=<ID=Scaffold_00758,length=122412>
##contig=<ID=Scaffold_00759,length=122402>
##contig=<ID=Scaffold_00760,length=122128>
##contig=<ID=Scaffold_00761,length=122025>
##contig=<ID=Scaffold_00762,length=121613>
##contig=<ID=Scaffold_00763,length=121585>
##contig=<ID=Scaffold_00764,length=121539>
##contig=<ID=Scaffold_00765,length=121508>
##contig=<ID=Scaffold_00766,length=121250>
##contig=<ID=Scaffold_00767,length=121236>
##contig=<ID=Scaffold_00768,length=121086>
##contig=<ID=Scaffold_00769,length=120709>
##contig=<ID=Scaffold_00770,length=119996>
##contig=<ID=Scaffold_00771,length=119744>
##contig=<ID=Scaffold_00772,length=119635>
##contig=<ID=Scaffold_00773,length=119530>
##contig=<ID=Scaffold_00774,length=119486>
##contig=<ID=Scaffold_00775,length=119343>
##contig=<ID=Scaffold_00776,length=119248>
##contig=<ID=Scaffold_00777,length=119187>
##contig=<ID=Scaffold_00778,length=119076>
##contig=<ID=Scaffold_00779,length=119050>
##contig=<ID=Scaffold_00780,length=119035>
##contig=<ID=Scaffold_00781,length=118866>
##contig=<ID=Scaffold_00782,length=118729>
##contig=<ID=Scaffold_00783,length=118700>
##contig=<ID=Scaffold_00784,length=118688>
##contig=<ID=Scaffold_00785,length=118634>
##contig=<ID=Scaffold_00786,length=118588>
##contig=<ID=Scaffold_00787,length=118437>
##contig=<ID=Scaffold_00788,length=118263>
##contig=<ID=Scaffold_00789,length=117936>
##contig=<ID=Scaffold_00790,length=117726>
##contig=<ID=Scaffold_00791,length=117691>
##contig=<ID=Scaffold_00792,length=117236>
##contig=<ID=Scaffold_00793,length=116831>
##contig=<ID=Scaffold_00794,length=116801>
##contig=<ID=Scaffold_00795,length=116717>
##contig=<ID=Scaffold_00796,length=116710>
##contig=<ID=Scaffold_00797,length=116603>
##contig=<ID=Scaffold_00798,length=116534>
##contig=<ID=Scaffold_00799,length=116458>
##contig=<ID=Scaffold_00800,length=116227>
##contig=<ID=Scaffold_00801,length=116098>
##contig=<ID=Scaffold_00802,length=116018>
##contig=<ID=Scaffold_00803,length=115792>
##contig=<ID=Scaffold_00804,length=115518>
##contig=<ID=Scaffold_00805,length=115101>
##contig=<ID=Scaffold_00806,length=114958>
##contig=<ID=Scaffold_00807,length=114906>
##contig=<ID=Scaffold_00808,length=114782>
##contig=<ID=Scaffold_00809,length=114550>
##contig=<ID=Scaffold_00810,length=114186>
##contig=<ID=Scaffold_00811,length=114017>
##contig=<ID=Scaffold_00812,length=114008>
##contig=<ID=Scaffold_00813,length=113917>
##contig=<ID=Scaffold_00814,length=113404>
##contig=<ID=Scaffold_00815,length=113402>
##contig=<ID=Scaffold_00816,length=112959>
##contig=<ID=Scaffold_00817,length=112944>
##contig=<ID=Scaffold_00818,length=112868>
##contig=<ID=Scaffold_00819,length=112658>
##contig=<ID=Scaffold_00820,length=112575>
##contig=<ID=Scaffold_00821,length=112399>
##contig=<ID=Scaffold_00822,length=112107>
##contig=<ID=Scaffold_00823,length=111551>
##contig=<ID=Scaffold_00824,length=111440>
##contig=<ID=Scaffold_00825,length=111373>
##contig=<ID=Scaffold_00826,length=111360>
##contig=<ID=Scaffold_00827,length=111162>
##contig=<ID=Scaffold_00828,length=111130>
##contig=<ID=Scaffold_00829,length=111020>
##contig=<ID=Scaffold_00830,length=110816>
##contig=<ID=Scaffold_00831,length=110563>
##contig=<ID=Scaffold_00832,length=110293>
##contig=<ID=Scaffold_00833,length=110202>
##contig=<ID=Scaffold_00834,length=109682>
##contig=<ID=Scaffold_00835,length=109662>
##contig=<ID=Scaffold_00836,length=109659>
##contig=<ID=Scaffold_00837,length=109561>
##contig=<ID=Scaffold_00838,length=109450>
##contig=<ID=Scaffold_00839,length=109422>
##contig=<ID=Scaffold_00840,length=109339>
##contig=<ID=Scaffold_00841,length=109063>
##contig=<ID=Scaffold_00842,length=109051>
##contig=<ID=Scaffold_00843,length=108589>
##contig=<ID=Scaffold_00844,length=108108>
##contig=<ID=Scaffold_00845,length=107871>
##contig=<ID=Scaffold_00846,length=106678>
##contig=<ID=Scaffold_00847,length=106544>
##contig=<ID=Scaffold_00848,length=106353>
##contig=<ID=Scaffold_00849,length=106351>
##contig=<ID=Scaffold_00850,length=106151>
##contig=<ID=Scaffold_00851,length=106107>
##contig=<ID=Scaffold_00852,length=106069>
##contig=<ID=Scaffold_00853,length=105866>
##contig=<ID=Scaffold_00854,length=105467>
##contig=<ID=Scaffold_00855,length=105227>
##contig=<ID=Scaffold_00856,length=104967>
##contig=<ID=Scaffold_00857,length=104713>
##contig=<ID=Scaffold_00858,length=104451>
##contig=<ID=Scaffold_00859,length=104431>
##contig=<ID=Scaffold_00860,length=104348>
##contig=<ID=Scaffold_00861,length=104178>
##contig=<ID=Scaffold_00862,length=103758>
##contig=<ID=Scaffold_00863,length=103582>
##contig=<ID=Scaffold_00864,length=103512>
##contig=<ID=Scaffold_00865,length=103372>
##contig=<ID=Scaffold_00866,length=103314>
##contig=<ID=Scaffold_00867,length=102920>
##contig=<ID=Scaffold_00868,length=102817>
##contig=<ID=Scaffold_00869,length=102623>
##contig=<ID=Scaffold_00870,length=102562>
##contig=<ID=Scaffold_00871,length=102434>
##contig=<ID=Scaffold_00872,length=102391>
##contig=<ID=Scaffold_00873,length=102361>
##contig=<ID=Scaffold_00874,length=102163>
##contig=<ID=Scaffold_00875,length=102134>
##contig=<ID=Scaffold_00876,length=101674>
##contig=<ID=Scaffold_00877,length=101522>
##contig=<ID=Scaffold_00878,length=101362>
##contig=<ID=Scaffold_00879,length=101188>
##contig=<ID=Scaffold_00880,length=100995>
##contig=<ID=Scaffold_00881,length=100768>
##contig=<ID=Scaffold_00882,length=100298>
##contig=<ID=Scaffold_00883,length=100282>
##contig=<ID=Scaffold_00884,length=100124>
##contig=<ID=Scaffold_00885,length=99849>
##contig=<ID=Scaffold_00886,length=99632>
##contig=<ID=Scaffold_00887,length=99513>
##contig=<ID=Scaffold_00888,length=99468>
##contig=<ID=Scaffold_00889,length=99235>
##contig=<ID=Scaffold_00890,length=99047>
##contig=<ID=Scaffold_00891,length=98813>
##contig=<ID=Scaffold_00892,length=98313>
##contig=<ID=Scaffold_00893,length=97480>
##contig=<ID=Scaffold_00894,length=97338>
##contig=<ID=Scaffold_00895,length=97130>
##contig=<ID=Scaffold_00896,length=97045>
##contig=<ID=Scaffold_00897,length=96607>
##contig=<ID=Scaffold_00898,length=96017>
##contig=<ID=Scaffold_00899,length=95786>
##contig=<ID=Scaffold_00900,length=95700>
##contig=<ID=Scaffold_00901,length=95685>
##contig=<ID=Scaffold_00902,length=95487>
##contig=<ID=Scaffold_00903,length=95417>
##contig=<ID=Scaffold_00904,length=95369>
##contig=<ID=Scaffold_00905,length=95138>
##contig=<ID=Scaffold_00906,length=95076>
##contig=<ID=Scaffold_00907,length=94257>
##contig=<ID=Scaffold_00908,length=94241>
##contig=<ID=Scaffold_00909,length=93890>
##contig=<ID=Scaffold_00910,length=93871>
##contig=<ID=Scaffold_00911,length=93694>
##contig=<ID=Scaffold_00912,length=93360>
##contig=<ID=Scaffold_00913,length=93231>
##contig=<ID=Scaffold_00914,length=93151>
##contig=<ID=Scaffold_00915,length=93133>
##contig=<ID=Scaffold_00916,length=92909>
##contig=<ID=Scaffold_00917,length=92872>
##contig=<ID=Scaffold_00918,length=92692>
##contig=<ID=Scaffold_00919,length=92559>
##contig=<ID=Scaffold_00920,length=92374>
##contig=<ID=Scaffold_00921,length=92159>
##contig=<ID=Scaffold_00922,length=92054>
##contig=<ID=Scaffold_00923,length=92036>
##contig=<ID=Scaffold_00924,length=91539>
##contig=<ID=Scaffold_00925,length=91459>
##contig=<ID=Scaffold_00926,length=91264>
##contig=<ID=Scaffold_00927,length=91153>
##contig=<ID=Scaffold_00928,length=91045>
##contig=<ID=Scaffold_00929,length=91024>
##contig=<ID=Scaffold_00930,length=90714>
##contig=<ID=Scaffold_00931,length=90557>
##contig=<ID=Scaffold_00932,length=90524>
##contig=<ID=Scaffold_00933,length=90402>
##contig=<ID=Scaffold_00934,length=90192>
##contig=<ID=Scaffold_00935,length=90070>
##contig=<ID=Scaffold_00936,length=90003>
##contig=<ID=Scaffold_00937,length=89932>
##contig=<ID=Scaffold_00938,length=89822>
##contig=<ID=Scaffold_00939,length=89663>
##contig=<ID=Scaffold_00940,length=89640>
##contig=<ID=Scaffold_00941,length=89569>
##contig=<ID=Scaffold_00942,length=89502>
##contig=<ID=Scaffold_00943,length=89477>
##contig=<ID=Scaffold_00944,length=89464>
##contig=<ID=Scaffold_00945,length=89328>
##contig=<ID=Scaffold_00946,length=89241>
##contig=<ID=Scaffold_00947,length=89073>
##contig=<ID=Scaffold_00948,length=88697>
##contig=<ID=Scaffold_00949,length=88597>
##contig=<ID=Scaffold_00950,length=88580>
##contig=<ID=Scaffold_00951,length=88458>
##contig=<ID=Scaffold_00952,length=88265>
##contig=<ID=Scaffold_00953,length=88250>
##contig=<ID=Scaffold_00954,length=88247>
##contig=<ID=Scaffold_00955,length=87851>
##contig=<ID=Scaffold_00956,length=87206>
##contig=<ID=Scaffold_00957,length=86919>
##contig=<ID=Scaffold_00958,length=86875>
##contig=<ID=Scaffold_00959,length=86871>
##contig=<ID=Scaffold_00960,length=86443>
##contig=<ID=Scaffold_00961,length=86316>
##contig=<ID=Scaffold_00962,length=86253>
##contig=<ID=Scaffold_00963,length=86211>
##contig=<ID=Scaffold_00964,length=85977>
##contig=<ID=Scaffold_00965,length=85396>
##contig=<ID=Scaffold_00966,length=84924>
##contig=<ID=Scaffold_00967,length=84555>
##contig=<ID=Scaffold_00968,length=84391>
##contig=<ID=Scaffold_00969,length=84188>
##contig=<ID=Scaffold_00970,length=84142>
##contig=<ID=Scaffold_00971,length=84126>
##contig=<ID=Scaffold_00972,length=84108>
##contig=<ID=Scaffold_00973,length=84037>
##contig=<ID=Scaffold_00974,length=83948>
##contig=<ID=Scaffold_00975,length=83775>
##contig=<ID=Scaffold_00976,length=83576>
##contig=<ID=Scaffold_00977,length=83507>
##contig=<ID=Scaffold_00978,length=83389>
##contig=<ID=Scaffold_00979,length=83376>
##contig=<ID=Scaffold_00980,length=83243>
##contig=<ID=Scaffold_00981,length=83108>
##contig=<ID=Scaffold_00982,length=82941>
##contig=<ID=Scaffold_00983,length=82940>
##contig=<ID=Scaffold_00984,length=82863>
##contig=<ID=Scaffold_00985,length=82850>
##contig=<ID=Scaffold_00986,length=82748>
##contig=<ID=Scaffold_00987,length=82692>
##contig=<ID=Scaffold_00988,length=82588>
##contig=<ID=Scaffold_00989,length=82166>
##contig=<ID=Scaffold_00990,length=82157>
##contig=<ID=Scaffold_00991,length=82149>
##contig=<ID=Scaffold_00992,length=82006>
##contig=<ID=Scaffold_00993,length=81919>
##contig=<ID=Scaffold_00994,length=81872>
##contig=<ID=Scaffold_00995,length=81837>
##contig=<ID=Scaffold_00996,length=81798>
##contig=<ID=Scaffold_00997,length=81652>
##contig=<ID=Scaffold_00998,length=81652>
##contig=<ID=Scaffold_00999,length=81482>
##contig=<ID=Scaffold_01000,length=81470>
##contig=<ID=Scaffold_01001,length=81435>
##contig=<ID=Scaffold_01002,length=81345>
##contig=<ID=Scaffold_01003,length=81333>
##contig=<ID=Scaffold_01004,length=81250>
##contig=<ID=Scaffold_01005,length=81023>
##contig=<ID=Scaffold_01006,length=80972>
##contig=<ID=Scaffold_01007,length=80928>
##contig=<ID=Scaffold_01008,length=80706>
##contig=<ID=Scaffold_01009,length=80593>
##contig=<ID=Scaffold_01010,length=80203>
##contig=<ID=Scaffold_01011,length=80067>
##contig=<ID=Scaffold_01012,length=80006>
##contig=<ID=Scaffold_01013,length=79926>
##contig=<ID=Scaffold_01014,length=79889>
##contig=<ID=Scaffold_01015,length=79849>
##contig=<ID=Scaffold_01016,length=79630>
##contig=<ID=Scaffold_01017,length=79603>
##contig=<ID=Scaffold_01018,length=79445>
##contig=<ID=Scaffold_01019,length=79296>
##contig=<ID=Scaffold_01020,length=79247>
##contig=<ID=Scaffold_01021,length=79188>
##contig=<ID=Scaffold_01022,length=79169>
##contig=<ID=Scaffold_01023,length=79160>
##contig=<ID=Scaffold_01024,length=79122>
##contig=<ID=Scaffold_01025,length=79048>
##contig=<ID=Scaffold_01026,length=78819>
##contig=<ID=Scaffold_01027,length=78749>
##contig=<ID=Scaffold_01028,length=78718>
##contig=<ID=Scaffold_01029,length=78536>
##contig=<ID=Scaffold_01030,length=78499>
##contig=<ID=Scaffold_01031,length=78497>
##contig=<ID=Scaffold_01032,length=78396>
##contig=<ID=Scaffold_01033,length=78324>
##contig=<ID=Scaffold_01034,length=78268>
##contig=<ID=Scaffold_01035,length=78154>
##contig=<ID=Scaffold_01036,length=78109>
##contig=<ID=Scaffold_01037,length=78103>
##contig=<ID=Scaffold_01038,length=78080>
##contig=<ID=Scaffold_01039,length=78044>
##contig=<ID=Scaffold_01040,length=77627>
##contig=<ID=Scaffold_01041,length=77570>
##contig=<ID=Scaffold_01042,length=77523>
##contig=<ID=Scaffold_01043,length=77384>
##contig=<ID=Scaffold_01044,length=77258>
##contig=<ID=Scaffold_01045,length=77118>
##contig=<ID=Scaffold_01046,length=77110>
##contig=<ID=Scaffold_01047,length=77058>
##contig=<ID=Scaffold_01048,length=77024>
##contig=<ID=Scaffold_01049,length=76954>
##contig=<ID=Scaffold_01050,length=76860>
##contig=<ID=Scaffold_01051,length=76849>
##contig=<ID=Scaffold_01052,length=76822>
##contig=<ID=Scaffold_01053,length=76811>
##contig=<ID=Scaffold_01054,length=76765>
##contig=<ID=Scaffold_01055,length=76738>
##contig=<ID=Scaffold_01056,length=76657>
##contig=<ID=Scaffold_01057,length=76610>
##contig=<ID=Scaffold_01058,length=76595>
##contig=<ID=Scaffold_01059,length=76497>
##contig=<ID=Scaffold_01060,length=76480>
##contig=<ID=Scaffold_01061,length=76433>
##contig=<ID=Scaffold_01062,length=76389>
##contig=<ID=Scaffold_01063,length=76373>
##contig=<ID=Scaffold_01064,length=76204>
##contig=<ID=Scaffold_01065,length=76188>
##contig=<ID=Scaffold_01066,length=76155>
##contig=<ID=Scaffold_01067,length=76109>
##contig=<ID=Scaffold_01068,length=76108>
##contig=<ID=Scaffold_01069,length=76102>
##contig=<ID=Scaffold_01070,length=76062>
##contig=<ID=Scaffold_01071,length=75958>
##contig=<ID=Scaffold_01072,length=75869>
##contig=<ID=Scaffold_01073,length=75831>
##contig=<ID=Scaffold_01074,length=75815>
##contig=<ID=Scaffold_01075,length=75716>
##contig=<ID=Scaffold_01076,length=75530>
##contig=<ID=Scaffold_01077,length=75410>
##contig=<ID=Scaffold_01078,length=75281>
##contig=<ID=Scaffold_01079,length=75209>
##contig=<ID=Scaffold_01080,length=75188>
##contig=<ID=Scaffold_01081,length=75159>
##contig=<ID=Scaffold_01082,length=75040>
##contig=<ID=Scaffold_01083,length=75011>
##contig=<ID=Scaffold_01084,length=74957>
##contig=<ID=Scaffold_01085,length=74924>
##contig=<ID=Scaffold_01086,length=74803>
##contig=<ID=Scaffold_01087,length=74642>
##contig=<ID=Scaffold_01088,length=74425>
##contig=<ID=Scaffold_01089,length=74375>
##contig=<ID=Scaffold_01090,length=74092>
##contig=<ID=Scaffold_01091,length=74036>
##contig=<ID=Scaffold_01092,length=74034>
##contig=<ID=Scaffold_01093,length=73922>
##contig=<ID=Scaffold_01094,length=73756>
##contig=<ID=Scaffold_01095,length=73708>
##contig=<ID=Scaffold_01096,length=73608>
##contig=<ID=Scaffold_01097,length=73598>
##contig=<ID=Scaffold_01098,length=73515>
##contig=<ID=Scaffold_01099,length=73498>
##contig=<ID=Scaffold_01100,length=73478>
##contig=<ID=Scaffold_01101,length=73347>
##contig=<ID=Scaffold_01102,length=73311>
##contig=<ID=Scaffold_01103,length=73303>
##contig=<ID=Scaffold_01104,length=73264>
##contig=<ID=Scaffold_01105,length=73173>
##contig=<ID=Scaffold_01106,length=72520>
##contig=<ID=Scaffold_01107,length=72511>
##contig=<ID=Scaffold_01108,length=72446>
##contig=<ID=Scaffold_01109,length=72375>
##contig=<ID=Scaffold_01110,length=72241>
##contig=<ID=Scaffold_01111,length=72239>
##contig=<ID=Scaffold_01112,length=72015>
##contig=<ID=Scaffold_01113,length=71947>
##contig=<ID=Scaffold_01114,length=71907>
##contig=<ID=Scaffold_01115,length=71903>
##contig=<ID=Scaffold_01116,length=71847>
##contig=<ID=Scaffold_01117,length=71834>
##contig=<ID=Scaffold_01118,length=71736>
##contig=<ID=Scaffold_01119,length=71501>
##contig=<ID=Scaffold_01120,length=71452>
##contig=<ID=Scaffold_01121,length=71381>
##contig=<ID=Scaffold_01122,length=71313>
##contig=<ID=Scaffold_01123,length=71280>
##contig=<ID=Scaffold_01124,length=71122>
##contig=<ID=Scaffold_01125,length=71088>
##contig=<ID=Scaffold_01126,length=71025>
##contig=<ID=Scaffold_01127,length=70978>
##contig=<ID=Scaffold_01128,length=70977>
##contig=<ID=Scaffold_01129,length=70963>
##contig=<ID=Scaffold_01130,length=70936>
##contig=<ID=Scaffold_01131,length=70625>
##contig=<ID=Scaffold_01132,length=70349>
##contig=<ID=Scaffold_01133,length=70258>
##contig=<ID=Scaffold_01134,length=70148>
##contig=<ID=Scaffold_01135,length=69963>
##contig=<ID=Scaffold_01136,length=69838>
##contig=<ID=Scaffold_01137,length=69789>
##contig=<ID=Scaffold_01138,length=69738>
##contig=<ID=Scaffold_01139,length=69623>
##contig=<ID=Scaffold_01140,length=69605>
##contig=<ID=Scaffold_01141,length=69604>
##contig=<ID=Scaffold_01142,length=69503>
##contig=<ID=Scaffold_01143,length=69485>
##contig=<ID=Scaffold_01144,length=69454>
##contig=<ID=Scaffold_01145,length=69409>
##contig=<ID=Scaffold_01146,length=69202>
##contig=<ID=Scaffold_01147,length=69005>
##contig=<ID=Scaffold_01148,length=68938>
##contig=<ID=Scaffold_01149,length=68870>
##contig=<ID=Scaffold_01150,length=68765>
##contig=<ID=Scaffold_01151,length=68599>
##contig=<ID=Scaffold_01152,length=68465>
##contig=<ID=Scaffold_01153,length=68446>
##contig=<ID=Scaffold_01154,length=67970>
##contig=<ID=Scaffold_01155,length=67814>
##contig=<ID=Scaffold_01156,length=67777>
##contig=<ID=Scaffold_01157,length=67739>
##contig=<ID=Scaffold_01158,length=67682>
##contig=<ID=Scaffold_01159,length=67650>
##contig=<ID=Scaffold_01160,length=67585>
##contig=<ID=Scaffold_01161,length=67397>
##contig=<ID=Scaffold_01162,length=67376>
##contig=<ID=Scaffold_01163,length=67303>
##contig=<ID=Scaffold_01164,length=67170>
##contig=<ID=Scaffold_01165,length=67023>
##contig=<ID=Scaffold_01166,length=66720>
##contig=<ID=Scaffold_01167,length=66696>
##contig=<ID=Scaffold_01168,length=66690>
##contig=<ID=Scaffold_01169,length=66663>
##contig=<ID=Scaffold_01170,length=66638>
##contig=<ID=Scaffold_01171,length=66447>
##contig=<ID=Scaffold_01172,length=66334>
##contig=<ID=Scaffold_01173,length=66173>
##contig=<ID=Scaffold_01174,length=66077>
##contig=<ID=Scaffold_01175,length=66064>
##contig=<ID=Scaffold_01176,length=65925>
##contig=<ID=Scaffold_01177,length=65808>
##contig=<ID=Scaffold_01178,length=65767>
##contig=<ID=Scaffold_01179,length=65760>
##contig=<ID=Scaffold_01180,length=65663>
##contig=<ID=Scaffold_01181,length=65554>
##contig=<ID=Scaffold_01182,length=65551>
##contig=<ID=Scaffold_01183,length=65534>
##contig=<ID=Scaffold_01184,length=65516>
##contig=<ID=Scaffold_01185,length=65437>
##contig=<ID=Scaffold_01186,length=65310>
##contig=<ID=Scaffold_01187,length=65220>
##contig=<ID=Scaffold_01188,length=65169>
##contig=<ID=Scaffold_01189,length=65126>
##contig=<ID=Scaffold_01190,length=64869>
##contig=<ID=Scaffold_01191,length=64711>
##contig=<ID=Scaffold_01192,length=64626>
##contig=<ID=Scaffold_01193,length=64626>
##contig=<ID=Scaffold_01194,length=64585>
##contig=<ID=Scaffold_01195,length=64367>
##contig=<ID=Scaffold_01196,length=64236>
##contig=<ID=Scaffold_01197,length=64100>
##contig=<ID=Scaffold_01198,length=63997>
##contig=<ID=Scaffold_01199,length=63883>
##contig=<ID=Scaffold_01200,length=63849>
##contig=<ID=Scaffold_01201,length=63828>
##contig=<ID=Scaffold_01202,length=63785>
##contig=<ID=Scaffold_01203,length=63762>
##contig=<ID=Scaffold_01204,length=63736>
##contig=<ID=Scaffold_01205,length=63552>
##contig=<ID=Scaffold_01206,length=63551>
##contig=<ID=Scaffold_01207,length=63340>
##contig=<ID=Scaffold_01208,length=63327>
##contig=<ID=Scaffold_01209,length=63251>
##contig=<ID=Scaffold_01210,length=63237>
##contig=<ID=Scaffold_01211,length=63225>
##contig=<ID=Scaffold_01212,length=62958>
##contig=<ID=Scaffold_01213,length=62870>
##contig=<ID=Scaffold_01214,length=62667>
##contig=<ID=Scaffold_01215,length=62558>
##contig=<ID=Scaffold_01216,length=62550>
##contig=<ID=Scaffold_01217,length=62479>
##contig=<ID=Scaffold_01218,length=62359>
##contig=<ID=Scaffold_01219,length=62352>
##contig=<ID=Scaffold_01220,length=62252>
##contig=<ID=Scaffold_01221,length=62245>
##contig=<ID=Scaffold_01222,length=62236>
##contig=<ID=Scaffold_01223,length=62206>
##contig=<ID=Scaffold_01224,length=62187>
##contig=<ID=Scaffold_01225,length=62085>
##contig=<ID=Scaffold_01226,length=62043>
##contig=<ID=Scaffold_01227,length=62041>
##contig=<ID=Scaffold_01228,length=62001>
##contig=<ID=Scaffold_01229,length=61976>
##contig=<ID=Scaffold_01230,length=61974>
##contig=<ID=Scaffold_01231,length=61970>
##contig=<ID=Scaffold_01232,length=61876>
##contig=<ID=Scaffold_01233,length=61858>
##contig=<ID=Scaffold_01234,length=61801>
##contig=<ID=Scaffold_01235,length=61787>
##contig=<ID=Scaffold_01236,length=61740>
##contig=<ID=Scaffold_01237,length=61739>
##contig=<ID=Scaffold_01238,length=61688>
##contig=<ID=Scaffold_01239,length=61544>
##contig=<ID=Scaffold_01240,length=61210>
##contig=<ID=Scaffold_01241,length=61177>
##contig=<ID=Scaffold_01242,length=61129>
##contig=<ID=Scaffold_01243,length=61109>
##contig=<ID=Scaffold_01244,length=60951>
##contig=<ID=Scaffold_01245,length=60701>
##contig=<ID=Scaffold_01246,length=60673>
##contig=<ID=Scaffold_01247,length=60644>
##contig=<ID=Scaffold_01248,length=60626>
##contig=<ID=Scaffold_01249,length=60563>
##contig=<ID=Scaffold_01250,length=60563>
##contig=<ID=Scaffold_01251,length=60408>
##contig=<ID=Scaffold_01252,length=60265>
##contig=<ID=Scaffold_01253,length=60219>
##contig=<ID=Scaffold_01254,length=60174>
##contig=<ID=Scaffold_01255,length=60143>
##contig=<ID=Scaffold_01256,length=60122>
##contig=<ID=Scaffold_01257,length=60092>
##contig=<ID=Scaffold_01258,length=60060>
##contig=<ID=Scaffold_01259,length=59945>
##contig=<ID=Scaffold_01260,length=59908>
##contig=<ID=Scaffold_01261,length=59864>
##contig=<ID=Scaffold_01262,length=59739>
##contig=<ID=Scaffold_01263,length=59658>
##contig=<ID=Scaffold_01264,length=59559>
##contig=<ID=Scaffold_01265,length=59368>
##contig=<ID=Scaffold_01266,length=59366>
##contig=<ID=Scaffold_01267,length=59347>
##contig=<ID=Scaffold_01268,length=59347>
##contig=<ID=Scaffold_01269,length=59287>
##contig=<ID=Scaffold_01270,length=59163>
##contig=<ID=Scaffold_01271,length=59157>
##contig=<ID=Scaffold_01272,length=59139>
##contig=<ID=Scaffold_01273,length=59044>
##contig=<ID=Scaffold_01274,length=58978>
##contig=<ID=Scaffold_01275,length=58873>
##contig=<ID=Scaffold_01276,length=58705>
##contig=<ID=Scaffold_01277,length=58684>
##contig=<ID=Scaffold_01278,length=58666>
##contig=<ID=Scaffold_01279,length=58648>
##contig=<ID=Scaffold_01280,length=58622>
##contig=<ID=Scaffold_01281,length=58590>
##contig=<ID=Scaffold_01282,length=58574>
##contig=<ID=Scaffold_01283,length=58530>
##contig=<ID=Scaffold_01284,length=58462>
##contig=<ID=Scaffold_01285,length=58453>
##contig=<ID=Scaffold_01286,length=58390>
##contig=<ID=Scaffold_01287,length=58355>
##contig=<ID=Scaffold_01288,length=58342>
##contig=<ID=Scaffold_01289,length=58325>
##contig=<ID=Scaffold_01290,length=58294>
##contig=<ID=Scaffold_01291,length=58156>
##contig=<ID=Scaffold_01292,length=58147>
##contig=<ID=Scaffold_01293,length=57978>
##contig=<ID=Scaffold_01294,length=57942>
##contig=<ID=Scaffold_01295,length=57881>
##contig=<ID=Scaffold_01296,length=57852>
##contig=<ID=Scaffold_01297,length=57682>
##contig=<ID=Scaffold_01298,length=57675>
##contig=<ID=Scaffold_01299,length=57627>
##contig=<ID=Scaffold_01300,length=57570>
##contig=<ID=Scaffold_01301,length=57538>
##contig=<ID=Scaffold_01302,length=57519>
##contig=<ID=Scaffold_01303,length=57461>
##contig=<ID=Scaffold_01304,length=57444>
##contig=<ID=Scaffold_01305,length=57215>
##contig=<ID=Scaffold_01306,length=57120>
##contig=<ID=Scaffold_01307,length=57027>
##contig=<ID=Scaffold_01308,length=57026>
##contig=<ID=Scaffold_01309,length=57019>
##contig=<ID=Scaffold_01310,length=57007>
##contig=<ID=Scaffold_01311,length=56990>
##contig=<ID=Scaffold_01312,length=56961>
##contig=<ID=Scaffold_01313,length=56888>
##contig=<ID=Scaffold_01314,length=56688>
##contig=<ID=Scaffold_01315,length=56605>
##contig=<ID=Scaffold_01316,length=56583>
##contig=<ID=Scaffold_01317,length=56280>
##contig=<ID=Scaffold_01318,length=56267>
##contig=<ID=Scaffold_01319,length=56098>
##contig=<ID=Scaffold_01320,length=55997>
##contig=<ID=Scaffold_01321,length=55951>
##contig=<ID=Scaffold_01322,length=55903>
##contig=<ID=Scaffold_01323,length=55845>
##contig=<ID=Scaffold_01324,length=55844>
##contig=<ID=Scaffold_01325,length=55830>
##contig=<ID=Scaffold_01326,length=55763>
##contig=<ID=Scaffold_01327,length=55737>
##contig=<ID=Scaffold_01328,length=55641>
##contig=<ID=Scaffold_01329,length=55613>
##contig=<ID=Scaffold_01330,length=55567>
##contig=<ID=Scaffold_01331,length=55445>
##contig=<ID=Scaffold_01332,length=55431>
##contig=<ID=Scaffold_01333,length=55401>
##contig=<ID=Scaffold_01334,length=55378>
##contig=<ID=Scaffold_01335,length=55367>
##contig=<ID=Scaffold_01336,length=55332>
##contig=<ID=Scaffold_01337,length=55261>
##contig=<ID=Scaffold_01338,length=55234>
##contig=<ID=Scaffold_01339,length=55230>
##contig=<ID=Scaffold_01340,length=55212>
##contig=<ID=Scaffold_01341,length=55166>
##contig=<ID=Scaffold_01342,length=55145>
##contig=<ID=Scaffold_01343,length=55119>
##contig=<ID=Scaffold_01344,length=54936>
##contig=<ID=Scaffold_01345,length=54872>
##contig=<ID=Scaffold_01346,length=54834>
##contig=<ID=Scaffold_01347,length=54826>
##contig=<ID=Scaffold_01348,length=54629>
##contig=<ID=Scaffold_01349,length=54592>
##contig=<ID=Scaffold_01350,length=54412>
##contig=<ID=Scaffold_01351,length=54397>
##contig=<ID=Scaffold_01352,length=54262>
##contig=<ID=Scaffold_01353,length=54234>
##contig=<ID=Scaffold_01354,length=54193>
##contig=<ID=Scaffold_01355,length=54120>
##contig=<ID=Scaffold_01356,length=54002>
##contig=<ID=Scaffold_01357,length=53977>
##contig=<ID=Scaffold_01358,length=53968>
##contig=<ID=Scaffold_01359,length=53792>
##contig=<ID=Scaffold_01360,length=53489>
##contig=<ID=Scaffold_01361,length=53488>
##contig=<ID=Scaffold_01362,length=53421>
##contig=<ID=Scaffold_01363,length=53319>
##contig=<ID=Scaffold_01364,length=53309>
##contig=<ID=Scaffold_01365,length=53198>
##contig=<ID=Scaffold_01366,length=53137>
##contig=<ID=Scaffold_01367,length=53098>
##contig=<ID=Scaffold_01368,length=52886>
##contig=<ID=Scaffold_01369,length=52834>
##contig=<ID=Scaffold_01370,length=52820>
##contig=<ID=Scaffold_01371,length=52751>
##contig=<ID=Scaffold_01372,length=52747>
##contig=<ID=Scaffold_01373,length=52615>
##contig=<ID=Scaffold_01374,length=52552>
##contig=<ID=Scaffold_01375,length=52458>
##contig=<ID=Scaffold_01376,length=52330>
##contig=<ID=Scaffold_01377,length=52285>
##contig=<ID=Scaffold_01378,length=52270>
##contig=<ID=Scaffold_01379,length=52164>
##contig=<ID=Scaffold_01380,length=52124>
##contig=<ID=Scaffold_01381,length=52020>
##contig=<ID=Scaffold_01382,length=52017>
##contig=<ID=Scaffold_01383,length=51998>
##contig=<ID=Scaffold_01384,length=51917>
##contig=<ID=Scaffold_01385,length=51859>
##contig=<ID=Scaffold_01386,length=51619>
##contig=<ID=Scaffold_01387,length=51562>
##contig=<ID=Scaffold_01388,length=51561>
##contig=<ID=Scaffold_01389,length=51540>
##contig=<ID=Scaffold_01390,length=51505>
##contig=<ID=Scaffold_01391,length=51504>
##contig=<ID=Scaffold_01392,length=51488>
##contig=<ID=Scaffold_01393,length=51479>
##contig=<ID=Scaffold_01394,length=51324>
##contig=<ID=Scaffold_01395,length=51261>
##contig=<ID=Scaffold_01396,length=51247>
##contig=<ID=Scaffold_01397,length=51228>
##contig=<ID=Scaffold_01398,length=51150>
##contig=<ID=Scaffold_01399,length=51097>
##contig=<ID=Scaffold_01400,length=51078>
##contig=<ID=Scaffold_01401,length=51054>
##contig=<ID=Scaffold_01402,length=50992>
##contig=<ID=Scaffold_01403,length=50778>
##contig=<ID=Scaffold_01404,length=50757>
##contig=<ID=Scaffold_01405,length=50559>
##contig=<ID=Scaffold_01406,length=50518>
##contig=<ID=Scaffold_01407,length=50510>
##contig=<ID=Scaffold_01408,length=50510>
##contig=<ID=Scaffold_01409,length=50502>
##contig=<ID=Scaffold_01410,length=50457>
##contig=<ID=Scaffold_01411,length=50366>
##contig=<ID=Scaffold_01412,length=50361>
##contig=<ID=Scaffold_01413,length=50209>
##contig=<ID=Scaffold_01414,length=50077>
##contig=<ID=Scaffold_01415,length=49833>
##contig=<ID=Scaffold_01416,length=49812>
##contig=<ID=Scaffold_01417,length=49679>
##contig=<ID=Scaffold_01418,length=49626>
##contig=<ID=Scaffold_01419,length=49626>
##contig=<ID=Scaffold_01420,length=49560>
##contig=<ID=Scaffold_01421,length=49558>
##contig=<ID=Scaffold_01422,length=49546>
##contig=<ID=Scaffold_01423,length=49542>
##contig=<ID=Scaffold_01424,length=49540>
##contig=<ID=Scaffold_01425,length=49515>
##contig=<ID=Scaffold_01426,length=49504>
##contig=<ID=Scaffold_01427,length=49425>
##contig=<ID=Scaffold_01428,length=49386>
##contig=<ID=Scaffold_01429,length=49253>
##contig=<ID=Scaffold_01430,length=49188>
##contig=<ID=Scaffold_01431,length=49178>
##contig=<ID=Scaffold_01432,length=49144>
##contig=<ID=Scaffold_01433,length=49051>
##contig=<ID=Scaffold_01434,length=48968>
##contig=<ID=Scaffold_01435,length=48911>
##contig=<ID=Scaffold_01436,length=48874>
##contig=<ID=Scaffold_01437,length=48843>
##contig=<ID=Scaffold_01438,length=48815>
##contig=<ID=Scaffold_01439,length=48810>
##contig=<ID=Scaffold_01440,length=48666>
##contig=<ID=Scaffold_01441,length=48639>
##contig=<ID=Scaffold_01442,length=48609>
##contig=<ID=Scaffold_01443,length=48514>
##contig=<ID=Scaffold_01444,length=48492>
##contig=<ID=Scaffold_01445,length=48476>
##contig=<ID=Scaffold_01446,length=48451>
##contig=<ID=Scaffold_01447,length=48439>
##contig=<ID=Scaffold_01448,length=48386>
##contig=<ID=Scaffold_01449,length=48362>
##contig=<ID=Scaffold_01450,length=48351>
##contig=<ID=Scaffold_01451,length=48326>
##contig=<ID=Scaffold_01452,length=48324>
##contig=<ID=Scaffold_01453,length=48198>
##contig=<ID=Scaffold_01454,length=48194>
##contig=<ID=Scaffold_01455,length=48118>
##contig=<ID=Scaffold_01456,length=48070>
##contig=<ID=Scaffold_01457,length=48047>
##contig=<ID=Scaffold_01458,length=48003>
##contig=<ID=Scaffold_01459,length=47956>
##contig=<ID=Scaffold_01460,length=47906>
##contig=<ID=Scaffold_01461,length=47884>
##contig=<ID=Scaffold_01462,length=47837>
##contig=<ID=Scaffold_01463,length=47801>
##contig=<ID=Scaffold_01464,length=47783>
##contig=<ID=Scaffold_01465,length=47751>
##contig=<ID=Scaffold_01466,length=47734>
##contig=<ID=Scaffold_01467,length=47695>
##contig=<ID=Scaffold_01468,length=47587>
##contig=<ID=Scaffold_01469,length=47497>
##contig=<ID=Scaffold_01470,length=47393>
##contig=<ID=Scaffold_01471,length=47384>
##contig=<ID=Scaffold_01472,length=47329>
##contig=<ID=Scaffold_01473,length=47299>
##contig=<ID=Scaffold_01474,length=47266>
##contig=<ID=Scaffold_01475,length=47208>
##contig=<ID=Scaffold_01476,length=47203>
##contig=<ID=Scaffold_01477,length=47141>
##contig=<ID=Scaffold_01478,length=47135>
##contig=<ID=Scaffold_01479,length=47083>
##contig=<ID=Scaffold_01480,length=46882>
##contig=<ID=Scaffold_01481,length=46803>
##contig=<ID=Scaffold_01482,length=46564>
##contig=<ID=Scaffold_01483,length=46507>
##contig=<ID=Scaffold_01484,length=46340>
##contig=<ID=Scaffold_01485,length=46301>
##contig=<ID=Scaffold_01486,length=46291>
##contig=<ID=Scaffold_01487,length=46262>
##contig=<ID=Scaffold_01488,length=46240>
##contig=<ID=Scaffold_01489,length=46213>
##contig=<ID=Scaffold_01490,length=46147>
##contig=<ID=Scaffold_01491,length=46083>
##contig=<ID=Scaffold_01492,length=46066>
##contig=<ID=Scaffold_01493,length=46029>
##contig=<ID=Scaffold_01494,length=46001>
##contig=<ID=Scaffold_01495,length=45969>
##contig=<ID=Scaffold_01496,length=45949>
##contig=<ID=Scaffold_01497,length=45865>
##contig=<ID=Scaffold_01498,length=45849>
##contig=<ID=Scaffold_01499,length=45827>
##contig=<ID=Scaffold_01500,length=45766>
##contig=<ID=Scaffold_01501,length=45737>
##contig=<ID=Scaffold_01502,length=45721>
##contig=<ID=Scaffold_01503,length=45715>
##contig=<ID=Scaffold_01504,length=45663>
##contig=<ID=Scaffold_01505,length=45657>
##contig=<ID=Scaffold_01506,length=45646>
##contig=<ID=Scaffold_01507,length=45629>
##contig=<ID=Scaffold_01508,length=45627>
##contig=<ID=Scaffold_01509,length=45614>
##contig=<ID=Scaffold_01510,length=45574>
##contig=<ID=Scaffold_01511,length=45561>
##contig=<ID=Scaffold_01512,length=45532>
##contig=<ID=Scaffold_01513,length=45487>
##contig=<ID=Scaffold_01514,length=45454>
##contig=<ID=Scaffold_01515,length=45410>
##contig=<ID=Scaffold_01516,length=45377>
##contig=<ID=Scaffold_01517,length=45344>
##contig=<ID=Scaffold_01518,length=45329>
##contig=<ID=Scaffold_01519,length=45237>
##contig=<ID=Scaffold_01520,length=45198>
##contig=<ID=Scaffold_01521,length=45129>
##contig=<ID=Scaffold_01522,length=45105>
##contig=<ID=Scaffold_01523,length=45095>
##contig=<ID=Scaffold_01524,length=45046>
##contig=<ID=Scaffold_01525,length=45046>
##contig=<ID=Scaffold_01526,length=45040>
##contig=<ID=Scaffold_01527,length=45019>
##contig=<ID=Scaffold_01528,length=44964>
##contig=<ID=Scaffold_01529,length=44905>
##contig=<ID=Scaffold_01530,length=44879>
##contig=<ID=Scaffold_01531,length=44873>
##contig=<ID=Scaffold_01532,length=44868>
##contig=<ID=Scaffold_01533,length=44735>
##contig=<ID=Scaffold_01534,length=44694>
##contig=<ID=Scaffold_01535,length=44676>
##contig=<ID=Scaffold_01536,length=44629>
##contig=<ID=Scaffold_01537,length=44614>
##contig=<ID=Scaffold_01538,length=44592>
##contig=<ID=Scaffold_01539,length=44591>
##contig=<ID=Scaffold_01540,length=44584>
##contig=<ID=Scaffold_01541,length=44570>
##contig=<ID=Scaffold_01542,length=44563>
##contig=<ID=Scaffold_01543,length=44473>
##contig=<ID=Scaffold_01544,length=44449>
##contig=<ID=Scaffold_01545,length=44424>
##contig=<ID=Scaffold_01546,length=44423>
##contig=<ID=Scaffold_01547,length=44418>
##contig=<ID=Scaffold_01548,length=44341>
##contig=<ID=Scaffold_01549,length=44321>
##contig=<ID=Scaffold_01550,length=44234>
##contig=<ID=Scaffold_01551,length=44232>
##contig=<ID=Scaffold_01552,length=44145>
##contig=<ID=Scaffold_01553,length=44123>
##contig=<ID=Scaffold_01554,length=44029>
##contig=<ID=Scaffold_01555,length=44029>
##contig=<ID=Scaffold_01556,length=44025>
##contig=<ID=Scaffold_01557,length=44001>
##contig=<ID=Scaffold_01558,length=43885>
##contig=<ID=Scaffold_01559,length=43814>
##contig=<ID=Scaffold_01560,length=43802>
##contig=<ID=Scaffold_01561,length=43766>
##contig=<ID=Scaffold_01562,length=43684>
##contig=<ID=Scaffold_01563,length=43669>
##contig=<ID=Scaffold_01564,length=43653>
##contig=<ID=Scaffold_01565,length=43649>
##contig=<ID=Scaffold_01566,length=43591>
##contig=<ID=Scaffold_01567,length=43545>
##contig=<ID=Scaffold_01568,length=43534>
##contig=<ID=Scaffold_01569,length=43442>
##contig=<ID=Scaffold_01570,length=43392>
##contig=<ID=Scaffold_01571,length=43327>
##contig=<ID=Scaffold_01572,length=43324>
##contig=<ID=Scaffold_01573,length=43283>
##contig=<ID=Scaffold_01574,length=43257>
##contig=<ID=Scaffold_01575,length=43249>
##contig=<ID=Scaffold_01576,length=43230>
##contig=<ID=Scaffold_01577,length=43118>
##contig=<ID=Scaffold_01578,length=43101>
##contig=<ID=Scaffold_01579,length=43087>
##contig=<ID=Scaffold_01580,length=43058>
##contig=<ID=Scaffold_01581,length=43032>
##contig=<ID=Scaffold_01582,length=43019>
##contig=<ID=Scaffold_01583,length=43000>
##contig=<ID=Scaffold_01584,length=42988>
##contig=<ID=Scaffold_01585,length=42874>
##contig=<ID=Scaffold_01586,length=42864>
##contig=<ID=Scaffold_01587,length=42815>
##contig=<ID=Scaffold_01588,length=42803>
##contig=<ID=Scaffold_01589,length=42801>
##contig=<ID=Scaffold_01590,length=42790>
##contig=<ID=Scaffold_01591,length=42767>
##contig=<ID=Scaffold_01592,length=42756>
##contig=<ID=Scaffold_01593,length=42734>
##contig=<ID=Scaffold_01594,length=42730>
##contig=<ID=Scaffold_01595,length=42728>
##contig=<ID=Scaffold_01596,length=42714>
##contig=<ID=Scaffold_01597,length=42660>
##contig=<ID=Scaffold_01598,length=42618>
##contig=<ID=Scaffold_01599,length=42604>
##contig=<ID=Scaffold_01600,length=42593>
##contig=<ID=Scaffold_01601,length=42588>
##contig=<ID=Scaffold_01602,length=42561>
##contig=<ID=Scaffold_01603,length=42557>
##contig=<ID=Scaffold_01604,length=42533>
##contig=<ID=Scaffold_01605,length=42510>
##contig=<ID=Scaffold_01606,length=42462>
##contig=<ID=Scaffold_01607,length=42455>
##contig=<ID=Scaffold_01608,length=42408>
##contig=<ID=Scaffold_01609,length=42408>
##contig=<ID=Scaffold_01610,length=42306>
##contig=<ID=Scaffold_01611,length=42299>
##contig=<ID=Scaffold_01612,length=42252>
##contig=<ID=Scaffold_01613,length=42251>
##contig=<ID=Scaffold_01614,length=42209>
##contig=<ID=Scaffold_01615,length=42189>
##contig=<ID=Scaffold_01616,length=42159>
##contig=<ID=Scaffold_01617,length=42113>
##contig=<ID=Scaffold_01618,length=42074>
##contig=<ID=Scaffold_01619,length=42061>
##contig=<ID=Scaffold_01620,length=42000>
##contig=<ID=Scaffold_01621,length=41995>
##contig=<ID=Scaffold_01622,length=41973>
##contig=<ID=Scaffold_01623,length=41905>
##contig=<ID=Scaffold_01624,length=41885>
##contig=<ID=Scaffold_01625,length=41865>
##contig=<ID=Scaffold_01626,length=41856>
##contig=<ID=Scaffold_01627,length=41836>
##contig=<ID=Scaffold_01628,length=41831>
##contig=<ID=Scaffold_01629,length=41827>
##contig=<ID=Scaffold_01630,length=41762>
##contig=<ID=Scaffold_01631,length=41753>
##contig=<ID=Scaffold_01632,length=41745>
##contig=<ID=Scaffold_01633,length=41695>
##contig=<ID=Scaffold_01634,length=41688>
##contig=<ID=Scaffold_01635,length=41623>
##contig=<ID=Scaffold_01636,length=41574>
##contig=<ID=Scaffold_01637,length=41557>
##contig=<ID=Scaffold_01638,length=41444>
##contig=<ID=Scaffold_01639,length=41396>
##contig=<ID=Scaffold_01640,length=41327>
##contig=<ID=Scaffold_01641,length=41273>
##contig=<ID=Scaffold_01642,length=41270>
##contig=<ID=Scaffold_01643,length=41249>
##contig=<ID=Scaffold_01644,length=41246>
##contig=<ID=Scaffold_01645,length=41230>
##contig=<ID=Scaffold_01646,length=41193>
##contig=<ID=Scaffold_01647,length=41165>
##contig=<ID=Scaffold_01648,length=41115>
##contig=<ID=Scaffold_01649,length=41102>
##contig=<ID=Scaffold_01650,length=41068>
##contig=<ID=Scaffold_01651,length=41055>
##contig=<ID=Scaffold_01652,length=41047>
##contig=<ID=Scaffold_01653,length=40981>
##contig=<ID=Scaffold_01654,length=40969>
##contig=<ID=Scaffold_01655,length=40956>
##contig=<ID=Scaffold_01656,length=40946>
##contig=<ID=Scaffold_01657,length=40928>
##contig=<ID=Scaffold_01658,length=40909>
##contig=<ID=Scaffold_01659,length=40898>
##contig=<ID=Scaffold_01660,length=40890>
##contig=<ID=Scaffold_01661,length=40847>
##contig=<ID=Scaffold_01662,length=40812>
##contig=<ID=Scaffold_01663,length=40800>
##contig=<ID=Scaffold_01664,length=40789>
##contig=<ID=Scaffold_01665,length=40734>
##contig=<ID=Scaffold_01666,length=40726>
##contig=<ID=Scaffold_01667,length=40681>
##contig=<ID=Scaffold_01668,length=40676>
##contig=<ID=Scaffold_01669,length=40659>
##contig=<ID=Scaffold_01670,length=40659>
##contig=<ID=Scaffold_01671,length=40640>
##contig=<ID=Scaffold_01672,length=40611>
##contig=<ID=Scaffold_01673,length=40600>
##contig=<ID=Scaffold_01674,length=40573>
##contig=<ID=Scaffold_01675,length=40519>
##contig=<ID=Scaffold_01676,length=40512>
##contig=<ID=Scaffold_01677,length=40503>
##contig=<ID=Scaffold_01678,length=40486>
##contig=<ID=Scaffold_01679,length=40436>
##contig=<ID=Scaffold_01680,length=40393>
##contig=<ID=Scaffold_01681,length=40350>
##contig=<ID=Scaffold_01682,length=40274>
##contig=<ID=Scaffold_01683,length=40273>
##contig=<ID=Scaffold_01684,length=40272>
##contig=<ID=Scaffold_01685,length=40258>
##contig=<ID=Scaffold_01686,length=40220>
##contig=<ID=Scaffold_01687,length=40212>
##contig=<ID=Scaffold_01688,length=40203>
##contig=<ID=Scaffold_01689,length=40194>
##contig=<ID=Scaffold_01690,length=40168>
##contig=<ID=Scaffold_01691,length=40115>
##contig=<ID=Scaffold_01692,length=40097>
##contig=<ID=Scaffold_01693,length=40089>
##contig=<ID=Scaffold_01694,length=40085>
##contig=<ID=Scaffold_01695,length=40048>
##contig=<ID=Scaffold_01696,length=40037>
##contig=<ID=Scaffold_01697,length=40012>
##contig=<ID=Scaffold_01698,length=39991>
##contig=<ID=Scaffold_01699,length=39985>
##contig=<ID=Scaffold_01700,length=39983>
##contig=<ID=Scaffold_01701,length=39954>
##contig=<ID=Scaffold_01702,length=39940>
##contig=<ID=Scaffold_01703,length=39928>
##contig=<ID=Scaffold_01704,length=39925>
##contig=<ID=Scaffold_01705,length=39916>
##contig=<ID=Scaffold_01706,length=39895>
##contig=<ID=Scaffold_01707,length=39893>
##contig=<ID=Scaffold_01708,length=39873>
##contig=<ID=Scaffold_01709,length=39858>
##contig=<ID=Scaffold_01710,length=39829>
##contig=<ID=Scaffold_01711,length=39813>
##contig=<ID=Scaffold_01712,length=39807>
##contig=<ID=Scaffold_01713,length=39785>
##contig=<ID=Scaffold_01714,length=39784>
##contig=<ID=Scaffold_01715,length=39778>
##contig=<ID=Scaffold_01716,length=39769>
##contig=<ID=Scaffold_01717,length=39748>
##contig=<ID=Scaffold_01718,length=39696>
##contig=<ID=Scaffold_01719,length=39644>
##contig=<ID=Scaffold_01720,length=39541>
##contig=<ID=Scaffold_01721,length=39533>
##contig=<ID=Scaffold_01722,length=39515>
##contig=<ID=Scaffold_01723,length=39474>
##contig=<ID=Scaffold_01724,length=39473>
##contig=<ID=Scaffold_01725,length=39470>
##contig=<ID=Scaffold_01726,length=39468>
##contig=<ID=Scaffold_01727,length=39452>
##contig=<ID=Scaffold_01728,length=39445>
##contig=<ID=Scaffold_01729,length=39401>
##contig=<ID=Scaffold_01730,length=39349>
##contig=<ID=Scaffold_01731,length=39344>
##contig=<ID=Scaffold_01732,length=39314>
##contig=<ID=Scaffold_01733,length=39285>
##contig=<ID=Scaffold_01734,length=39272>
##contig=<ID=Scaffold_01735,length=39270>
##contig=<ID=Scaffold_01736,length=39256>
##contig=<ID=Scaffold_01737,length=39239>
##contig=<ID=Scaffold_01738,length=39234>
##contig=<ID=Scaffold_01739,length=39224>
##contig=<ID=Scaffold_01740,length=39203>
##contig=<ID=Scaffold_01741,length=39195>
##contig=<ID=Scaffold_01742,length=39193>
##contig=<ID=Scaffold_01743,length=39179>
##contig=<ID=Scaffold_01744,length=39177>
##contig=<ID=Scaffold_01745,length=39163>
##contig=<ID=Scaffold_01746,length=39162>
##contig=<ID=Scaffold_01747,length=39139>
##contig=<ID=Scaffold_01748,length=39134>
##contig=<ID=Scaffold_01749,length=39097>
##contig=<ID=Scaffold_01750,length=39096>
##contig=<ID=Scaffold_01751,length=39085>
##contig=<ID=Scaffold_01752,length=39072>
##contig=<ID=Scaffold_01753,length=39062>
##contig=<ID=Scaffold_01754,length=39029>
##contig=<ID=Scaffold_01755,length=39022>
##contig=<ID=Scaffold_01756,length=38982>
##contig=<ID=Scaffold_01757,length=38969>
##contig=<ID=Scaffold_01758,length=38965>
##contig=<ID=Scaffold_01759,length=38932>
##contig=<ID=Scaffold_01760,length=38878>
##contig=<ID=Scaffold_01761,length=38851>
##contig=<ID=Scaffold_01762,length=38847>
##contig=<ID=Scaffold_01763,length=38836>
##contig=<ID=Scaffold_01764,length=38826>
##contig=<ID=Scaffold_01765,length=38779>
##contig=<ID=Scaffold_01766,length=38768>
##contig=<ID=Scaffold_01767,length=38754>
##contig=<ID=Scaffold_01768,length=38732>
##contig=<ID=Scaffold_01769,length=38696>
##contig=<ID=Scaffold_01770,length=38684>
##contig=<ID=Scaffold_01771,length=38674>
##contig=<ID=Scaffold_01772,length=38656>
##contig=<ID=Scaffold_01773,length=38647>
##contig=<ID=Scaffold_01774,length=38617>
##contig=<ID=Scaffold_01775,length=38584>
##contig=<ID=Scaffold_01776,length=38548>
##contig=<ID=Scaffold_01777,length=38545>
##contig=<ID=Scaffold_01778,length=38526>
##contig=<ID=Scaffold_01779,length=38525>
##contig=<ID=Scaffold_01780,length=38478>
##contig=<ID=Scaffold_01781,length=38476>
##contig=<ID=Scaffold_01782,length=38471>
##contig=<ID=Scaffold_01783,length=38449>
##contig=<ID=Scaffold_01784,length=38435>
##contig=<ID=Scaffold_01785,length=38397>
##contig=<ID=Scaffold_01786,length=38369>
##contig=<ID=Scaffold_01787,length=38340>
##contig=<ID=Scaffold_01788,length=38317>
##contig=<ID=Scaffold_01789,length=38261>
##contig=<ID=Scaffold_01790,length=38260>
##contig=<ID=Scaffold_01791,length=38239>
##contig=<ID=Scaffold_01792,length=38233>
##contig=<ID=Scaffold_01793,length=38205>
##contig=<ID=Scaffold_01794,length=38196>
##contig=<ID=Scaffold_01795,length=38186>
##contig=<ID=Scaffold_01796,length=38170>
##contig=<ID=Scaffold_01797,length=38152>
##contig=<ID=Scaffold_01798,length=38133>
##contig=<ID=Scaffold_01799,length=38075>
##contig=<ID=Scaffold_01800,length=38066>
##contig=<ID=Scaffold_01801,length=38064>
##contig=<ID=Scaffold_01802,length=38040>
##contig=<ID=Scaffold_01803,length=38024>
##contig=<ID=Scaffold_01804,length=37993>
##contig=<ID=Scaffold_01805,length=37983>
##contig=<ID=Scaffold_01806,length=37970>
##contig=<ID=Scaffold_01807,length=37953>
##contig=<ID=Scaffold_01808,length=37946>
##contig=<ID=Scaffold_01809,length=37939>
##contig=<ID=Scaffold_01810,length=37867>
##contig=<ID=Scaffold_01811,length=37859>
##contig=<ID=Scaffold_01812,length=37855>
##contig=<ID=Scaffold_01813,length=37848>
##contig=<ID=Scaffold_01814,length=37844>
##contig=<ID=Scaffold_01815,length=37798>
##contig=<ID=Scaffold_01816,length=37782>
##contig=<ID=Scaffold_01817,length=37775>
##contig=<ID=Scaffold_01818,length=37768>
##contig=<ID=Scaffold_01819,length=37762>
##contig=<ID=Scaffold_01820,length=37759>
##contig=<ID=Scaffold_01821,length=37741>
##contig=<ID=Scaffold_01822,length=37736>
##contig=<ID=Scaffold_01823,length=37722>
##contig=<ID=Scaffold_01824,length=37695>
##contig=<ID=Scaffold_01825,length=37692>
##contig=<ID=Scaffold_01826,length=37668>
##contig=<ID=Scaffold_01827,length=37648>
##contig=<ID=Scaffold_01828,length=37641>
##contig=<ID=Scaffold_01829,length=37631>
##contig=<ID=Scaffold_01830,length=37575>
##contig=<ID=Scaffold_01831,length=37567>
##contig=<ID=Scaffold_01832,length=37560>
##contig=<ID=Scaffold_01833,length=37501>
##contig=<ID=Scaffold_01834,length=37489>
##contig=<ID=Scaffold_01835,length=37481>
##contig=<ID=Scaffold_01836,length=37471>
##contig=<ID=Scaffold_01837,length=37460>
##contig=<ID=Scaffold_01838,length=37436>
##contig=<ID=Scaffold_01839,length=37435>
##contig=<ID=Scaffold_01840,length=37434>
##contig=<ID=Scaffold_01841,length=37402>
##contig=<ID=Scaffold_01842,length=37355>
##contig=<ID=Scaffold_01843,length=37336>
##contig=<ID=Scaffold_01844,length=37334>
##contig=<ID=Scaffold_01845,length=37264>
##contig=<ID=Scaffold_01846,length=37243>
##contig=<ID=Scaffold_01847,length=37233>
##contig=<ID=Scaffold_01848,length=37218>
##contig=<ID=Scaffold_01849,length=37190>
##contig=<ID=Scaffold_01850,length=37179>
##contig=<ID=Scaffold_01851,length=37166>
##contig=<ID=Scaffold_01852,length=37165>
##contig=<ID=Scaffold_01853,length=37137>
##contig=<ID=Scaffold_01854,length=37136>
##contig=<ID=Scaffold_01855,length=37126>
##contig=<ID=Scaffold_01856,length=37110>
##contig=<ID=Scaffold_01857,length=37082>
##contig=<ID=Scaffold_01858,length=37075>
##contig=<ID=Scaffold_01859,length=37060>
##contig=<ID=Scaffold_01860,length=37042>
##contig=<ID=Scaffold_01861,length=37020>
##contig=<ID=Scaffold_01862,length=37020>
##contig=<ID=Scaffold_01863,length=36962>
##contig=<ID=Scaffold_01864,length=36873>
##contig=<ID=Scaffold_01865,length=36871>
##contig=<ID=Scaffold_01866,length=36858>
##contig=<ID=Scaffold_01867,length=36829>
##contig=<ID=Scaffold_01868,length=36822>
##contig=<ID=Scaffold_01869,length=36800>
##contig=<ID=Scaffold_01870,length=36788>
##contig=<ID=Scaffold_01871,length=36759>
##contig=<ID=Scaffold_01872,length=36750>
##contig=<ID=Scaffold_01873,length=36737>
##contig=<ID=Scaffold_01874,length=36721>
##contig=<ID=Scaffold_01875,length=36721>
##contig=<ID=Scaffold_01876,length=36706>
##contig=<ID=Scaffold_01877,length=36703>
##contig=<ID=Scaffold_01878,length=36665>
##contig=<ID=Scaffold_01879,length=36647>
##contig=<ID=Scaffold_01880,length=36631>
##contig=<ID=Scaffold_01881,length=36593>
##contig=<ID=Scaffold_01882,length=36593>
##contig=<ID=Scaffold_01883,length=36565>
##contig=<ID=Scaffold_01884,length=36545>
##contig=<ID=Scaffold_01885,length=36508>
##contig=<ID=Scaffold_01886,length=36493>
##contig=<ID=Scaffold_01887,length=36439>
##contig=<ID=Scaffold_01888,length=36433>
##contig=<ID=Scaffold_01889,length=36432>
##contig=<ID=Scaffold_01890,length=36432>
##contig=<ID=Scaffold_01891,length=36422>
##contig=<ID=Scaffold_01892,length=36411>
##contig=<ID=Scaffold_01893,length=36379>
##contig=<ID=Scaffold_01894,length=36364>
##contig=<ID=Scaffold_01895,length=36358>
##contig=<ID=Scaffold_01896,length=36346>
##contig=<ID=Scaffold_01897,length=36330>
##contig=<ID=Scaffold_01898,length=36270>
##contig=<ID=Scaffold_01899,length=36270>
##contig=<ID=Scaffold_01900,length=36254>
##contig=<ID=Scaffold_01901,length=36216>
##contig=<ID=Scaffold_01902,length=36216>
##contig=<ID=Scaffold_01903,length=36199>
##contig=<ID=Scaffold_01904,length=36185>
##contig=<ID=Scaffold_01905,length=36180>
##contig=<ID=Scaffold_01906,length=36164>
##contig=<ID=Scaffold_01907,length=36131>
##contig=<ID=Scaffold_01908,length=36126>
##contig=<ID=Scaffold_01909,length=36113>
##contig=<ID=Scaffold_01910,length=36110>
##contig=<ID=Scaffold_01911,length=36098>
##contig=<ID=Scaffold_01912,length=36085>
##contig=<ID=Scaffold_01913,length=36057>
##contig=<ID=Scaffold_01914,length=36043>
##contig=<ID=Scaffold_01915,length=36031>
##contig=<ID=Scaffold_01916,length=36022>
##contig=<ID=Scaffold_01917,length=36020>
##contig=<ID=Scaffold_01918,length=36009>
##contig=<ID=Scaffold_01919,length=35998>
##contig=<ID=Scaffold_01920,length=35982>
##contig=<ID=Scaffold_01921,length=35980>
##contig=<ID=Scaffold_01922,length=35976>
##contig=<ID=Scaffold_01923,length=35961>
##contig=<ID=Scaffold_01924,length=35923>
##contig=<ID=Scaffold_01925,length=35874>
##contig=<ID=Scaffold_01926,length=35858>
##contig=<ID=Scaffold_01927,length=35844>
##contig=<ID=Scaffold_01928,length=35835>
##contig=<ID=Scaffold_01929,length=35835>
##contig=<ID=Scaffold_01930,length=35823>
##contig=<ID=Scaffold_01931,length=35817>
##contig=<ID=Scaffold_01932,length=35806>
##contig=<ID=Scaffold_01933,length=35798>
##contig=<ID=Scaffold_01934,length=35788>
##contig=<ID=Scaffold_01935,length=35786>
##contig=<ID=Scaffold_01936,length=35774>
##contig=<ID=Scaffold_01937,length=35769>
##contig=<ID=Scaffold_01938,length=35768>
##contig=<ID=Scaffold_01939,length=35764>
##contig=<ID=Scaffold_01940,length=35761>
##contig=<ID=Scaffold_01941,length=35756>
##contig=<ID=Scaffold_01942,length=35707>
##contig=<ID=Scaffold_01943,length=35695>
##contig=<ID=Scaffold_01944,length=35695>
##contig=<ID=Scaffold_01945,length=35687>
##contig=<ID=Scaffold_01946,length=35670>
##contig=<ID=Scaffold_01947,length=35669>
##contig=<ID=Scaffold_01948,length=35657>
##contig=<ID=Scaffold_01949,length=35625>
##contig=<ID=Scaffold_01950,length=35618>
##contig=<ID=Scaffold_01951,length=35586>
##contig=<ID=Scaffold_01952,length=35566>
##contig=<ID=Scaffold_01953,length=35566>
##contig=<ID=Scaffold_01954,length=35560>
##contig=<ID=Scaffold_01955,length=35539>
##contig=<ID=Scaffold_01956,length=35533>
##contig=<ID=Scaffold_01957,length=35521>
##contig=<ID=Scaffold_01958,length=35491>
##contig=<ID=Scaffold_01959,length=35478>
##contig=<ID=Scaffold_01960,length=35474>
##contig=<ID=Scaffold_01961,length=35473>
##contig=<ID=Scaffold_01962,length=35470>
##contig=<ID=Scaffold_01963,length=35460>
##contig=<ID=Scaffold_01964,length=35453>
##contig=<ID=Scaffold_01965,length=35452>
##contig=<ID=Scaffold_01966,length=35445>
##contig=<ID=Scaffold_01967,length=35428>
##contig=<ID=Scaffold_01968,length=35416>
##contig=<ID=Scaffold_01969,length=35413>
##contig=<ID=Scaffold_01970,length=35393>
##contig=<ID=Scaffold_01971,length=35391>
##contig=<ID=Scaffold_01972,length=35386>
##contig=<ID=Scaffold_01973,length=35373>
##contig=<ID=Scaffold_01974,length=35364>
##contig=<ID=Scaffold_01975,length=35334>
##contig=<ID=Scaffold_01976,length=35289>
##contig=<ID=Scaffold_01977,length=35273>
##contig=<ID=Scaffold_01978,length=35266>
##contig=<ID=Scaffold_01979,length=35254>
##contig=<ID=Scaffold_01980,length=35197>
##contig=<ID=Scaffold_01981,length=35187>
##contig=<ID=Scaffold_01982,length=35181>
##contig=<ID=Scaffold_01983,length=35180>
##contig=<ID=Scaffold_01984,length=35177>
##contig=<ID=Scaffold_01985,length=35166>
##contig=<ID=Scaffold_01986,length=35150>
##contig=<ID=Scaffold_01987,length=35148>
##contig=<ID=Scaffold_01988,length=35145>
##contig=<ID=Scaffold_01989,length=35127>
##contig=<ID=Scaffold_01990,length=35114>
##contig=<ID=Scaffold_01991,length=35089>
##contig=<ID=Scaffold_01992,length=35042>
##contig=<ID=Scaffold_01993,length=35033>
##contig=<ID=Scaffold_01994,length=35027>
##contig=<ID=Scaffold_01995,length=35027>
##contig=<ID=Scaffold_01996,length=35014>
##contig=<ID=Scaffold_01997,length=35012>
##contig=<ID=Scaffold_01998,length=35011>
##contig=<ID=Scaffold_01999,length=35005>
##contig=<ID=Scaffold_02000,length=34968>
##contig=<ID=Scaffold_02001,length=34967>
##contig=<ID=Scaffold_02002,length=34932>
##contig=<ID=Scaffold_02003,length=34922>
##contig=<ID=Scaffold_02004,length=34911>
##contig=<ID=Scaffold_02005,length=34909>
##contig=<ID=Scaffold_02006,length=34908>
##contig=<ID=Scaffold_02007,length=34895>
##contig=<ID=Scaffold_02008,length=34832>
##contig=<ID=Scaffold_02009,length=34817>
##contig=<ID=Scaffold_02010,length=34804>
##contig=<ID=Scaffold_02011,length=34795>
##contig=<ID=Scaffold_02012,length=34788>
##contig=<ID=Scaffold_02013,length=34773>
##contig=<ID=Scaffold_02014,length=34772>
##contig=<ID=Scaffold_02015,length=34770>
##contig=<ID=Scaffold_02016,length=34770>
##contig=<ID=Scaffold_02017,length=34760>
##contig=<ID=Scaffold_02018,length=34756>
##contig=<ID=Scaffold_02019,length=34752>
##contig=<ID=Scaffold_02020,length=34747>
##contig=<ID=Scaffold_02021,length=34731>
##contig=<ID=Scaffold_02022,length=34722>
##contig=<ID=Scaffold_02023,length=34712>
##contig=<ID=Scaffold_02024,length=34707>
##contig=<ID=Scaffold_02025,length=34692>
##contig=<ID=Scaffold_02026,length=34687>
##contig=<ID=Scaffold_02027,length=34685>
##contig=<ID=Scaffold_02028,length=34677>
##contig=<ID=Scaffold_02029,length=34669>
##contig=<ID=Scaffold_02030,length=34667>
##contig=<ID=Scaffold_02031,length=34660>
##contig=<ID=Scaffold_02032,length=34659>
##contig=<ID=Scaffold_02033,length=34658>
##contig=<ID=Scaffold_02034,length=34652>
##contig=<ID=Scaffold_02035,length=34636>
##contig=<ID=Scaffold_02036,length=34632>
##contig=<ID=Scaffold_02037,length=34613>
##contig=<ID=Scaffold_02038,length=34610>
##contig=<ID=Scaffold_02039,length=34607>
##contig=<ID=Scaffold_02040,length=34559>
##contig=<ID=Scaffold_02041,length=34543>
##contig=<ID=Scaffold_02042,length=34507>
##contig=<ID=Scaffold_02043,length=34428>
##contig=<ID=Scaffold_02044,length=34421>
##contig=<ID=Scaffold_02045,length=34418>
##contig=<ID=Scaffold_02046,length=34354>
##contig=<ID=Scaffold_02047,length=34350>
##contig=<ID=Scaffold_02048,length=34345>
##contig=<ID=Scaffold_02049,length=34335>
##contig=<ID=Scaffold_02050,length=34302>
##contig=<ID=Scaffold_02051,length=34293>
##contig=<ID=Scaffold_02052,length=34292>
##contig=<ID=Scaffold_02053,length=34267>
##contig=<ID=Scaffold_02054,length=34263>
##contig=<ID=Scaffold_02055,length=34236>
##contig=<ID=Scaffold_02056,length=34219>
##contig=<ID=Scaffold_02057,length=34213>
##contig=<ID=Scaffold_02058,length=34203>
##contig=<ID=Scaffold_02059,length=34183>
##contig=<ID=Scaffold_02060,length=34183>
##contig=<ID=Scaffold_02061,length=34176>
##contig=<ID=Scaffold_02062,length=34171>
##contig=<ID=Scaffold_02063,length=34167>
##contig=<ID=Scaffold_02064,length=34161>
##contig=<ID=Scaffold_02065,length=34152>
##contig=<ID=Scaffold_02066,length=34119>
##contig=<ID=Scaffold_02067,length=34113>
##contig=<ID=Scaffold_02068,length=34102>
##contig=<ID=Scaffold_02069,length=34088>
##contig=<ID=Scaffold_02070,length=34083>
##contig=<ID=Scaffold_02071,length=34083>
##contig=<ID=Scaffold_02072,length=34081>
##contig=<ID=Scaffold_02073,length=34072>
##contig=<ID=Scaffold_02074,length=34064>
##contig=<ID=Scaffold_02075,length=34049>
##contig=<ID=Scaffold_02076,length=34049>
##contig=<ID=Scaffold_02077,length=34045>
##contig=<ID=Scaffold_02078,length=34021>
##contig=<ID=Scaffold_02079,length=34002>
##contig=<ID=Scaffold_02080,length=33981>
##contig=<ID=Scaffold_02081,length=33972>
##contig=<ID=Scaffold_02082,length=33949>
##contig=<ID=Scaffold_02083,length=33947>
##contig=<ID=Scaffold_02084,length=33907>
##contig=<ID=Scaffold_02085,length=33900>
##contig=<ID=Scaffold_02086,length=33881>
##contig=<ID=Scaffold_02087,length=33881>
##contig=<ID=Scaffold_02088,length=33863>
##contig=<ID=Scaffold_02089,length=33844>
##contig=<ID=Scaffold_02090,length=33842>
##contig=<ID=Scaffold_02091,length=33836>
##contig=<ID=Scaffold_02092,length=33833>
##contig=<ID=Scaffold_02093,length=33821>
##contig=<ID=Scaffold_02094,length=33801>
##contig=<ID=Scaffold_02095,length=33797>
##contig=<ID=Scaffold_02096,length=33791>
##contig=<ID=Scaffold_02097,length=33791>
##contig=<ID=Scaffold_02098,length=33787>
##contig=<ID=Scaffold_02099,length=33786>
##contig=<ID=Scaffold_02100,length=33784>
##contig=<ID=Scaffold_02101,length=33773>
##contig=<ID=Scaffold_02102,length=33758>
##contig=<ID=Scaffold_02103,length=33744>
##contig=<ID=Scaffold_02104,length=33730>
##contig=<ID=Scaffold_02105,length=33727>
##contig=<ID=Scaffold_02106,length=33706>
##contig=<ID=Scaffold_02107,length=33697>
##contig=<ID=Scaffold_02108,length=33691>
##contig=<ID=Scaffold_02109,length=33690>
##contig=<ID=Scaffold_02110,length=33677>
##contig=<ID=Scaffold_02111,length=33664>
##contig=<ID=Scaffold_02112,length=33660>
##contig=<ID=Scaffold_02113,length=33619>
##contig=<ID=Scaffold_02114,length=33602>
##contig=<ID=Scaffold_02115,length=33597>
##contig=<ID=Scaffold_02116,length=33597>
##contig=<ID=Scaffold_02117,length=33561>
##contig=<ID=Scaffold_02118,length=33550>
##contig=<ID=Scaffold_02119,length=33545>
##contig=<ID=Scaffold_02120,length=33517>
##contig=<ID=Scaffold_02121,length=33510>
##contig=<ID=Scaffold_02122,length=33504>
##contig=<ID=Scaffold_02123,length=33501>
##contig=<ID=Scaffold_02124,length=33497>
##contig=<ID=Scaffold_02125,length=33490>
##contig=<ID=Scaffold_02126,length=33487>
##contig=<ID=Scaffold_02127,length=33484>
##contig=<ID=Scaffold_02128,length=33483>
##contig=<ID=Scaffold_02129,length=33477>
##contig=<ID=Scaffold_02130,length=33460>
##contig=<ID=Scaffold_02131,length=33449>
##contig=<ID=Scaffold_02132,length=33431>
##contig=<ID=Scaffold_02133,length=33430>
##contig=<ID=Scaffold_02134,length=33427>
##contig=<ID=Scaffold_02135,length=33392>
##contig=<ID=Scaffold_02136,length=33390>
##contig=<ID=Scaffold_02137,length=33356>
##contig=<ID=Scaffold_02138,length=33354>
##contig=<ID=Scaffold_02139,length=33351>
##contig=<ID=Scaffold_02140,length=33343>
##contig=<ID=Scaffold_02141,length=33325>
##contig=<ID=Scaffold_02142,length=33323>
##contig=<ID=Scaffold_02143,length=33313>
##contig=<ID=Scaffold_02144,length=33290>
##contig=<ID=Scaffold_02145,length=33271>
##contig=<ID=Scaffold_02146,length=33258>
##contig=<ID=Scaffold_02147,length=33246>
##contig=<ID=Scaffold_02148,length=33244>
##contig=<ID=Scaffold_02149,length=33239>
##contig=<ID=Scaffold_02150,length=33206>
##contig=<ID=Scaffold_02151,length=33203>
##contig=<ID=Scaffold_02152,length=33171>
##contig=<ID=Scaffold_02153,length=33162>
##contig=<ID=Scaffold_02154,length=33157>
##contig=<ID=Scaffold_02155,length=33148>
##contig=<ID=Scaffold_02156,length=33134>
##contig=<ID=Scaffold_02157,length=33123>
##contig=<ID=Scaffold_02158,length=33102>
##contig=<ID=Scaffold_02159,length=33094>
##contig=<ID=Scaffold_02160,length=33085>
##contig=<ID=Scaffold_02161,length=33084>
##contig=<ID=Scaffold_02162,length=33079>
##contig=<ID=Scaffold_02163,length=33078>
##contig=<ID=Scaffold_02164,length=33075>
##contig=<ID=Scaffold_02165,length=33071>
##contig=<ID=Scaffold_02166,length=33062>
##contig=<ID=Scaffold_02167,length=33058>
##contig=<ID=Scaffold_02168,length=33047>
##contig=<ID=Scaffold_02169,length=33047>
##contig=<ID=Scaffold_02170,length=33036>
##contig=<ID=Scaffold_02171,length=33025>
##contig=<ID=Scaffold_02172,length=33014>
##contig=<ID=Scaffold_02173,length=33009>
##contig=<ID=Scaffold_02174,length=33001>
##contig=<ID=Scaffold_02175,length=33000>
##contig=<ID=Scaffold_02176,length=32995>
##contig=<ID=Scaffold_02177,length=32984>
##contig=<ID=Scaffold_02178,length=32956>
##contig=<ID=Scaffold_02179,length=32932>
##contig=<ID=Scaffold_02180,length=32915>
##contig=<ID=Scaffold_02181,length=32906>
##contig=<ID=Scaffold_02182,length=32886>
##contig=<ID=Scaffold_02183,length=32865>
##contig=<ID=Scaffold_02184,length=32849>
##contig=<ID=Scaffold_02185,length=32849>
##contig=<ID=Scaffold_02186,length=32847>
##contig=<ID=Scaffold_02187,length=32846>
##contig=<ID=Scaffold_02188,length=32833>
##contig=<ID=Scaffold_02189,length=32833>
##contig=<ID=Scaffold_02190,length=32830>
##contig=<ID=Scaffold_02191,length=32814>
##contig=<ID=Scaffold_02192,length=32806>
##contig=<ID=Scaffold_02193,length=32779>
##contig=<ID=Scaffold_02194,length=32764>
##contig=<ID=Scaffold_02195,length=32752>
##contig=<ID=Scaffold_02196,length=32741>
##contig=<ID=Scaffold_02197,length=32737>
##contig=<ID=Scaffold_02198,length=32686>
##contig=<ID=Scaffold_02199,length=32679>
##contig=<ID=Scaffold_02200,length=32593>
##contig=<ID=Scaffold_02201,length=32561>
##contig=<ID=Scaffold_02202,length=32549>
##contig=<ID=Scaffold_02203,length=32513>
##contig=<ID=Scaffold_02204,length=32495>
##contig=<ID=Scaffold_02205,length=32465>
##contig=<ID=Scaffold_02206,length=32452>
##contig=<ID=Scaffold_02207,length=32435>
##contig=<ID=Scaffold_02208,length=32414>
##contig=<ID=Scaffold_02209,length=32349>
##contig=<ID=Scaffold_02210,length=32342>
##contig=<ID=Scaffold_02211,length=32327>
##contig=<ID=Scaffold_02212,length=32325>
##contig=<ID=Scaffold_02213,length=32320>
##contig=<ID=Scaffold_02214,length=32307>
##contig=<ID=Scaffold_02215,length=32287>
##contig=<ID=Scaffold_02216,length=32287>
##contig=<ID=Scaffold_02217,length=32258>
##contig=<ID=Scaffold_02218,length=32258>
##contig=<ID=Scaffold_02219,length=32252>
##contig=<ID=Scaffold_02220,length=32245>
##contig=<ID=Scaffold_02221,length=32235>
##contig=<ID=Scaffold_02222,length=32231>
##contig=<ID=Scaffold_02223,length=32231>
##contig=<ID=Scaffold_02224,length=32223>
##contig=<ID=Scaffold_02225,length=32222>
##contig=<ID=Scaffold_02226,length=32215>
##contig=<ID=Scaffold_02227,length=32207>
##contig=<ID=Scaffold_02228,length=32166>
##contig=<ID=Scaffold_02229,length=32155>
##contig=<ID=Scaffold_02230,length=32153>
##contig=<ID=Scaffold_02231,length=32148>
##contig=<ID=Scaffold_02232,length=32147>
##contig=<ID=Scaffold_02233,length=32128>
##contig=<ID=Scaffold_02234,length=32115>
##contig=<ID=Scaffold_02235,length=32109>
##contig=<ID=Scaffold_02236,length=32106>
##contig=<ID=Scaffold_02237,length=32093>
##contig=<ID=Scaffold_02238,length=32092>
##contig=<ID=Scaffold_02239,length=32087>
##contig=<ID=Scaffold_02240,length=32084>
##contig=<ID=Scaffold_02241,length=32077>
##contig=<ID=Scaffold_02242,length=32076>
##contig=<ID=Scaffold_02243,length=32029>
##contig=<ID=Scaffold_02244,length=32008>
##contig=<ID=Scaffold_02245,length=32005>
##contig=<ID=Scaffold_02246,length=31991>
##contig=<ID=Scaffold_02247,length=31977>
##contig=<ID=Scaffold_02248,length=31940>
##contig=<ID=Scaffold_02249,length=31932>
##contig=<ID=Scaffold_02250,length=31930>
##contig=<ID=Scaffold_02251,length=31926>
##contig=<ID=Scaffold_02252,length=31918>
##contig=<ID=Scaffold_02253,length=31916>
##contig=<ID=Scaffold_02254,length=31907>
##contig=<ID=Scaffold_02255,length=31905>
##contig=<ID=Scaffold_02256,length=31887>
##contig=<ID=Scaffold_02257,length=31872>
##contig=<ID=Scaffold_02258,length=31871>
##contig=<ID=Scaffold_02259,length=31870>
##contig=<ID=Scaffold_02260,length=31837>
##contig=<ID=Scaffold_02261,length=31821>
##contig=<ID=Scaffold_02262,length=31819>
##contig=<ID=Scaffold_02263,length=31802>
##contig=<ID=Scaffold_02264,length=31791>
##contig=<ID=Scaffold_02265,length=31789>
##contig=<ID=Scaffold_02266,length=31786>
##contig=<ID=Scaffold_02267,length=31763>
##contig=<ID=Scaffold_02268,length=31762>
##contig=<ID=Scaffold_02269,length=31761>
##contig=<ID=Scaffold_02270,length=31759>
##contig=<ID=Scaffold_02271,length=31754>
##contig=<ID=Scaffold_02272,length=31753>
##contig=<ID=Scaffold_02273,length=31738>
##contig=<ID=Scaffold_02274,length=31724>
##contig=<ID=Scaffold_02275,length=31713>
##contig=<ID=Scaffold_02276,length=31660>
##contig=<ID=Scaffold_02277,length=31630>
##contig=<ID=Scaffold_02278,length=31621>
##contig=<ID=Scaffold_02279,length=31618>
##contig=<ID=Scaffold_02280,length=31613>
##contig=<ID=Scaffold_02281,length=31610>
##contig=<ID=Scaffold_02282,length=31604>
##contig=<ID=Scaffold_02283,length=31596>
##contig=<ID=Scaffold_02284,length=31592>
##contig=<ID=Scaffold_02285,length=31583>
##contig=<ID=Scaffold_02286,length=31575>
##contig=<ID=Scaffold_02287,length=31574>
##contig=<ID=Scaffold_02288,length=31563>
##contig=<ID=Scaffold_02289,length=31541>
##contig=<ID=Scaffold_02290,length=31535>
##contig=<ID=Scaffold_02291,length=31508>
##contig=<ID=Scaffold_02292,length=31505>
##contig=<ID=Scaffold_02293,length=31502>
##contig=<ID=Scaffold_02294,length=31478>
##contig=<ID=Scaffold_02295,length=31395>
##contig=<ID=Scaffold_02296,length=31369>
##contig=<ID=Scaffold_02297,length=31362>
##contig=<ID=Scaffold_02298,length=31349>
##contig=<ID=Scaffold_02299,length=31332>
##contig=<ID=Scaffold_02300,length=31326>
##contig=<ID=Scaffold_02301,length=31316>
##contig=<ID=Scaffold_02302,length=31305>
##contig=<ID=Scaffold_02303,length=31299>
##contig=<ID=Scaffold_02304,length=31298>
##contig=<ID=Scaffold_02305,length=31272>
##contig=<ID=Scaffold_02306,length=31268>
##contig=<ID=Scaffold_02307,length=31266>
##contig=<ID=Scaffold_02308,length=31248>
##contig=<ID=Scaffold_02309,length=31243>
##contig=<ID=Scaffold_02310,length=31241>
##contig=<ID=Scaffold_02311,length=31238>
##contig=<ID=Scaffold_02312,length=31204>
##contig=<ID=Scaffold_02313,length=31192>
##contig=<ID=Scaffold_02314,length=31186>
##contig=<ID=Scaffold_02315,length=31168>
##contig=<ID=Scaffold_02316,length=31163>
##contig=<ID=Scaffold_02317,length=31156>
##contig=<ID=Scaffold_02318,length=31141>
##contig=<ID=Scaffold_02319,length=31120>
##contig=<ID=Scaffold_02320,length=31114>
##contig=<ID=Scaffold_02321,length=31026>
##contig=<ID=Scaffold_02322,length=31003>
##contig=<ID=Scaffold_02323,length=31002>
##contig=<ID=Scaffold_02324,length=31002>
##contig=<ID=Scaffold_02325,length=30986>
##contig=<ID=Scaffold_02326,length=30982>
##contig=<ID=Scaffold_02327,length=30981>
##contig=<ID=Scaffold_02328,length=30977>
##contig=<ID=Scaffold_02329,length=30973>
##contig=<ID=Scaffold_02330,length=30966>
##contig=<ID=Scaffold_02331,length=30958>
##contig=<ID=Scaffold_02332,length=30957>
##contig=<ID=Scaffold_02333,length=30940>
##contig=<ID=Scaffold_02334,length=30912>
##contig=<ID=Scaffold_02335,length=30907>
##contig=<ID=Scaffold_02336,length=30907>
##contig=<ID=Scaffold_02337,length=30900>
##contig=<ID=Scaffold_02338,length=30892>
##contig=<ID=Scaffold_02339,length=30892>
##contig=<ID=Scaffold_02340,length=30882>
##contig=<ID=Scaffold_02341,length=30867>
##contig=<ID=Scaffold_02342,length=30852>
##contig=<ID=Scaffold_02343,length=30820>
##contig=<ID=Scaffold_02344,length=30800>
##contig=<ID=Scaffold_02345,length=30799>
##contig=<ID=Scaffold_02346,length=30796>
##contig=<ID=Scaffold_02347,length=30793>
##contig=<ID=Scaffold_02348,length=30773>
##contig=<ID=Scaffold_02349,length=30762>
##contig=<ID=Scaffold_02350,length=30762>
##contig=<ID=Scaffold_02351,length=30752>
##contig=<ID=Scaffold_02352,length=30719>
##contig=<ID=Scaffold_02353,length=30717>
##contig=<ID=Scaffold_02354,length=30715>
##contig=<ID=Scaffold_02355,length=30712>
##contig=<ID=Scaffold_02356,length=30698>
##contig=<ID=Scaffold_02357,length=30694>
##contig=<ID=Scaffold_02358,length=30687>
##contig=<ID=Scaffold_02359,length=30656>
##contig=<ID=Scaffold_02360,length=30653>
##contig=<ID=Scaffold_02361,length=30638>
##contig=<ID=Scaffold_02362,length=30631>
##contig=<ID=Scaffold_02363,length=30627>
##contig=<ID=Scaffold_02364,length=30611>
##contig=<ID=Scaffold_02365,length=30595>
##contig=<ID=Scaffold_02366,length=30584>
##contig=<ID=Scaffold_02367,length=30573>
##contig=<ID=Scaffold_02368,length=30545>
##contig=<ID=Scaffold_02369,length=30536>
##contig=<ID=Scaffold_02370,length=30522>
##contig=<ID=Scaffold_02371,length=30519>
##contig=<ID=Scaffold_02372,length=30492>
##contig=<ID=Scaffold_02373,length=30485>
##contig=<ID=Scaffold_02374,length=30448>
##contig=<ID=Scaffold_02375,length=30429>
##contig=<ID=Scaffold_02376,length=30429>
##contig=<ID=Scaffold_02377,length=30407>
##contig=<ID=Scaffold_02378,length=30401>
##contig=<ID=Scaffold_02379,length=30362>
##contig=<ID=Scaffold_02380,length=30352>
##contig=<ID=Scaffold_02381,length=30341>
##contig=<ID=Scaffold_02382,length=30315>
##contig=<ID=Scaffold_02383,length=30252>
##contig=<ID=Scaffold_02384,length=30242>
##contig=<ID=Scaffold_02385,length=30221>
##contig=<ID=Scaffold_02386,length=30221>
##contig=<ID=Scaffold_02387,length=30206>
##contig=<ID=Scaffold_02388,length=30203>
##contig=<ID=Scaffold_02389,length=30170>
##contig=<ID=Scaffold_02390,length=30160>
##contig=<ID=Scaffold_02391,length=30121>
##contig=<ID=Scaffold_02392,length=30107>
##contig=<ID=Scaffold_02393,length=30088>
##contig=<ID=Scaffold_02394,length=30081>
##contig=<ID=Scaffold_02395,length=30072>
##contig=<ID=Scaffold_02396,length=30069>
##contig=<ID=Scaffold_02397,length=30067>
##contig=<ID=Scaffold_02398,length=30066>
##contig=<ID=Scaffold_02399,length=30065>
##contig=<ID=Scaffold_02400,length=30059>
##contig=<ID=Scaffold_02401,length=30050>
##contig=<ID=Scaffold_02402,length=29999>
##contig=<ID=Scaffold_02403,length=29990>
##contig=<ID=Scaffold_02404,length=29984>
##contig=<ID=Scaffold_02405,length=29967>
##contig=<ID=Scaffold_02406,length=29958>
##contig=<ID=Scaffold_02407,length=29957>
##contig=<ID=Scaffold_02408,length=29947>
##contig=<ID=Scaffold_02409,length=29929>
##contig=<ID=Scaffold_02410,length=29909>
##contig=<ID=Scaffold_02411,length=29909>
##contig=<ID=Scaffold_02412,length=29908>
##contig=<ID=Scaffold_02413,length=29905>
##contig=<ID=Scaffold_02414,length=29904>
##contig=<ID=Scaffold_02415,length=29881>
##contig=<ID=Scaffold_02416,length=29877>
##contig=<ID=Scaffold_02417,length=29873>
##contig=<ID=Scaffold_02418,length=29868>
##contig=<ID=Scaffold_02419,length=29826>
##contig=<ID=Scaffold_02420,length=29820>
##contig=<ID=Scaffold_02421,length=29811>
##contig=<ID=Scaffold_02422,length=29811>
##contig=<ID=Scaffold_02423,length=29803>
##contig=<ID=Scaffold_02424,length=29799>
##contig=<ID=Scaffold_02425,length=29757>
##contig=<ID=Scaffold_02426,length=29740>
##contig=<ID=Scaffold_02427,length=29728>
##contig=<ID=Scaffold_02428,length=29727>
##contig=<ID=Scaffold_02429,length=29719>
##contig=<ID=Scaffold_02430,length=29715>
##contig=<ID=Scaffold_02431,length=29703>
##contig=<ID=Scaffold_02432,length=29692>
##contig=<ID=Scaffold_02433,length=29689>
##contig=<ID=Scaffold_02434,length=29650>
##contig=<ID=Scaffold_02435,length=29644>
##contig=<ID=Scaffold_02436,length=29638>
##contig=<ID=Scaffold_02437,length=29625>
##contig=<ID=Scaffold_02438,length=29619>
##contig=<ID=Scaffold_02439,length=29614>
##contig=<ID=Scaffold_02440,length=29602>
##contig=<ID=Scaffold_02441,length=29583>
##contig=<ID=Scaffold_02442,length=29576>
##contig=<ID=Scaffold_02443,length=29566>
##contig=<ID=Scaffold_02444,length=29564>
##contig=<ID=Scaffold_02445,length=29561>
##contig=<ID=Scaffold_02446,length=29526>
##contig=<ID=Scaffold_02447,length=29526>
##contig=<ID=Scaffold_02448,length=29522>
##contig=<ID=Scaffold_02449,length=29510>
##contig=<ID=Scaffold_02450,length=29494>
##contig=<ID=Scaffold_02451,length=29465>
##contig=<ID=Scaffold_02452,length=29462>
##contig=<ID=Scaffold_02453,length=29447>
##contig=<ID=Scaffold_02454,length=29446>
##contig=<ID=Scaffold_02455,length=29428>
##contig=<ID=Scaffold_02456,length=29408>
##contig=<ID=Scaffold_02457,length=29401>
##contig=<ID=Scaffold_02458,length=29397>
##contig=<ID=Scaffold_02459,length=29391>
##contig=<ID=Scaffold_02460,length=29390>
##contig=<ID=Scaffold_02461,length=29390>
##contig=<ID=Scaffold_02462,length=29381>
##contig=<ID=Scaffold_02463,length=29360>
##contig=<ID=Scaffold_02464,length=29358>
##contig=<ID=Scaffold_02465,length=29348>
##contig=<ID=Scaffold_02466,length=29316>
##contig=<ID=Scaffold_02467,length=29314>
##contig=<ID=Scaffold_02468,length=29289>
##contig=<ID=Scaffold_02469,length=29276>
##contig=<ID=Scaffold_02470,length=29266>
##contig=<ID=Scaffold_02471,length=29254>
##contig=<ID=Scaffold_02472,length=29246>
##contig=<ID=Scaffold_02473,length=29234>
##contig=<ID=Scaffold_02474,length=29211>
##contig=<ID=Scaffold_02475,length=29210>
##contig=<ID=Scaffold_02476,length=29208>
##contig=<ID=Scaffold_02477,length=29208>
##contig=<ID=Scaffold_02478,length=29207>
##contig=<ID=Scaffold_02479,length=29200>
##contig=<ID=Scaffold_02480,length=29198>
##contig=<ID=Scaffold_02481,length=29191>
##contig=<ID=Scaffold_02482,length=29167>
##contig=<ID=Scaffold_02483,length=29164>
##contig=<ID=Scaffold_02484,length=29120>
##contig=<ID=Scaffold_02485,length=29115>
##contig=<ID=Scaffold_02486,length=29111>
##contig=<ID=Scaffold_02487,length=29099>
##contig=<ID=Scaffold_02488,length=29098>
##contig=<ID=Scaffold_02489,length=29061>
##contig=<ID=Scaffold_02490,length=29034>
##contig=<ID=Scaffold_02491,length=29009>
##contig=<ID=Scaffold_02492,length=29006>
##contig=<ID=Scaffold_02493,length=29004>
##contig=<ID=Scaffold_02494,length=29002>
##contig=<ID=Scaffold_02495,length=28970>
##contig=<ID=Scaffold_02496,length=28966>
##contig=<ID=Scaffold_02497,length=28948>
##contig=<ID=Scaffold_02498,length=28914>
##contig=<ID=Scaffold_02499,length=28903>
##contig=<ID=Scaffold_02500,length=28879>
##contig=<ID=Scaffold_02501,length=28863>
##contig=<ID=Scaffold_02502,length=28857>
##contig=<ID=Scaffold_02503,length=28848>
##contig=<ID=Scaffold_02504,length=28829>
##contig=<ID=Scaffold_02505,length=28808>
##contig=<ID=Scaffold_02506,length=28799>
##contig=<ID=Scaffold_02507,length=28777>
##contig=<ID=Scaffold_02508,length=28774>
##contig=<ID=Scaffold_02509,length=28770>
##contig=<ID=Scaffold_02510,length=28742>
##contig=<ID=Scaffold_02511,length=28734>
##contig=<ID=Scaffold_02512,length=28693>
##contig=<ID=Scaffold_02513,length=28672>
##contig=<ID=Scaffold_02514,length=28658>
##contig=<ID=Scaffold_02515,length=28657>
##contig=<ID=Scaffold_02516,length=28651>
##contig=<ID=Scaffold_02517,length=28640>
##contig=<ID=Scaffold_02518,length=28630>
##contig=<ID=Scaffold_02519,length=28563>
##contig=<ID=Scaffold_02520,length=28517>
##contig=<ID=Scaffold_02521,length=28517>
##contig=<ID=Scaffold_02522,length=28501>
##contig=<ID=Scaffold_02523,length=28482>
##contig=<ID=Scaffold_02524,length=28477>
##contig=<ID=Scaffold_02525,length=28470>
##contig=<ID=Scaffold_02526,length=28462>
##contig=<ID=Scaffold_02527,length=28459>
##contig=<ID=Scaffold_02528,length=28456>
##contig=<ID=Scaffold_02529,length=28447>
##contig=<ID=Scaffold_02530,length=28446>
##contig=<ID=Scaffold_02531,length=28435>
##contig=<ID=Scaffold_02532,length=28419>
##contig=<ID=Scaffold_02533,length=28413>
##contig=<ID=Scaffold_02534,length=28405>
##contig=<ID=Scaffold_02535,length=28403>
##contig=<ID=Scaffold_02536,length=28401>
##contig=<ID=Scaffold_02537,length=28398>
##contig=<ID=Scaffold_02538,length=28397>
##contig=<ID=Scaffold_02539,length=28368>
##contig=<ID=Scaffold_02540,length=28343>
##contig=<ID=Scaffold_02541,length=28318>
##contig=<ID=Scaffold_02542,length=28314>
##contig=<ID=Scaffold_02543,length=28308>
##contig=<ID=Scaffold_02544,length=28286>
##contig=<ID=Scaffold_02545,length=28282>
##contig=<ID=Scaffold_02546,length=28279>
##contig=<ID=Scaffold_02547,length=28270>
##contig=<ID=Scaffold_02548,length=28187>
##contig=<ID=Scaffold_02549,length=28185>
##contig=<ID=Scaffold_02550,length=28163>
##contig=<ID=Scaffold_02551,length=28138>
##contig=<ID=Scaffold_02552,length=28127>
##contig=<ID=Scaffold_02553,length=28096>
##contig=<ID=Scaffold_02554,length=28016>
##contig=<ID=Scaffold_02555,length=27999>
##contig=<ID=Scaffold_02556,length=27985>
##contig=<ID=Scaffold_02557,length=27966>
##contig=<ID=Scaffold_02558,length=27960>
##contig=<ID=Scaffold_02559,length=27919>
##contig=<ID=Scaffold_02560,length=27918>
##contig=<ID=Scaffold_02561,length=27897>
##contig=<ID=Scaffold_02562,length=27876>
##contig=<ID=Scaffold_02563,length=27867>
##contig=<ID=Scaffold_02564,length=27848>
##contig=<ID=Scaffold_02565,length=27834>
##contig=<ID=Scaffold_02566,length=27789>
##contig=<ID=Scaffold_02567,length=27775>
##contig=<ID=Scaffold_02568,length=27765>
##contig=<ID=Scaffold_02569,length=27746>
##contig=<ID=Scaffold_02570,length=27736>
##contig=<ID=Scaffold_02571,length=27726>
##contig=<ID=Scaffold_02572,length=27708>
##contig=<ID=Scaffold_02573,length=27663>
##contig=<ID=Scaffold_02574,length=27642>
##contig=<ID=Scaffold_02575,length=27635>
##contig=<ID=Scaffold_02576,length=27635>
##contig=<ID=Scaffold_02577,length=27614>
##contig=<ID=Scaffold_02578,length=27610>
##contig=<ID=Scaffold_02579,length=27591>
##contig=<ID=Scaffold_02580,length=27582>
##contig=<ID=Scaffold_02581,length=27537>
##contig=<ID=Scaffold_02582,length=27527>
##contig=<ID=Scaffold_02583,length=27507>
##contig=<ID=Scaffold_02584,length=27500>
##contig=<ID=Scaffold_02585,length=27492>
##contig=<ID=Scaffold_02586,length=27475>
##contig=<ID=Scaffold_02587,length=27428>
##contig=<ID=Scaffold_02588,length=27424>
##contig=<ID=Scaffold_02589,length=27412>
##contig=<ID=Scaffold_02590,length=27408>
##contig=<ID=Scaffold_02591,length=27374>
##contig=<ID=Scaffold_02592,length=27342>
##contig=<ID=Scaffold_02593,length=27308>
##contig=<ID=Scaffold_02594,length=27308>
##contig=<ID=Scaffold_02595,length=27307>
##contig=<ID=Scaffold_02596,length=27258>
##contig=<ID=Scaffold_02597,length=27252>
##contig=<ID=Scaffold_02598,length=27250>
##contig=<ID=Scaffold_02599,length=27212>
##contig=<ID=Scaffold_02600,length=27207>
##contig=<ID=Scaffold_02601,length=27195>
##contig=<ID=Scaffold_02602,length=27170>
##contig=<ID=Scaffold_02603,length=27159>
##contig=<ID=Scaffold_02604,length=27083>
##contig=<ID=Scaffold_02605,length=27075>
##contig=<ID=Scaffold_02606,length=27073>
##contig=<ID=Scaffold_02607,length=27069>
##contig=<ID=Scaffold_02608,length=27063>
##contig=<ID=Scaffold_02609,length=27058>
##contig=<ID=Scaffold_02610,length=27041>
##contig=<ID=Scaffold_02611,length=27033>
##contig=<ID=Scaffold_02612,length=27033>
##contig=<ID=Scaffold_02613,length=27010>
##contig=<ID=Scaffold_02614,length=27010>
##contig=<ID=Scaffold_02615,length=26982>
##contig=<ID=Scaffold_02616,length=26942>
##contig=<ID=Scaffold_02617,length=26917>
##contig=<ID=Scaffold_02618,length=26906>
##contig=<ID=Scaffold_02619,length=26900>
##contig=<ID=Scaffold_02620,length=26871>
##contig=<ID=Scaffold_02621,length=26865>
##contig=<ID=Scaffold_02622,length=26864>
##contig=<ID=Scaffold_02623,length=26857>
##contig=<ID=Scaffold_02624,length=26829>
##contig=<ID=Scaffold_02625,length=26651>
##contig=<ID=Scaffold_02626,length=26629>
##contig=<ID=Scaffold_02627,length=26617>
##contig=<ID=Scaffold_02628,length=26608>
##contig=<ID=Scaffold_02629,length=26603>
##contig=<ID=Scaffold_02630,length=26582>
##contig=<ID=Scaffold_02631,length=26509>
##contig=<ID=Scaffold_02632,length=26504>
##contig=<ID=Scaffold_02633,length=26385>
##contig=<ID=Scaffold_02634,length=26376>
##contig=<ID=Scaffold_02635,length=26328>
##contig=<ID=Scaffold_02636,length=26307>
##contig=<ID=Scaffold_02637,length=26295>
##contig=<ID=Scaffold_02638,length=26292>
##contig=<ID=Scaffold_02639,length=26283>
##contig=<ID=Scaffold_02640,length=26267>
##contig=<ID=Scaffold_02641,length=26255>
##contig=<ID=Scaffold_02642,length=26250>
##contig=<ID=Scaffold_02643,length=26234>
##contig=<ID=Scaffold_02644,length=26211>
##contig=<ID=Scaffold_02645,length=26184>
##contig=<ID=Scaffold_02646,length=26175>
##contig=<ID=Scaffold_02647,length=26165>
##contig=<ID=Scaffold_02648,length=26152>
##contig=<ID=Scaffold_02649,length=26116>
##contig=<ID=Scaffold_02650,length=26106>
##contig=<ID=Scaffold_02651,length=26105>
##contig=<ID=Scaffold_02652,length=26093>
##contig=<ID=Scaffold_02653,length=26073>
##contig=<ID=Scaffold_02654,length=26066>
##contig=<ID=Scaffold_02655,length=26059>
##contig=<ID=Scaffold_02656,length=26047>
##contig=<ID=Scaffold_02657,length=26044>
##contig=<ID=Scaffold_02658,length=26031>
##contig=<ID=Scaffold_02659,length=26030>
##contig=<ID=Scaffold_02660,length=25995>
##contig=<ID=Scaffold_02661,length=25985>
##contig=<ID=Scaffold_02662,length=25960>
##contig=<ID=Scaffold_02663,length=25959>
##contig=<ID=Scaffold_02664,length=25951>
##contig=<ID=Scaffold_02665,length=25948>
##contig=<ID=Scaffold_02666,length=25935>
##contig=<ID=Scaffold_02667,length=25933>
##contig=<ID=Scaffold_02668,length=25914>
##contig=<ID=Scaffold_02669,length=25914>
##contig=<ID=Scaffold_02670,length=25899>
##contig=<ID=Scaffold_02671,length=25898>
##contig=<ID=Scaffold_02672,length=25884>
##contig=<ID=Scaffold_02673,length=25869>
##contig=<ID=Scaffold_02674,length=25862>
##contig=<ID=Scaffold_02675,length=25848>
##contig=<ID=Scaffold_02676,length=25846>
##contig=<ID=Scaffold_02677,length=25708>
##contig=<ID=Scaffold_02678,length=25701>
##contig=<ID=Scaffold_02679,length=25675>
##contig=<ID=Scaffold_02680,length=25637>
##contig=<ID=Scaffold_02681,length=25623>
##contig=<ID=Scaffold_02682,length=25582>
##contig=<ID=Scaffold_02683,length=25581>
##contig=<ID=Scaffold_02684,length=25578>
##contig=<ID=Scaffold_02685,length=25572>
##contig=<ID=Scaffold_02686,length=25485>
##contig=<ID=Scaffold_02687,length=25346>
##contig=<ID=Scaffold_02688,length=25342>
##contig=<ID=Scaffold_02689,length=25331>
##contig=<ID=Scaffold_02690,length=25311>
##contig=<ID=Scaffold_02691,length=25306>
##contig=<ID=Scaffold_02692,length=25287>
##contig=<ID=Scaffold_02693,length=25224>
##contig=<ID=Scaffold_02694,length=25207>
##contig=<ID=Scaffold_02695,length=25138>
##contig=<ID=Scaffold_02696,length=25038>
##contig=<ID=Scaffold_02697,length=25024>
##contig=<ID=Scaffold_02698,length=25023>
##contig=<ID=Scaffold_02699,length=25004>
##contig=<ID=Scaffold_02700,length=24954>
##contig=<ID=Scaffold_02701,length=24938>
##contig=<ID=Scaffold_02702,length=24915>
##contig=<ID=Scaffold_02703,length=24900>
##contig=<ID=Scaffold_02704,length=24849>
##contig=<ID=Scaffold_02705,length=24825>
##contig=<ID=Scaffold_02706,length=24791>
##contig=<ID=Scaffold_02707,length=24773>
##contig=<ID=Scaffold_02708,length=24751>
##contig=<ID=Scaffold_02709,length=24745>
##contig=<ID=Scaffold_02710,length=24733>
##contig=<ID=Scaffold_02711,length=24507>
##contig=<ID=Scaffold_02712,length=24444>
##contig=<ID=Scaffold_02713,length=24439>
##contig=<ID=Scaffold_02714,length=24368>
##contig=<ID=Scaffold_02715,length=24353>
##contig=<ID=Scaffold_02716,length=24256>
##contig=<ID=Scaffold_02717,length=24172>
##contig=<ID=Scaffold_02718,length=24163>
##contig=<ID=Scaffold_02719,length=24153>
##contig=<ID=Scaffold_02720,length=24125>
##contig=<ID=Scaffold_02721,length=24080>
##contig=<ID=Scaffold_02722,length=23969>
##contig=<ID=Scaffold_02723,length=23946>
##contig=<ID=Scaffold_02724,length=23900>
##contig=<ID=Scaffold_02725,length=23876>
##contig=<ID=Scaffold_02726,length=23827>
##contig=<ID=Scaffold_02727,length=23809>
##contig=<ID=Scaffold_02728,length=23765>
##contig=<ID=Scaffold_02729,length=23674>
##contig=<ID=Scaffold_02730,length=23643>
##contig=<ID=Scaffold_02731,length=23641>
##contig=<ID=Scaffold_02732,length=23635>
##contig=<ID=Scaffold_02733,length=23588>
##contig=<ID=Scaffold_02734,length=23583>
##contig=<ID=Scaffold_02735,length=23548>
##contig=<ID=Scaffold_02736,length=23543>
##contig=<ID=Scaffold_02737,length=23539>
##contig=<ID=Scaffold_02738,length=23450>
##contig=<ID=Scaffold_02739,length=23441>
##contig=<ID=Scaffold_02740,length=23219>
##contig=<ID=Scaffold_02741,length=23190>
##contig=<ID=Scaffold_02742,length=23150>
##contig=<ID=Scaffold_02743,length=23132>
##contig=<ID=Scaffold_02744,length=23115>
##contig=<ID=Scaffold_02745,length=23070>
##contig=<ID=Scaffold_02746,length=22997>
##contig=<ID=Scaffold_02747,length=22925>
##contig=<ID=Scaffold_02748,length=22917>
##contig=<ID=Scaffold_02749,length=22864>
##contig=<ID=Scaffold_02750,length=22821>
##contig=<ID=Scaffold_02751,length=22802>
##contig=<ID=Scaffold_02752,length=22793>
##contig=<ID=Scaffold_02753,length=22773>
##contig=<ID=Scaffold_02754,length=22748>
##contig=<ID=Scaffold_02755,length=22727>
##contig=<ID=Scaffold_02756,length=22717>
##contig=<ID=Scaffold_02757,length=22676>
##contig=<ID=Scaffold_02758,length=22573>
##contig=<ID=Scaffold_02759,length=22523>
##contig=<ID=Scaffold_02760,length=22513>
##contig=<ID=Scaffold_02761,length=22485>
##contig=<ID=Scaffold_02762,length=22484>
##contig=<ID=Scaffold_02763,length=22414>
##contig=<ID=Scaffold_02764,length=22414>
##contig=<ID=Scaffold_02765,length=22412>
##contig=<ID=Scaffold_02766,length=22305>
##contig=<ID=Scaffold_02767,length=22256>
##contig=<ID=Scaffold_02768,length=22203>
##contig=<ID=Scaffold_02769,length=22088>
##contig=<ID=Scaffold_02770,length=21911>
##contig=<ID=Scaffold_02771,length=21803>
##contig=<ID=Scaffold_02772,length=21774>
##contig=<ID=Scaffold_02773,length=21722>
##contig=<ID=Scaffold_02774,length=21629>
##contig=<ID=Scaffold_02775,length=21555>
##contig=<ID=Scaffold_02776,length=21447>
##contig=<ID=Scaffold_02777,length=21277>
##contig=<ID=Scaffold_02778,length=21221>
##contig=<ID=Scaffold_02779,length=21166>
##contig=<ID=Scaffold_02780,length=21047>
##contig=<ID=Scaffold_02781,length=20944>
##contig=<ID=Scaffold_02782,length=20938>
##contig=<ID=Scaffold_02783,length=20908>
##contig=<ID=Scaffold_02784,length=20811>
##contig=<ID=Scaffold_02785,length=20687>
##contig=<ID=Scaffold_02786,length=20508>
##contig=<ID=Scaffold_02787,length=20474>
##contig=<ID=Scaffold_02788,length=20459>
##contig=<ID=Scaffold_02789,length=20289>
##contig=<ID=Scaffold_02790,length=19999>
##contig=<ID=Scaffold_02791,length=19942>
##contig=<ID=Scaffold_02792,length=19753>
##contig=<ID=Scaffold_02793,length=19724>
##contig=<ID=Scaffold_02794,length=19687>
##contig=<ID=Scaffold_02795,length=19681>
##contig=<ID=Scaffold_02796,length=19636>
##contig=<ID=Scaffold_02797,length=19621>
##contig=<ID=Scaffold_02798,length=19436>
##contig=<ID=Scaffold_02799,length=19361>
##contig=<ID=Scaffold_02800,length=19233>
##contig=<ID=Scaffold_02801,length=19114>
##contig=<ID=Scaffold_02802,length=19090>
##contig=<ID=Scaffold_02803,length=18965>
##contig=<ID=Scaffold_02804,length=18641>
##contig=<ID=Scaffold_02805,length=18381>
##contig=<ID=Scaffold_02806,length=18181>
##contig=<ID=Scaffold_02807,length=18135>
##contig=<ID=Scaffold_02808,length=18078>
##contig=<ID=Scaffold_02809,length=17771>
##contig=<ID=Scaffold_02810,length=17670>
##contig=<ID=Scaffold_02811,length=17617>
##contig=<ID=Scaffold_02812,length=17329>
##contig=<ID=Scaffold_02813,length=17002>
##contig=<ID=Scaffold_02814,length=16887>
##contig=<ID=Scaffold_02815,length=16552>
##contig=<ID=Scaffold_02816,length=16445>
##contig=<ID=Scaffold_02817,length=16035>
##contig=<ID=Scaffold_02818,length=15946>
##contig=<ID=Scaffold_02819,length=15701>
##contig=<ID=Scaffold_02820,length=15641>
##contig=<ID=Scaffold_02821,length=15399>
##contig=<ID=Scaffold_02822,length=14790>
##contig=<ID=Scaffold_02823,length=12730>
##ALT=<ID=DEL,Description="Deletion">
##ALT=<ID=INV,Description="Inversion">
##ALT=<ID=DUP,Description="Duplication">
##ALT=<ID=DUP:TANDEM,Description="Tandem Duplication">
##ALT=<ID=DUP:INT,Description="Interspersed Duplication">
##ALT=<ID=INS,Description="Insertion">
##ALT=<ID=BND,Description="Breakend">
##INFO=<ID=SVTYPE,Number=1,Type=String,Description="Type of structural variant">
##INFO=<ID=CUTPASTE,Number=0,Type=Flag,Description="Genomic origin of interspersed duplication seems to be deleted">
##INFO=<ID=END,Number=1,Type=Integer,Description="End position of the variant described in this record">
##INFO=<ID=SVLEN,Number=1,Type=Integer,Description="Difference in length between REF and ALT alleles">
##FILTER=<ID=not_fully_covered,Description="Tandem duplication is not fully covered by a contig">
##FILTER=<ID=incomplete_inversion,Description="Only one inversion breakpoint is supported">
##FORMAT=<ID=GT,Number=1,Type=String,Description="Genotype">
##FORMAT=<ID=CN,Number=1,Type=Integer,Description="Copy number of tandem duplication (e.g. 2 for one additional copy)">
#CHROM	POS	ID	REF	ALT	QUAL	FILTER	INFO	FORMAT	Sample
Scaffold_00001	241773	svim_asm.DEL.1	GCAATAGCACTAGTGTTATTAGAAGTGATTAACTCCTTAGGAACCCACACACTTCTAATCCTTTT	G	.	PASS	SVTYPE=DEL;END=241837;SVLEN=-64	GT	1/1
Scaffold_00001	850439	svim_asm.INS.1	A	AGGCAACCTATTACCAGGCACCTCTAATATGCAAAAGTTATCTGCCTAGAACCAGTTTCG	.	PASS	SVTYPE=INS;END=850439;SVLEN=59	GT	1/1
Scaffold_00001	1370369	svim_asm.DEL.2	TGAACTTAGTTTCTTCATTAATATGCTTATTCCGGTACCATTTTCAACACCTCATAACACTGTTTACGAATAATTTTACGCCTCGATTTTTGTACGACTATATTAACAAATATTTTCTCTACATTTTCATAGTTCGTATTTTTTGCAAATTTTAATCCTAATACACACTAATTTTTACTCAAACATGCCTATTCACTCATCTTTTAATTTACTAAAATCAAAA	T	.	PASS	SVTYPE=DEL;END=1370591;SVLEN=-222	GT	1/1
Scaffold_00001	2250943	svim_asm.DEL.3	AGAGTAGTGAAAATCTTTCGGTATTCTCAGAGAGATGCCACATTATGCCAAGACGATAAGGAATCGAGGCACTATCTTCAGAACTTCCAGTTTCCAGTTTTCAAGG	A	.	PASS	SVTYPE=DEL;END=2251048;SVLEN=-105	GT	1/1
Scaffold_00001	2251325	svim_asm.INS.2	A	AAGTCATTCAGACACGATGAGGAAATCCATCGGCGAGTCATTCAGACACGATGATGAAATCCATCGGCAAGTCATTCAGACACGATGAGGAAATCCATCGGTG	.	PASS	SVTYPE=INS;END=2251325;SVLEN=102	GT	1/1
Scaffold_00001	2251762	svim_asm.INS.3	T	TTATTATATTATATTATATTATATTATATTATATTATATTATATTATATTATATTATATTATATTA	.	PASS	SVTYPE=INS;END=2251762;SVLEN=65	GT	1/1
Scaffold_00001	2323237	svim_asm.DEL.4	AAAACCGACTTTCGGGGTTGCTAGAAGGTGTATCGGTGAGTGGAAATACTTTTAAATGTTTGGGCAGC	A	.	PASS	SVTYPE=DEL;END=2323304;SVLEN=-67	GT	1/1
Scaffold_00001	2329760	svim_asm.DEL.5	AAAACCGACTTTCGGGGTTGCTAGAAGGTGTATCGGTGAGTGGAAATACTTTTAAATGTTTGGGCAGC	A	.	PASS	SVTYPE=DEL;END=2329827;SVLEN=-67	GT	1/1
Scaffold_00001	7544495	svim_asm.DEL.6	TTATATTTATATATGTGATATATAAATATATATTTATATATATGATATATAAATATATTCTTAAATATATATTTATTAA	T	.	PASS	SVTYPE=DEL;END=7544573;SVLEN=-78	GT	1/1
Scaffold_00001	7724801	svim_asm.BND.1	N	N[Scaffold_00185:172036[	.	PASS	SVTYPE=BND	GT	1/1
Scaffold_00001	8471545	svim_asm.INS.4	G	GTTTGGCAAGCGAGCTCTCAAAATCCTCCTATTATGCTTTCAAATACATCTAGAAACGACTTGTGAACCTAATTATGACTGTCCCTCGTTGGCCCCATTATCAAGTAGTGTATCAAAGGCCTTTCGTGCAATTTTTTCCAGACATGGTACCGAGTATTTGTTTTGATAGATAGCTCTTCTATACTACATTAGTTTTACGGTCATCTAATGGAATGATCGGTC	.	PASS	SVTYPE=INS;END=8471545;SVLEN=221	GT	1/1
Scaffold_00001	8644733	svim_asm.INS.5	T	TGCTGATATGAGCCTTTTTATGCTCTTGTGACACATAAATACTACAGCTTTTAATTCCACTGACAAAACCACTTTG	.	PASS	SVTYPE=INS;END=8644733;SVLEN=75	GT	1/1
Scaffold_00001	8645862	svim_asm.INS.6	G	GGAACATTTCCGATATATATATATATATATATATATATATATATATATATATTT	.	PASS	SVTYPE=INS;END=8645862;SVLEN=53	GT	1/1
Scaffold_00001	8696929	svim_asm.INS.7	A	AATCTTGAGAGGGGCATTCCTCAAGACTTGCGGCAATCTTGAGAGGGGCATTCCTCAAGACTTGCGATG	.	PASS	SVTYPE=INS;END=8696929;SVLEN=68	GT	1/1
Scaffold_00001	8703334	svim_asm.DEL.7	GAGGTAACTTCACTATTTTGATGCTTTTAATTCATAAACACCATATCTAAGATGATTTTTGCATAAAAACCCATCCATCTAGTCTAGAACTCTTCTTTCCACTTTTCAAGAAAACTTGTTTTATGAGAATTTTCGTATGGGCTTTTGATTACAATATTTTGGGGTGCTTAAATGATCATTTTGGGTGTGAAAATGTGTTTAAAGGGTGGTTTAACCTTAGGAACCCTAAGGGGGGGTGTTTGGGTATTGTTCTAGGGTGGAAAACTTGAGTTTTTGGCCTTGTTCTTGCGGTTTATTGAAGGCTGACGGGTTTCACTGTATTTGGGTGATATTTCGATGAGGTTGGAAGCAATTTAGAGGTTTGAAAAGGTGGATTACTGCTGGGCATTAGTTTGGTATTGTTTGGGAATCATTTGGGGTCATTTCGGTTATGAATCGGATGGAAAATGAAGCTAAATTGTTGAGTTGTTGTTGCTGTGACTTTGGCTCTAGTATGAGAATGTTTATGCTCTGTTTTTGCTGTCACGGAAC	G	.	PASS	SVTYPE=DEL;END=8703864;SVLEN=-530	GT	1/1
Scaffold_00001	9062772	svim_asm.INS.8	T	TCTCTCTTTTACTTTTTAATTATTTTGTATCTGCCAACTCTCTTTCTC	.	PASS	SVTYPE=INS;END=9062772;SVLEN=47	GT	1/1
Scaffold_00001	9131292	svim_asm.DEL.8	AAAGTATAAAACGGATTTTTATAAGTCCTTGTTGGGTAGCTCGAATTCTGATATTGAGGGTTGTTCTGTTCCCCTTTTAAAAGATATTTTGAATGTTAGTTTCTCTACTGGGGCTAAGGATGCTATGGCTAGGCCTGTCACAAGAGAAGAAATAGTTCTTTCTATAAAGGCGATTAATGAGGATAAAGCCCCGGGGCCTGATGGCTATACTTCTGCTTTTTTCAAGGCAGCTTGGAACATTGTTGGGGAGGATTTGATTGGTGCTGTGAATTATTTTTTTGCTACTGGGTTCTTGTTCCCAAGGTGCTCAATCCTTCTTCAATGATGGAGTTTCGGCCTATTTCTTGTTGCAGCGTTATATACAAGTGTATTATCTCTAGCAGGGTGCCTGCTTATTTGAATGAGGTTATTTCTATGAATCAGAGTGCATTCATTAGGGGTAGGAGCATTATTGATAACACCCTTGTTGCGCAGGAGCTGGTTAGAGGTTACAGAAGGGTTGCTTCTTCTCCTAGGTGTGCTCTGAAAGTAGACCTCCAAAATGCGTTTGACTCGGTTCAATGGGACTTCTTGTTTAATGTTTTGGAGGCTTTGGAGATGCCCCAAGTGGTCATTGGATGGATTAGGAGCTGTGTGACTGGCTCGAGGTTCTCTGTGTGTTTGAATGGGGGGCTGTTTGGTTATTTCGAAGGGGCTAGAGGAGTTAGACAAGGGGACACGCTTTCCCCTTACTTGTTTGTTTTGGCTATGAATGTATTGTCTAAGTTGTTGGATGCTGCCGTTATCTACAAGCTCTTTCAGTTCCACCCTAAGTGTCACAGGATCCAGTTGACGCATTTTATGTTTTGCCGATGATCTTTTGATTTTTTCTAAAGGGAAATATGATTCGGTTATGGGGATCTGGGTTGTGCTGCAACAATTTTATGAGTATTCGGGATTGAAGTTTAATCCTACAAAGAGTGAGTTGTATGCTGCAGGGATCCCTAGGGATGAGCTGCAGGCCATTGTAGAGGATACTGGATTTCGGTTAGGGAGGTTGCCTGTACGTTACTTGGGGGTTCCTTTGGTCACTAGGAAGTTGACAGTTGTTGATTGTAGACCTCTTCTGGATAAAATTGAGGCTAAGTTTCAGACTTGGGCTGCACGAAATCTCTCGTATGCAGGGAAAGTACAACTTAATCAGGCTGTTATTTTCAGTGTACATAATTATTGGAGTAGACAACTTGTGCTTCCAAAGGCAGTGTTGCAGAGGATTGATCAGTTATGTTCTTGATTTTTCTGGAAAAATGGAGATACAGCCGCTAAAGGTGCTAGGGTGAGTTGGAGAGTCATTTGTAGGCCAAAATCGGAAGGGGGATTAGGCCTTAAGGATCTTAGGGCCTGGAATAATGTTTGTCTCTATCTTCTCATCAAAGCTATCCTCCTTATGGAGCGATCTATCTGGGTTGCTTGGGTTTCCGCTTATGTCTTGCGTGGGGTGGATTTTTGGCATGTGGAAGTCAGCTCGGGGAGTAGTTATTTGTGGAAAAGATTGCTTAAGTTGAGGGGTTTCATCCCTGCTTCCTTGGTGTGGGACTCTCGGCTTACTACAAAGGAGTTATGGGAGGTTGTTAGGCCTAGGGGAGTCAAGGTGGTGTGGCATCGTTTAGTTTGGCACACTTTTCACATCCCCGTCATTCGATGATAACATGGATGGCCATCCTGGATAGATTGCCAACTAAAAGTAGATTGCTCTCCTTTGGAATGCAGTTAAATGGAGATTGTGGGTTGTGTGGGGCTGGGTTGGAAGATAGGGATCATTTGTTCTTTGGTTGCCCTTTTTCTAGGAATGTTTGGAGTTCCATATTGCAGTTATGCGGGTGGTACAGGGATGTATTCGATTGGGTTATTGAGCTTCAGTGGGCAATAAATATGTTGAAAGGAAGATCTTTGCTTACGGTTATCCTTCAATTGGCTTGGAATTCTTTTATATATTTCATTTGGAAGGAGAGGAATGTTCGGATTTTTCGGTCGAGACATTCTCCCCCCCCAAGACATTGTACAAAACATCAAGGAGTCTGTTAAATGGATGGGGAAACCATTGTATAGGAATAGTTCTGTCGATACTTCTCTTTGTATAGATTGGGGATTGGAGTAGGCCTTGTATAGGGATATTTACAGGAGTAGTTGTATAACTGTCAGCAGCTTTGCTGTGGTTTTTCGGATAAATAAACATGCATTTATCC	A	.	PASS	SVTYPE=DEL;END=9133516;SVLEN=-2224	GT	1/1
Scaffold_00001	9559897	svim_asm.DEL.9	GTGACTGCCAATCAAAAACATCATTCTCGTCGTCGGACGAGA	G	.	PASS	SVTYPE=DEL;END=9559938;SVLEN=-41	GT	1/1
Scaffold_00001	9563697	svim_asm.DEL.10	ATCTTCGGTAGAAGCCTGCATGGCCCAAGAAACTGCGTATGCCCTTGACTGTAGTCGGCGG	A	.	PASS	SVTYPE=DEL;END=9563757;SVLEN=-60	GT	1/1
Scaffold_00001	9887556	svim_asm.INS.9	A	AGTCTCCAATGATGTCTTGAAGCTAAAGTTATTTCCTTATTCACTGAGG	.	PASS	SVTYPE=INS;END=9887556;SVLEN=48	GT	1/1
Scaffold_00001	10657584	svim_asm.INS.10	G	GCCTTATGATGTGAGCACATCTGCTCCAGCACCTATTGTAGACCCGGAAGTCCTTCCACAAGGACCTATCACTCGCTCTAAGGCAAAACAATTCAGGGAAGCACTTTTCCTTACTTGTGCTAAACTTTCCGATTCATTTGATATTAATGGTGCCTTAGAACATAAATGTGTCAATGTCTTACATACTGATGTGTAATGACATTAATTATACTAAGTATATGCATATTATATATATATATATATGTTGTTTATACTAGCTTGTTGTTTCATTTCGAATAAGAATTCAGCTCATTTGATATGTGTTAAAACGTTTTCATTACGTTTCAGCTCATTTAAGTGTGTTGAATTGGTTTCATCATATTGTTTAGATTATTATATGTATTCCAATAATATGTTAGCTTATTATCTCTTTTTGGATAAAGATGCACACGTTTTCAGCTCGTTCTAAACTTTAAATCAAGTTTACAGCTCACTAATTAATGATGGCATTGATTTGATTCAGGGAGATTAAAGAGCACGATGTCAAGGACTTAAGCTTAGCTCGGTTGAAGTTCAGGAGCTCGTATGCAGCTCGTTTAAAGCTCAACAAAGTGACACACTTCAGCTAGCTCATTTCAGCTCCATTCAGCTCAACATTAGCTTTACTAGCTCAACTCAAGCTGAACAACCCGGAAGTAGCTGAAACCTATCCCACGTGTGGGAGAGTGTCCTACGAGTGCATGGCAACCCCTCCACGGCATGTGCATGGCCACCTCCCCTGTGCATGTGCACAGCAAGTGCAGCCCACACAAGCCAAGCATGTGACCAGCCATTTCCCTCTTTTGTGCGCCATTTTTTTGAACTTTCAAAGTTCAAATGCATGGCTGAAGTGTGCTGTCCGCCCAAGGAAGTTATTGTCTTTGAATTTCAAGTTTGAAATTCAAATTAACATTTAATTTCTGCCATGTATTCATAACCGGCCACCCCTCTTCTTTTCCTATATATACATGTTCATTTTATTTGTAAAAGGTTAGACATTTTGAATAACAAATTTCTTTGTGAGATTTCTCTCAATTTTAGTTCTTTTCAGAACTTTTTCTTTGACATTTCAAGTCCGTTTGTTGTGTCAAACTTCGTGATACTTCGGGTTCCTGGTTGTTGATAATCAGAGGGTCCAAGTCCTTTTTCGAACTAGTTCAGAGATAAGGTTCGGGTTCGTTCAACAGATTGTTCGAGTTCTTCCTTAGAGCGTGTTCGTTCTTCTTTCCGGAATTTCCAGCAACTTTCTCCATTGATGAATGCTCAAGTTGCTGCCATGGATGTTCGTTGAAGATATCATCTTCAATCTCTCGAACACAGCACCCTTTCTCTTCTTTTTCATCTTCTTTCTTTTCTTTGACTTACCATCTTCAATATGTTCTTATTCCGCTGTTTTTGTGATGTTTTTGTTGCAGGAATTTGCTTACAACAGTCCTAGATCCGTAACAATCGAAGAAACTCCGTTTCGACAAGTTACTTCGTATCATGTGGTAATCAGAGCTTCGGTTATGGATTGTTTGTAAATTTTCTGCATTATTATTCAAAAAGACAAAAAAAAAAGAAATTCGAAAAAAAAGTCAAAAGTCAAAGTTTGACTTTTTCAAAAAAAAATCAGAATTGAAAACTTTGAAAAACAAGTGTATGGGTATTGTGATTTGTGACTTGTAATGATGCAATATGTTCGAATTGTGTGTTTGTAAGTGCGAAGTGCTTGAAAATCAACCGAAACGAGTCTTTCTTGTTTGTTCGGTGATGGGATCGTTGTGAAGCGCTTCTCTTGCAGCAAATTCATTACGAGAGTCAACTTCTCCTCCTTTCGCTTCGATTTTCATTTCCAGCCTTTTCTTTTTCATCTTGTCAATTCCAAATCTGTTTTTCTTTCACCGTTGTTACTTTCTAACTTACTTTTGTTGTTCCTCTTAACCCGACACATCTTTCAGGTCTTGAAAAATCAGATTTAGTTCCTTTAAAGAACTAAATACGAGGGAACGAGTGGAAAAAGGCATTGAGCGTTGTGAGATCAGAAGGGGAGACTAAAAGAGCCATTTAAGCATTCTCCCGAGCGAAACACGAGCGTTGAGTGTTTATTTTGAGTGCACTGTTCCTTGGAGTAAAAAACGAGAGGATTTGTTGAGTGTGCTGTGAGGACACTTTAATTCCGCTTTCTATCTAACATATAATATTGTTTTTCTGTTGTTTTGTTTGTTTGTTTTTGCTTTTAAAATGGCAGGATCAAGTGATGAGCCCGAAGGGCAGACACCAAATCTTCAAGTGGAGGCTATTATCCGAGAACTTAAGAAGTCGTTTCGTGAAGAATTGGAACCTATACACGATAGGTTAGAACGACTTGAGGGTTCCCAGACTAATACCCATGAAGAGGACCATGCTGAAAATGGTTCCGATCAGACTCCGAATCAAAGACAAAACCCGAGACAAGGACGTGTACAGCAAGTTGATGATAATTTGACTAACATAAAGGTTGCTATTTCATCTTTTCAGGGACGAACAGATCCTGATGCGTACTTAGCATGGGAAAGCAAGGTGGAACACGTTTTCGAGTGTTATAATTATTCGGAGCAAAAGAAGGTTCGCTTGGCAGCGATGGAATTCATAGATTACGCCTTACTGTGGTGGGATCAGTTGTTGATCAGTCGAAGGCGTACCGGTGAAGGTCCCGTACGAGATTGGGCTGAAATGAAGCGAATCATGCGAAGACGATTTGTACCATCTCATTATCATCGTGACTTGTTTCAAAAATTGCAGGGATTGAAACAAGGAAGTAGGAGCGTTGAAGATTATTTCAAAGAGATGGAGATGTCTATGATGCGTGCCAATATTGTGGAGGATCGAGAGGCTACGATGGCACGATTTCTGAGTGGTCTGAATACCGATATTGCCAACGTGGTTGAATTGCAACATTACGTCGAATTAGACGAAATGGTGCATATGGCAATAAAGGTCGAAAGGCAGCAAAGAAGGAAGACTACTTCTTCTCGAGGTAATACTTCTTTTAAACCTGTTTCGAGTACTCCTTTCAATTCTTCTAACACTTTCAGGAAGCCGGCACCGCAAGCCCCGCTTCCGATTAGAGAGAGGACCGAAAACAGCAAGCCTAAACCACCAGTTGCCGATGTTGGACGTGGGAAGCAATCAATGCACTCGACATCACAGGAACGTTCAAGAGACATTCAGTGTTTCAAGTGTCTCGGACGAGGGCATGTTGCGAGTCAGTGTCCTAATCGGAGGACTATGTTGCTGCGTGATAATGGCGACATTGAATCTGAGTCGGAAGAAGATGAACCGATTCACCTTGTTGAAGACACTGAAGATGACGACCTAGAAGAACCTGAAACCGGTAAGATCATGGAACTTATGGTTGTTAAAAGAAGTTTAAATGCACAACCAGTTCAAAATGAGCAGCAGCGAGAAAATATTTTTCATACACGATGCAATGTCTTAGATAAGGTATGTGTTGTGATTATTGATAGTGGTAGCTGTACTAATGTTGCTAGCTCAGTGATGGTTGATAAGCTAGGTCTCAAGACGACGAAGCATCCACATCCGTACAAGCTTCAATGGTTGAATGACGGTGGTGAGCTTAAAGTGACAAGACAGGTTGTCGTGCCGTTTTCGATCGGGAAGTACAAGGACGAGGTCCTTTGTGATGTAGTGACTATGGATGCCACTCATCTTCTTTTGGGACGACCATGGCAGTACGATAAGAAGGCTATGCATGATGGCTTTACAAATCGATATTCTTTTATGCATGCAGGTAAAAAGATTACTTTGGCTCCTCTAACACCGAGTCAAGTACATGAGGATCAAGCAAGCTTAAAAAGGAATATTGATGCTGCCAAAAGTAAAAAGAAGATGGTCGTATATGCCAGCAGCAAGGAAAACAGGAAATGTCTTTCCTCTCAGCAAACTGTGCTTATATTACTGTTTAAAGATTCTTGTTTGTTAGCTGAGTTACCTGCTGATTTACCTGCACCTATTGTGTCATTATTGCAGGAATATGATCATGTGTTTCCGGAAGAGACACCGAAGGGATTGCCACCTCTTCGTGGCATTGAGCATCAGATTGATTTTATTCCGGGAGCTACTATTCCAAACCGACCAGCCTATCGGACTAATCCTGAAGAGACGAAAGAGATACAAAGGCAGGTTACAGAATTGATGGACAAAGGCTACATTCGAGAAAGCTTGAGTCCATGTGTTGTTCCGGTACTTATAGTGCCGAAGAAAGATGGTTCTTGGAGGATGTGTGTAGATTGTCGAGCAGTGAATCAGATTACGATCAAATATCGACATCCTATTCCAAGACTTGATGACATGTTAGACGAACTCTGCGGAGCTACTATCTTCTCCAAAATCGATTTAATGAGTGGATATAGATACGCATGAGAGAAGGCAACGAGTGGAAGATAGCCTTCAAAACGAAGCTAGGTTTGTATGAATGGTTAGTGATGCCATTTGGTTTAACTAATGCACCTAGTACATTTATGCGTTTAATGAATCACGTGTTGCGAGCATTTATTGGCAGATTCTGTGTAGTATACTTTGACGATATTTTGATTTATAGTAAGAACTTACAGGATCATGCAGATCATTTGAGAGCTGTCTTGCAGACTTTGAGAGAAGAAAAGTTGTTCGGAAATATGACGAAATGTGTATTTTGTACTGACAAACTCACATTTCTTGGATATATTGTTAGTTCGCAGGGTGTAGAGGTTGATCCTGAAAAGATAAAGGCAATTCAGGAATGGCCACGACCGACCACGATCAGTCAGGTTAGATCATTTCATGGTTTAGCTAGTTTCTATCGACGGTTTGTGCCTAACTTCAGTTCTATTACCGCCCCTTAACCGGGATAATAAAGAAGTATTCAGTCTTCTCATGGGGTAAAGAACAAGAAGAAGCCTTTATAAAAATTAAGGATTGTTTGACACGAGCACCTGTATTGGCTTTACCTAACTTTGACAAAACTTTCGAGATTGAATGTGATGCGTCAGGTGTAGGTATAGGTGCTGTGTTGATGCAGGAAAAATGGCCCATTGCATACTTCAGTGAGAAATTGAGCGGCGCTGCACTGAATTATCCCGTATATGACAAAGAGATGTATGCATTAATCCGGGCGTTGGAGACTTGGCAGCATTATTTGTTGCCAAAAGAGTTCGTGATCCACACTGACCATGAGGCTTTGCGATATATTACAGGTCAGCATAAACTGAACAAACGACATGCGAAATGGGTAGAATTTCTTGAATCATTTCCTTATGTTATTCATTACAAAAAGGGAAAGGAAAATGTCGTTGCTGATGCATTGTCACGTAGATATGTATTGTTGAATTGCCTTGATTCTCATCTGATTGGATTTGCATATATTCGAGAATTATATGGTAATGATCCTGATTTCTGTGAGAAATTTAATGCTTGTGAAAAGTGTGTTGTAGGAAAATTTTACAGGCATGATGGTTATTTGTTTAAAGAAAACAGGATTTGCATTCCACAAGGTTCGATGCATGACATTCTGTTGCGTGAAGCACATGAAGGTGGATTGATGGGACACTTTGGTGTTACAAAAACGTTGCAGACTTTGAAAGAGCATCTATTCTGGCCAAAGATGCGCAGGAACGTTGAACGGTTCTGTGAACGTTGCGTAACATGTAAGAAAGCAAAATCGAAGGTTTCACCACAAGGTATGTATCTACCTTTACCTATTCCCGATTTTCCTTGGACTGATATATCTATGGATTTTGTACTTGGATTGCCTAGAACTAAGACAGGTCGGGATAGTATCTTTGTTGTGGTTGATAGGTTCTCTAAGATGGCACATTTTATTGCGTGTCATAAAACTGATGATGCTGTAAATGTGGCTAATCTTTTCTTTCGAGATGTTGTGCGTTTGCATGGTATACCTCATTCTATTGTTTCTGACAGGGACGTTAAATTTTTGAGTCATTTCTGGAGGACTCTTTGGAGTAAATTAGGTACGAAACTCATGTTTTCTACTACGTGTCATCCCCAGACTGATGGGCAAACTGAAGTAGTTAATAGAGTTTTGTCGACATTATTGCGTGCTGTCATTAAAAAGAACATTAAAACTTGGGAAGATTGTTTGCCACATGTTGAGTTTGCGTATAATCATGTTGTACATTCTGCTACTAATATGTCACCTTTTGAGGTTGTATATGGCTATAATCCTACCACTCCACTCGATAAGTTGCCTTTACCGTTTGAACAGGTGATGAACAGGGATGGTCAATCCAAAGCAGAATTTGTGAAGAAGTTGCATCAACAGGTTAAGGAGAACCTTGAAAAATGGACTCGGCAGTATGAGACACGAGCGAATAAGGGTAAGAAACGAGTCACCTTCGATGTTGGTGATTGGGTTTGGGTTCACTTCCGAAAGGAACGTTTTCCAGCCCAGCGCAGTTCCAAGTTACTACCACATGGAGATGGTCCTTTTCAGATCGTGGAGAAAGTAAACGATAACGCGTACAAGTTGGATTTACCGGGAGAGTATACGGTGAGTGCTACATTTAACATTTCTGATTTAACCCCTTTTTATGATTCCGCAGATTTGAGGTCAAATCCTTTTCAAGAAGGGGGGATGATGTGAGCACATCTGCTCCAGCACCTATTGTAGACCCGGAAGTCCTTCCACAAGGACCTATCACTCGCTCTAAGGCAAAACAATTCAGGGAAGCACTTTTCCTTACTTGTGCTAAACTTTCCGATTCATTTGATATTAATGGTGCCTTAGAACATAAATGTGTCAATGTCTTACATACTGATGTGTAATGACATTAATTATACTAAGTATATGCATATTATATATATATGTTGTTTATACTAGCTTGTTGTTTCATTTCGAATAAGAATTCAGCTCATTTGATATGTGTTAAAACGTTTTCATTACGTTTCAGCTCATTTAAGTGTGTTGAATTGGTTTCATCATATTGTTTAGATTATTATATGTATTCCAATAATATGTTAGCTTATTATCTCTTTTTGGATAAAGATGCACACGTTTTCAGCTCGTTCTAAACTTTAAATCAAGTTTACAGCTCACTGATTAATGATGGCATTGATTTGATTCAGGGAGATTAAAGAGCACGATGTCAAGGACTTAAGCTTAGCTCGGTTGAAGTTCAGGAGCTCGTTTAAAGCTCAACAAAGTGACACACTTCAGCTAGCTCGTTTCAGCTCCATTCAGCTCAACATTAGTTTTACTAGCTCAACTCAAGCTGAACAACCCGGAAGTAGCTGAAACCTATCCCACGTGTGGGAGAGTGTCCTACGAGTGCATGGCAGCCCCTCCACGGCATGTGCATGGCCACCTCCCCTATGCATGTGCACAGCAAGTGCAGCCCACACAAGCCAAGCATGTGACCAGCCATTTCCCTCTTTTGTGCGCCATTTTTTTGAACTTTCAAAGTTCAAATGCATGGCTGAAGTGTGCTGTCCGCCCAAGGAAGTTATTGTCTTTGAATTTCAAGTTTGAAATTCAAATTAACATTTAATTTCAGCCATGTATTCATAACCGGCCACCCCTCTTCTTTTCCTATATATACATGTTCATTTTATTTGTAAAAGGTTAGACATTTTGAATAACAAATTTCTTTGTGAGATTTCTCTCAATTTTAGTTCTTTTCAGAACTTTTTCTTTGACATTTCAAGTTCGTTTGTTGTGTCAAACTTCGTGATACTTCGGGTTCCTGGTTGTTGATAATCAGAGGGTCCAAGTCCTTTTTCGAACTAGTTCAGAGATAAGGTTCGGGTTCGTTCAACAGATTGTTCGAGTTCTTCCTTAGAGCGTGTTCGTTCTTCTTTCCGGAATTTCCAGCAACTTTCTCCATTGATGAATGCTCAAGTTGCTGCCATGGATGTTCGTTGAAGATATCATCTTCAATCTCTCGAACACAGCACCCTTTCTCTTCTTTTTCATCTTCTTTCTTTTCTTTGACTTACCATCTTCAATATGTACTTATTCTGCTGTTTTTGTGATGTTTTTGTTGCAGGAATTCGCTTACAACAGTCCTAGATCCATAACAATCGAAGAAACTCCGTTTCGACAAGTTACTTCGTATCA	.	PASS	SVTYPE=INS;END=10657584;SVLEN=8112	GT	1/1
Scaffold_00001	10750084	svim_asm.DEL.11	TCAAGTTGATACATGCATGAGAAGGGTAAAATTACACATATTGGACAAGAAGTTGAAGTTGTTTGATGCAAGCGACTTTATAAGCAAGGGTTTACAAGCTCTCATGAAGAATCAGGAATTCCAAAATTCTCATGCTTGCTTAACGAAGAAAGTCACAAGTGGGTTTCAAGTTCTCTTGTTGCTGCTCCAAATGACCCAAACACCTAAGAGGCCCATTAGAGTTATAATAAAATAATTCAAAGCTGGATTATATAAAGCTTTGACCAATATTATTATTATTATTAAAATTATTCTACCCTTTTAAATTAGCTATCCATGTGCTGATTTTTGGGGATTCCTTCAAAGCTTTCCATAAGTTTTGTTTAGAATTTCCTTTTTATTTTAGCTATTTAAGTGATGATTTTAGAAATCCTTTTAAAATTAGCTGATCTTTAGGGATTGATTAGCTATCTTTTATGGAATGTTGGTGTCTCCTTTAGACTATAAAAGGAGGCAGCCTCTTCTCTTGTAAAATCAGAACTTGAACAACTTTTCTTTGAGAATAAATGTTATTGAGTACATTTTTGCAAGTATTGTTGCTTGTACCTTCGAAGCTTGTCTTCAACACGATTTCCTTCTAGTTTTCGTGGAAAAGCCATCTTCACACTCCGGGTTGCCTAGTCAATTGCGATTAGGAGGGTCGGTTAGAGCCTATCATGGAGTTTGCTTGATCAATTACGATCAAGAGGGTTCCTAGGACAACACTATCTTCACTTTCTTCCTTGCTATCAACTTCTGGAATTCTGCAATCAGATTTGTTCTTTTACTTTCTGATTTTATCGTTTCTTTTTATCTGTCATATTTATTTCATCCGCTGCCTTCTCATATCATTTGGTATCAGATTCATAACGATTCTTGGTGATATTCAAGTTATTTTCCGATGTCTCTGATCAATTTATTGAATTTTAGCCTTTTGGGGACTCGATGCCATTATTGTTGTCGACTAGATCATTCAGGGAATGATTGTCCAAATAAGTCTTATTTTCAAGAAAACATTTTGAGAGATATGTTGTCTGAATTCATGTCTTCGAATGATATTGAAACCAATGATCCGAAACATGGTGAAGACGTTACTTGTGAGAGTTTTGCCGAAGATATACTTGTGGAAGACAAAATTCTTCCTACACCACAATCTTTCAATGAAATCCAAAACTGTTGTGAAGAGGATGTGAGAAACATGTTACCTTGCGATCAAGAGAAAGAACTTGTGAGTTTTGTATTCTCTTTTCAGGATTTTATTGAACAATTGATAGAAGCTCCAGTAGATCACTCCAGTTATGAAAAAGAATCCTTTTCAATTGATGTTGAAGATCGTTCCATCGTAGTCAGTTTAGATTCGAGGACAAATCCTTTTGAGGAGTGGGGGAATGATACATGCATGAGAAGGGTAAAATTACACATATTGGACAAGAAGTTGAAGTTGTTTGATGCAAGCGACTTTATAAGCAAGGGTTTACAAGCTCTCATGAAGAATCAGGAATTCCAAAATTCTCATGCTTGCTTAACGAAGAAAGTCACAAGTGGGTTTCAAGTTCTCTTGTTGCTGCTCCAAATGACCCAAACACCTAAGAGGCCCATTAGAGTTATAATAAAATAATTCAAAGCTGGATTATATAAAGCTTTGACCAATATTATTATTATTATTAAAATTATTCTACCCTTTTAAATTAGCTATCCATGTGCTGATTTTTGGGGATTCCTTCAAAGCTTTCCATAAGTTTTGTTTAGAATTTCCTTTTTATTTTAGCTATTTAAGTGATGATTTTAGAAATCCTTTTAAAATTAGCTGATCTTTAGGGATTGATTAGCTATCTTTTATGGAATGTTGGTGTCTCCTTTAGACTATAAAAGGAGGCAGCCTCTTCTCTTGTAAAATCAGAACTTGAACAACTTTTCTTTGAGAATAAATGTTATTGAGTACATTTTTGCAAGTATTGTTGCTTGTGCCTTCGAAGCTTGTCTTCAACACGATTTCCTTCTAGTTTTCGTGGAAAAGCCATCTTCACACTCCGGGTTGCCTAGTCAATTGCGATTAGGAGGGTCGGTTAGAGCCTATCATGGAGTTTGCTTGATCAATTACGATCAAGAGGGTTCCTAGGACAACACTATCTTCACTTTCTTCCTTGCTATCAACTTCTGGAATCCTGCAATCAGATTTGTTCTTTTACTTTCTGATTTTATCGTTTCTTTTTATTTGTCATATTTATTTCATCCGCTGCCTTCTCATATCA	T	.	PASS	SVTYPE=DEL;END=10752353;SVLEN=-2269	GT	1/1
Scaffold_00001	10760509	svim_asm.INS.11	A	AGGAATTCCAAAATTCTCATGCTTGCTTAACGAAGAAAGTCACAAGTGGGTTTCAAGTTCTCTTGTTGCTGCTCCAAATGACCCAAAACACCTAAGAGGCCCATTAGAGTTATAATAAAATAATTCAAAGCTGGATTATATAAAGCTTTGACCAATATTATTATTATTATTAAAATTATTCTACCCTTTTAAATTAGCTATCCATGTGCTGATTTTTGGGGATTCCTTCAAAGCTTTCCATAAGTTTTGTTTAGAATTTCTTTTTTATTTTAGCTATTTAAGTGATGATTTTAGAAATCCTTTTAAAATTAGCTGATCTTTAGGGATTGATTAGCTGATATGAGAGGGCAGCGGATGAAATAAATATGACAGATAAAAAGAAACGATAAAATCAGAAAGTAAAAGAACAAATCTGATTGCAGGATTCCAAAAGTTGATAGCAAGGAAGAAAGTGAAGATAGTGTTGTCCTAGGAACCCTCTTGATCGTAATTGATCAAGCAAACTCCATGATAGGCTCTAACCGACCCTCCTAATCGCAATTGACTAGGCAACCCGGAGTGTGAAGATGGCTTTTTCACGAAAACTAGAAGGAAATCGTGTTGAAGACAAGCTTCGAAGGTACAAGCAACAATACTTGCAAAAATGTACTCAATAACATTTATTCTCAAAGAAAAGTTGATCCAGTTCTGATTTTACAAGAGAAGAGGCTGCCTCCTTTTATAGTATAAAGGAGACACCAACATTCCATAAAAGATAGCTAATGATACATGCATGAGAAGGGTAAAATTACACATATTGGACAAGAAGTTGAAGTTGTTTGATGCAAGCGACTTTATAAGCAAGGGTTTACAAGCTCTCATGAAGAATCG	.	PASS	SVTYPE=INS;END=10760509;SVLEN=869	GT	1/1
Scaffold_00001	10789147	svim_asm.DEL.12	AAAAGTCAAAGTCAAAGTCAAAGGTTGACTTTTTCAAAAAAAAATCAGAATTGAAAACTTTGAAAAAC	A	.	PASS	SVTYPE=DEL;END=10789214;SVLEN=-67	GT	1/1
Scaffold_00001	10794436	svim_asm.DEL.13	ATATATATATATATATATATATATATGTGTGTGTGTGTGTGTGTG	A	.	PASS	SVTYPE=DEL;END=10794480;SVLEN=-44	GT	1/1
Scaffold_00001	10807083	svim_asm.BND.2	N	[Scaffold_00033:11231740[N	.	PASS	SVTYPE=BND	GT	1/1
Scaffold_00001	10809020	svim_asm.DEL.14	GTACATCATGATTATACGCAAACTCAACATGTGGCAAACAATCTTCCCAAGTTTTAATGTTCTTTTTAATGACAGCACGCAATAATGTCGACAAAACACTATTAACTACTTCAGTTTGCCCATCAGTCTGGGGATGACACGTAGTAGAAAACATGAGTTTCGTACCTAATTTACTCCAAAGAGTCCTCCAGAAATGACTCAAAAATTTAACGTCCCTGTCAGAAACAATAGAACGAGGTATACCATGCAAACGCACAACATCTCGAAAGAAAAGATTAGCCACATT	G	.	PASS	SVTYPE=DEL;END=10809305;SVLEN=-285	GT	1/1
Scaffold_00001	10809020	svim_asm.DEL.15	GTACATCATGATTATACGCAAACTCAACATGTGGCAAACAATCTTCCCAAGTTTTAATGTTCTTTTTAATGACAGCACGCAATAATGTCGACAAAACACTATTAACTACTTCAGTTTGCCCATCAGTCTGGGGATGACACGTAGTAGAAAACATGAGTTTCGTACCTAATTTACTCCAAAGAGTCCTCCAGAAATGACTCAAAAATTTAACGTCCCTGTCAGAAACAATAGAACGAGGTATACCATGCAAACGCACAACATCTCGAAAGAAAAGATTAGCCACATT	G	.	PASS	SVTYPE=DEL;END=10809305;SVLEN=-285	GT	1/1
Scaffold_00001	10811669	svim_asm.INS.12	T	TGGCAACATTAGTACAACTACCGCTATCAATAATCACAACACATACCTTATCTAAGACATTGCATCGTGTATGAAAAATATTTTCTCGCTGCTGCTCATTTTG	.	PASS	SVTYPE=INS;END=10811669;SVLEN=102	GT	1/1
Scaffold_00001	10811669	svim_asm.INS.13	T	TGGCAACATTAGTACAACTACCGCTATCAATAATCACAACACATACCTTATCTAAGACATTGCATCGTGTATGAAAAATATTTTCTCGCTGCTGCTCATTTTG	.	PASS	SVTYPE=INS;END=10811669;SVLEN=102	GT	1/1
Scaffold_00001	10874118	svim_asm.DEL.16	TTTCAGCTCAAGAAGCTGGTACACCTTCAGCTAGCTCGTTTCAACTCATCTCAGCACTG	T	.	PASS	SVTYPE=DEL;END=10874176;SVLEN=-58	GT	1/1
Scaffold_00001	10878844	svim_asm.DEL.17	CCTCCTCCTCGACGTCTACCTATTCGCGATAATCGATTTGATGCAGCTAGACAAGTTGCTCGTGAACA	C	.	PASS	SVTYPE=DEL;END=10878911;SVLEN=-67	GT	1/1
Scaffold_00001	10881856	svim_asm.DEL.18	AAGGTAAGGATAACATAGTAGCTGATGCTTTATCCCGTCGTTATTCTTTAATTACTAATATGCATGCTAAGGTTTTGGGATTTGAACATATTAAGGACTTGTATTTGACAGATGTTGATTTTGCAGAAATTTACGCTCAATGTAATAAAGGTTCTTCTAACAAGTTTTATCTTGT	A	.	PASS	SVTYPE=DEL;END=10882030;SVLEN=-174	GT	1/1
Scaffold_00001	10884095	svim_asm.DEL.19	GGATTGTACTTTGGAGTTGTCTATTTATCTGATTGTTTGCAAGATATATAATGTACGGCGAGCATTGTCTGTATACATGCTGTGCATTATTTGGAAAGGTACGAGAATGAAAACTTGTCTTGCACTTTCAAATTTTGTGTTTCCTGTAGGATCTGTTGTGCAGAGTGGATGGTATTTGTATCGGCTAAGACGGATGCAGAAGTTCCCTGCCAAACGAAAGTCAAAGCTGTTTCCATTCGTTGTGGTTGTCGATTTGGGGACAAATCGCATTAAAGAAGGGGGGATGATGTGAGCACATCCAGGACATCCTTTTCTCACTTCATCCTTTCAGGGAAGTTTCTAATTTCTCGATATGTTACATACTGATGTGTAACATTCTTTTTACTTATAGATAGTATTTATAAGTGTTTA	G	.	PASS	SVTYPE=DEL;END=10884505;SVLEN=-410	GT	1/1
Scaffold_00001	10904616	svim_asm.DEL.20	GGGGTTTGATGTGAGCACATCCGGGACATCCATTTCTCACCTCGACCTTTCAGGGAAGTTTCTAACTTCTCGATATGTTACATACTGATGTGTAACATTCTATTTACCTACAGTTAGTATTTATATGTGTTTATATTATATTTACTAAGTAATAAGTGTGTATTATATGTTTCAATAAACTTGCCAGCTCATAAGTGTGTTAGCATTGAGTTTTCAGCTCATTTAATGCATGTTGGGTTGTTTTCATTACATTTCAGCTCATTTGATGTATGCTGGATTGTTTTCAATAAGTATACTAGCTTATGTTATTGTATATAACGTTATGTTAGCTCATTACATGATATTGAATAAGGATGCATTCATTTTCAGCTCATTATAAACTTTTAATTAAGTTTACAGCTCATTGATGGATGTTTGCATTAATTTGACTCAGGTAGATTGAAGAACATGAGCTCGGGGACTTAAGCTTAGCTCGGTTAAAGCTCATGAGCTTATATGCAGCTCGTTTCAGCTCAACGAAGCTGACACACCTTCAGCTAGCTCATTTCAGCTCATCGAAGCTCCGTTCAGCTCAACTTCAACTCTACTAGCTCAACTCAAGCTGAACAACCCGGAAGTAGCTCAAAGGTGTCTTACATGTGGGAGAGTGTCCTACAAGCATGTGGCAGCATGGTGGACGTCCAAACATGTGTGTGTGCATGTGTGTGGGAGGCTGATTCAACTCAAATTTCCCTCCTTTGCAAGCATGGGCGGAATATTCAAGGGCAGATCAGTTTTCTCTTTGAATTTGAACAATTAGCATGTGCAATTGTTCAAATTTTCCCTCCCACATGGTTGGTTACCTTTAGGGAAGTTACCAGCAGCCTTTGTTTGAATTTTAAACACAACCACATATTTGGCAGATTTTATTTGAATTTTAAATGCCTTTTTAAGTTCAAATTTCAGCCACATATTTTGGAGGCAAGTGTGCTGCCAACTTCCTTGTAATTGCTTATATATATTTCAAACATTTATGTACAAAGGTTAGACAATTTGAATAAAAGAAAACTTGTGAGAATTTCTCTCGTTTCTGGTTCTTTTTAGAACTTTCTTTGACTTTTCAAGACAGGGATCTTGTTTTGTCAAACTCTTGATACTTCGGGTTCCTAGATTGTTATCTAGATTGTAAAACATATTCGATTTGGGTTTGCATAGTATATTGTGCAGGTTCTTTCGAGTTCTTCGTTCTTTTCAGAATTCCGAAATTTCCAGTAACTTGTTCATCATTTCCACCATTGTTGAATGCTCGAAAACTCCATTGATGAATGCTCGAAGAACTTCATCTTCTACCTTGAGTTTCTTCATCAATTTGCAGCAACTTTTTTTTTCTTACTTCATCTTTCTTATTTTCATCTTTATCTTTGAATTTTCATTATGTTTTCTTCATTCAACAGCATCTTCTTTGTTGTTCTTTCTGTAGGAATGTGCTTACGACGATCCTACGGACTACCTCGTATCATATGGTATCAGAGCCAGGTTGGATTGTTGTAATTTTTTTTTGCATTTCCAAATCAAAAGAAGAAGAAAAAGAAAAAAAAGTTAAATTCGAAATTCAAAAAAATCGAAAATTGAAAAAAAGTCAAAGTAAAAAAAATAATATTAAAAAAATGCAAAATTCGAAATTCTAAATAAAAAGTCAAAGTCAAAAGTCGAAGTTTGACTTTTCAAAAAAAATCAGATTTGAAAAAGTTGAAAAGAATGTTCACGGAAAGTGTGTTTTTTGATGCGATGTTGTTTGAATATGATGATATGTACATGTTTTGTTTGCTTTATGATTCGAAGTGCTTGAAATCAACCGAAAACGAATTATCCTTGTTTGTTCGGTGATAGGATTGTTGTTAGCACTTCATTTGCAGTAAGTACAACACTTCTCTTCATATTTCTCTTCGTGTCATCCTTTCCTTTTCTTTTTTTTTCAGCCTTTGTTCTCGTTTCACCATGTTTTGCTTTCTTTTTCAGTTTCTTGTGTTTGTTTGAGTTTTCACAACTTCAAGGACTTGAAAGATCGGAATTAGTTCGGTAAAGAACTGATTTACGAGAGACGAGTGGTAAAAGGCATATTGTGTGTTGTGAGATCAGAAGGGGAGACAAAAAGAGCCATTCAAGCTTCTCCCGAGTGAAACACGAGTGCATTGTGTTGAGTGTAATCTGAATTCTTGGAGCGTATTTGTGAGGCCTTTGCTGTGTGATTGTGAGGTCCTTTTTATTTTATTATACTAACGTATCATTAGTTTATTGTTTTTTTTTTTGTTGTTTGTTTGTAGTTAATTATGGCAGGTTCTAGAGATCAATCGGATGGGCAAAATGAACAAAACCCACCAGATTTGCAACTGCAAGCATTGGAACGTATGATGCGACGTATCGTATCCGATGCGATTGAGCCATTAGCTTCTAGAATGGATAGAATTGATGGAGGATCCCATTCTGTCCATGATGAAGTGCAGGGCGAAATCGAAGTTGATCAGTCACCGAGACAGCGTACTCCTAGGCAAGGACGTATGCAACAGGTAGATGACAACATTTCTAACATTAAAGTTGCTATACCTTCATTTCAGGGACGATCAGATCCAAATGCTTATCTGACATGGGAGAGCAAAGTGGAGCACGTATTCGAGTGCTACAATTACTCCGAGCAGAAGAAAGTAAGACTAGCAGCTATGGAGTTTGTTGATTACGCATTACTGTGGTGGGACCAGTTGCTACTTAGCCGCCGACGAACAGGTGAAGGTCCAGTGACTACATGGAACGAGATGAAGCGTATAATGCGTAAGAGGTTTGTTCCTTCCCATTACCATCATGAATTATATCAAAAACTGCAAAACTTGAAACAGGGAAGTAGAACCGTTGAGGACTTTTTCAAAGAGATGGAGATGGCCATTATGCGAGCGAACATTGTTGAGGATCGTGAGGCCACCATGGCTCAGTTTTCAGCAGGGTTGAATACCGAGATTTCTAACGTTGTTGAGTTACAACATTATGTCAAGCTGGAAGACATGGTGCATATGGCAATAAAAGTTGAAAAGCAACAACGTAGAAAGACTGTCAATCGAGGTAATACTCCTTCTAAACCCTTTTCCAATTCATTTAATGCTCCTAACAATTTCAGGAAGCCTGCACCGCAAGCACCGCTTCAGATTCGAGAGATGGCAGAGGCAAGCAAAACGAAGCCTCATGTTGCTGATGTTGGGCGTGGGAAGCAGCAAGTCCAGACAGAACGTTCGAGAGACATTCTTTGTTTCAAGTGTCTTGGACGAGGACACATTGCGAGTCAGTGCCCTAATCGAAGGACTATGCTACTATTAGAGACTGGTGAGATCGAATCTGAGTCTGAAGAAGAGGAACCAAACCCCCCTAAAGAGGCCGTTGATGGAGATGACGATAGTGTACAGTCGTATGCCACTGGTGAGGCACTTGTCATCAAAAGAAGTTTGAATGCCAAACCTACACAAGATGACCAACAGCGAGAGATCATCTTTCACACGAGATGCCTAGTCAATGAAAAGGTATGTGTTGTTATTGTTGATGGTGGTAGTTGTACTAATGTTGCTAGCTCAATTATGGTTGAAAAGCTAGGTTTGAAGACAACGAAGCATCCTAATCCATATCGACTACAATGGTTGAATGACGGTGAAGAAGTTCGAGTTACGAAACAAGTTTTGGTGCCATTTACCATTGGAAAGTATAAAGATGAAGTCCTTTGCGATGTTGTGTCGATGGATGCATGTCACCTACTTTTGGGACGTCCTTGGCAGTACGACAAAGGTACGACTCATGATGGTATTTCCAACCGATATTCTTTTATGCATGCAGGTAAGAAGATCACCCTAGCACCTTTGACACCAAATCAAGTGCAAGAGGATCAGATTCGACTGAGAAAGAATGTCGAAGAAATTCGAGGGAAAAAGAAGATTACATGTGAAAACGAAGAATCGAACACTATGTTAATATCTGCTTCTACATCTTCGATTTCTTCTCCTAACTTGCAGGTTGAGTCAAGAGCACCGAGTGCCGATTCCAAGGTTGCTAATGTTGGAATATCTAGGCTATTTACGTGTTTGACAGAAATCCAGCAACCTACTTTACTACGGTTTGATGTTCCTTTCCATTATGAGATTGATTTTTCTTCACATTCTGATTCCTTTGGTCATAAATTGGATTGTGACATTGATTTTTCACATTTGCATGCTGATTTCATTGCTTATCATTTGGGTTGTGAACCTTGTATTGTGTTTCTGGTTGAATGTCGAGACTATGCTTGTTCTGTAGAGTTGTGTCTGTACATCATTGTTTGCAGGTTTAAGGATGTGCAACGAACCTTATCCGCATATATGCTATTCATTATTCGGAAAGGCACAAGAATGAAGGTACCTATTGCATCTCCAAATTCTATGTTCTTTGAGAACGAACTTGTATCGGGTGGATGGCAATTGCGCCAAAACAGAAGAGTGAGGAAGTTCCCCGCCAAGCGGAAGTCAAAATTGTTCCCTTTTGTTATGATCGCCGATTTAGGGATAAATCGCATTAAAGAAGGGGGGGATGATGTGAGCACATCCGGGACATCCATTTCTCACCTCGACCTTTCAGGGAAGTTTCTAACTTCTCGATATGTTACATACTGATGTGTAACATTCTATTTACTTATAGTTAGTATTTATATGTGTTTATATTATATTTACTAAGTAATAAGTGTGTATTATATGTTTCAATAAACTTGCCAGCTCATAAGTGTGTTAGCATTGAGTTTTCAGCTCATTTAATGCATGTTGGGTTGTTTTCATTACATTTCAGCTCATTTGATGTATGCTGGATTGTTTTCAATAAGTATACTAGCTTATGTTATTGTATATAACGTTATGTTAGCTCATTACATGATATTGAATAAGGATGCATTCATTTTCAGCTCATTATAAACTTTTAATTAAGTTTACAGCTCATTGATGGATGTTTGCATTAATTTGACTCGGGTAGATTGAAGAACATGAGCTCGGGGACTTAAGCTTAGCTCGGTTAAAGCTCATGAGCTTATATGCAGCTCGTTTCAGCTCAACGAAGCTGACACACCTTCAGCTAGCTCATTTCAGCTCATCGAAGCTCCGTTCAGCTCAACTTCAGCTCTACTAGCTCAACTCAAGCTGAACAACCCGAAAGTAGCTCAAAGGTGTCTTACATGTGGGAGAGTGTCCTACAAGCATGTGGCAGCATGGTGGACGTCCAAACATGTGTGTGTGCATGTGTGCATGTGTGTGGGAGGCTGATTCAACTCAAATTTCCCTCCTTTGCAAGCATGGGCGGAATATTCAAGGGCAGATCAGTTTTCTCTTTGAATTTGAACAATTAGCATGTGCAATTGTTCAAATTTTCCCTCCCACATGGTTGGTTACCTTTAGGGAAGTTACCAGCAGCCTTTGTTTGAATTTTAAACACAACCACATATTTGGCAGATTTTATTTGAATTTTAAATGCCTTTTTAAGTTCAAATTTCAGCCACATATTTTGGAGGCAAGTGTGCTGCCAACTTCCTTGTAATTGCTTATATATATATTTCAAACATTTATGTACAAAGGTTAGACAATTTGAATAAAAGAAAACTTGTGAGAATTTCTCTCGTTTCTGGTTCTTTTTAGAACTTTCTTTGACTTTTCAAGACAGGGATCTTGTTTTGTCAAACTCTTGATACTTCGGGTTCCTAGATTGTTATCTAGAGGGTCCAAGTCCTTTGACGTTGAACATATTCGATTCGGGTTTGCATAGTATATTGTGCAGGTTCTTTCGAGTTCTTCGTTCTTTTCAGAATTCCGAAATTTCCGGTAACTTGTTCATCATTTCCACCATTGTTGAATGCTCGGAAACTCCATTGATGAATGCTCGAAGAACTTCATCTTCTACCTTGATTTTCTTCATCAATTTGCAGCAACTTTTTTTTTCTTACTTCATCTTTCTTATTTTCATCTTTATCTTTGAATTTTCATTATGTTTTCTTCATTCAACAGCATCTTCTTTGTTGTTCTTTCTGCAGGAATGTGCTTACGATGATCCTAGATCCGTTACGAACGAAGGAAGTCCGTTTTCAACAGGCTACCTCGTATCA	G	.	PASS	SVTYPE=DEL;END=10910742;SVLEN=-6126	GT	1/1
Scaffold_00001	10904616	svim_asm.DEL.21	GGGGTTTGATGTGAGCACATCCGGGACATCCATTTCTCACCTCGACCTTTCAGGGAAGTTTCTAACTTCTCGATATGTTACATACTGATGTGTAACATTCTATTTACCTACAGTTAGTATTTATATGTGTTTATATTATATTTACTAAGTAATAAGTGTGTATTATATGTTTCAATAAACTTGCCAGCTCATAAGTGTGTTAGCATTGAGTTTTCAGCTCATTTAATGCATGTTGGGTTGTTTTCATTACATTTCAGCTCATTTGATGTATGCTGGATTGTTTTCAATAAGTATACTAGCTTATGTTATTGTATATAACGTTATGTTAGCTCATTACATGATATTGAATAAGGATGCATTCATTTTCAGCTCATTATAAACTTTTAATTAAGTTTACAGCTCATTGATGGATGTTTGCATTAATTTGACTCAGGTAGATTGAAGAACATGAGCTCGGGGACTTAAGCTTAGCTCGGTTAAAGCTCATGAGCTTATATGCAGCTCGTTTCAGCTCAACGAAGCTGACACACCTTCAGCTAGCTCATTTCAGCTCATCGAAGCTCCGTTCAGCTCAACTTCAACTCTACTAGCTCAACTCAAGCTGAACAACCCGGAAGTAGCTCAAAGGTGTCTTACATGTGGGAGAGTGTCCTACAAGCATGTGGCAGCATGGTGGACGTCCAAACATGTGTGTGTGCATGTGTGTGGGAGGCTGATTCAACTCAAATTTCCCTCCTTTGCAAGCATGGGCGGAATATTCAAGGGCAGATCAGTTTTCTCTTTGAATTTGAACAATTAGCATGTGCAATTGTTCAAATTTTCCCTCCCACATGGTTGGTTACCTTTAGGGAAGTTACCAGCAGCCTTTGTTTGAATTTTAAACACAACCACATATTTGGCAGATTTTATTTGAATTTTAAATGCCTTTTTAAGTTCAAATTTCAGCCACATATTTTGGAGGCAAGTGTGCTGCCAACTTCCTTGTAATTGCTTATATATATTTCAAACATTTATGTACAAAGGTTAGACAATTTGAATAAAAGAAAACTTGTGAGAATTTCTCTCGTTTCTGGTTCTTTTTAGAACTTTCTTTGACTTTTCAAGACAGGGATCTTGTTTTGTCAAACTCTTGATACTTCGGGTTCCTAGATTGTTATCTAGATTGTAAAACATATTCGATTTGGGTTTGCATAGTATATTGTGCAGGTTCTTTCGAGTTCTTCGTTCTTTTCAGAATTCCGAAATTTCCAGTAACTTGTTCATCATTTCCACCATTGTTGAATGCTCGAAAACTCCATTGATGAATGCTCGAAGAACTTCATCTTCTACCTTGAGTTTCTTCATCAATTTGCAGCAACTTTTTTTTTCTTACTTCATCTTTCTTATTTTCATCTTTATCTTTGAATTTTCATTATGTTTTCTTCATTCAACAGCATCTTCTTTGTTGTTCTTTCTGTAGGAATGTGCTTACGACGATCCTACGGACTACCTCGTATCATATGGTATCAGAGCCAGGTTGGATTGTTGTAATTTTTTTTTGCATTTCCAAATCAAAAGAAGAAGAAAAAGAAAAAAAAGTTAAATTCGAAATTCAAAAAAATCGAAAATTGAAAAAAAGTCAAAGTAAAAAAAATAATATTAAAAAAATGCAAAATTCGAAATTCTAAATAAAAAGTCAAAGTCAAAAGTCGAAGTTTGACTTTTCAAAAAAAATCAGATTTGAAAAAGTTGAAAAGAATGTTCACGGAAAGTGTGTTTTTTGATGCGATGTTGTTTGAATATGATGATATGTACATGTTTTGTTTGCTTTATGATTCGAAGTGCTTGAAATCAACCGAAAACGAATTATCCTTGTTTGTTCGGTGATAGGATTGTTGTTAGCACTTCATTTGCAGTAAGTACAACACTTCTCTTCATATTTCTCTTCGTGTCATCCTTTCCTTTTCTTTTTTTTTCAGCCTTTGTTCTCGTTTCACCATGTTTTGCTTTCTTTTTCAGTTTCTTGTGTTTGTTTGAGTTTTCACAACTTCAAGGACTTGAAAGATCGGAATTAGTTCGGTAAAGAACTGATTTACGAGAGACGAGTGGTAAAAGGCATATTGTGTGTTGTGAGATCAGAAGGGGAGACAAAAAGAGCCATTCAAGCTTCTCCCGAGTGAAACACGAGTGCATTGTGTTGAGTGTAATCTGAATTCTTGGAGCGTATTTGTGAGGCCTTTGCTGTGTGATTGTGAGGTCCTTTTTATTTTATTATACTAACGTATCATTAGTTTATTGTTTTTTTTTTTGTTGTTTGTTTGTAGTTAATTATGGCAGGTTCTAGAGATCAATCGGATGGGCAAAATGAACAAAACCCACCAGATTTGCAACTGCAAGCATTGGAACGTATGATGCGACGTATCGTATCCGATGCGATTGAGCCATTAGCTTCTAGAATGGATAGAATTGATGGAGGATCCCATTCTGTCCATGATGAAGTGCAGGGCGAAATCGAAGTTGATCAGTCACCGAGACAGCGTACTCCTAGGCAAGGACGTATGCAACAGGTAGATGACAACATTTCTAACATTAAAGTTGCTATACCTTCATTTCAGGGACGATCAGATCCAAATGCTTATCTGACATGGGAGAGCAAAGTGGAGCACGTATTCGAGTGCTACAATTACTCCGAGCAGAAGAAAGTAAGACTAGCAGCTATGGAGTTTGTTGATTACGCATTACTGTGGTGGGACCAGTTGCTACTTAGCCGCCGACGAACAGGTGAAGGTCCAGTGACTACATGGAACGAGATGAAGCGTATAATGCGTAAGAGGTTTGTTCCTTCCCATTACCATCATGAATTATATCAAAAACTGCAAAACTTGAAACAGGGAAGTAGAACCGTTGAGGACTTTTTCAAAGAGATGGAGATGGCCATTATGCGAGCGAACATTGTTGAGGATCGTGAGGCCACCATGGCTCAGTTTTCAGCAGGGTTGAATACCGAGATTTCTAACGTTGTTGAGTTACAACATTATGTCAAGCTGGAAGACATGGTGCATATGGCAATAAAAGTTGAAAAGCAACAACGTAGAAAGACTGTCAATCGAGGTAATACTCCTTCTAAACCCTTTTCCAATTCATTTAATGCTCCTAACAATTTCAGGAAGCCTGCACCGCAAGCACCGCTTCAGATTCGAGAGATGGCAGAGGCAAGCAAAACGAAGCCTCATGTTGCTGATGTTGGGCGTGGGAAGCAGCAAGTCCAGACAGAACGTTCGAGAGACATTCTTTGTTTCAAGTGTCTTGGACGAGGACACATTGCGAGTCAGTGCCCTAATCGAAGGACTATGCTACTATTAGAGACTGGTGAGATCGAATCTGAGTCTGAAGAAGAGGAACCAAACCCCCCTAAAGAGGCCGTTGATGGAGATGACGATAGTGTACAGTCGTATGCCACTGGTGAGGCACTTGTCATCAAAAGAAGTTTGAATGCCAAACCTACACAAGATGACCAACAGCGAGAGATCATCTTTCACACGAGATGCCTAGTCAATGAAAAGGTATGTGTTGTTATTGTTGATGGTGGTAGTTGTACTAATGTTGCTAGCTCAATTATGGTTGAAAAGCTAGGTTTGAAGACAACGAAGCATCCTAATCCATATCGACTACAATGGTTGAATGACGGTGAAGAAGTTCGAGTTACGAAACAAGTTTTGGTGCCATTTACCATTGGAAAGTATAAAGATGAAGTCCTTTGCGATGTTGTGTCGATGGATGCATGTCACCTACTTTTGGGACGTCCTTGGCAGTACGACAAAGGTACGACTCATGATGGTATTTCCAACCGATATTCTTTTATGCATGCAGGTAAGAAGATCACCCTAGCACCTTTGACACCAAATCAAGTGCAAGAGGATCAGATTCGACTGAGAAAGAATGTCGAAGAAATTCGAGGGAAAAAGAAGATTACATGTGAAAACGAAGAATCGAACACTATGTTAATATCTGCTTCTACATCTTCGATTTCTTCTCCTAACTTGCAGGTTGAGTCAAGAGCACCGAGTGCCGATTCCAAGGTTGCTAATGTTGGAATATCTAGGCTATTTACGTGTTTGACAGAAATCCAGCAACCTACTTTACTACGGTTTGATGTTCCTTTCCATTATGAGATTGATTTTTCTTCACATTCTGATTCCTTTGGTCATAAATTGGATTGTGACATTGATTTTTCACATTTGCATGCTGATTTCATTGCTTATCATTTGGGTTGTGAACCTTGTATTGTGTTTCTGGTTGAATGTCGAGACTATGCTTGTTCTGTAGAGTTGTGTCTGTACATCATTGTTTGCAGGTTTAAGGATGTGCAACGAACCTTATCCGCATATATGCTATTCATTATTCGGAAAGGCACAAGAATGAAGGTACCTATTGCATCTCCAAATTCTATGTTCTTTGAGAACGAACTTGTATCGGGTGGATGGCAATTGCGCCAAAACAGAAGAGTGAGGAAGTTCCCCGCCAAGCGGAAGTCAAAATTGTTCCCTTTTGTTATGATCGCCGATTTAGGGATAAATCGCATTAAAGAAGGGGGGGATGATGTGAGCACATCCGGGACATCCATTTCTCACCTCGACCTTTCAGGGAAGTTTCTAACTTCTCGATATGTTACATACTGATGTGTAACATTCTATTTACTTATAGTTAGTATTTATATGTGTTTATATTATATTTACTAAGTAATAAGTGTGTATTATATGTTTCAATAAACTTGCCAGCTCATAAGTGTGTTAGCATTGAGTTTTCAGCTCATTTAATGCATGTTGGGTTGTTTTCATTACATTTCAGCTCATTTGATGTATGCTGGATTGTTTTCAATAAGTATACTAGCTTATGTTATTGTATATAACGTTATGTTAGCTCATTACATGATATTGAATAAGGATGCATTCATTTTCAGCTCATTATAAACTTTTAATTAAGTTTACAGCTCATTGATGGATGTTTGCATTAATTTGACTCGGGTAGATTGAAGAACATGAGCTCGGGGACTTAAGCTTAGCTCGGTTAAAGCTCATGAGCTTATATGCAGCTCGTTTCAGCTCAACGAAGCTGACACACCTTCAGCTAGCTCATTTCAGCTCATCGAAGCTCCGTTCAGCTCAACTTCAGCTCTACTAGCTCAACTCAAGCTGAACAACCCGAAAGTAGCTCAAAGGTGTCTTACATGTGGGAGAGTGTCCTACAAGCATGTGGCAGCATGGTGGACGTCCAAACATGTGTGTGTGCATGTGTGCATGTGTGTGGGAGGCTGATTCAACTCAAATTTCCCTCCTTTGCAAGCATGGGCGGAATATTCAAGGGCAGATCAGTTTTCTCTTTGAATTTGAACAATTAGCATGTGCAATTGTTCAAATTTTCCCTCCCACATGGTTGGTTACCTTTAGGGAAGTTACCAGCAGCCTTTGTTTGAATTTTAAACACAACCACATATTTGGCAGATTTTATTTGAATTTTAAATGCCTTTTTAAGTTCAAATTTCAGCCACATATTTTGGAGGCAAGTGTGCTGCCAACTTCCTTGTAATTGCTTATATATATATTTCAAACATTTATGTACAAAGGTTAGACAATTTGAATAAAAGAAAACTTGTGAGAATTTCTCTCGTTTCTGGTTCTTTTTAGAACTTTCTTTGACTTTTCAAGACAGGGATCTTGTTTTGTCAAACTCTTGATACTTCGGGTTCCTAGATTGTTATCTAGAGGGTCCAAGTCCTTTGACGTTGAACATATTCGATTCGGGTTTGCATAGTATATTGTGCAGGTTCTTTCGAGTTCTTCGTTCTTTTCAGAATTCCGAAATTTCCGGTAACTTGTTCATCATTTCCACCATTGTTGAATGCTCGGAAACTCCATTGATGAATGCTCGAAGAACTTCATCTTCTACCTTGATTTTCTTCATCAATTTGCAGCAACTTTTTTTTTCTTACTTCATCTTTCTTATTTTCATCTTTATCTTTGAATTTTCATTATGTTTTCTTCATTCAACAGCATCTTCTTTGTTGTTCTTTCTGCAGGAATGTGCTTACGATGATCCTAGATCCGTTACGAACGAAGGAAGTCCGTTTTCAACAGGCTACCTCGTATCA	G	.	PASS	SVTYPE=DEL;END=10910742;SVLEN=-6126	GT	1/1
Scaffold_00001	10912291	svim_asm.DEL.22	AAGGTAAGGATAACATAGTAGCTGATGCTTTATCCCGTCGTTATTCTTTAATTACTACTATGCATGCTAAGGTTTTGGGATTTGAACATATTAAGGACTTGTATTTGACAGATGTTGATTTTGCAGAAATTTACGCTCAATGTAATAAAGGTTCTTCTAACAATTTTTATCTTGT	A	.	PASS	SVTYPE=DEL;END=10912465;SVLEN=-174	GT	1/1
Scaffold_00001	10913750	svim_asm.DEL.23	TACAAGCTCTCATGAAGAATCATGAATTTCAAAATTCTCCATGCTTGCTTAACGAAGAAAGTCA	T	.	PASS	SVTYPE=DEL;END=10913813;SVLEN=-63	GT	1/1
Scaffold_00001	12127260	svim_asm.DEL.24	CTTCGACTGGATGACAAAGGGGATGTCTCAGCTAGAGATAACGGGTCCGGCCTGGGCATATTATCTCGGCTGGGATTAGATTTCGGCAGAGCGTCTTGCAGAGTTATTGGCTTATG	C	.	PASS	SVTYPE=DEL;END=12127375;SVLEN=-115	GT	1/1
Scaffold_00001	13921348	svim_asm.INS.14	A	ATATAATATAGGGAAAACTACATAGGAGGTACCCTACCTATTGGTGCGTTATTGTTTTGGTACCCCAACTATTTTTTTTGGCAAAATGGTACCTAACGTTATGTTTTGTGTCTGTTTTGGTACCCCGCCGTTAAAAAATTAACGGCATGCTGACTAGGAGAGAGAAAATCACACGTGGCAAGCTGCCACGTCATTTTCTCTCTCCTAGTCAGCATGCCACGTCACCAAAAAATCATAAATAAGGTGACATGGTAGAGAGAAAATGACGTGGCATGCTGACTAGGAGAGAGAAGATGACGTGGCAGCTTTGCCACGTGTGATTTTCTCTCTCCTACTCAGCATGTCGTTAATTTTTTAACAGCGGGGTACCAAAACAGAAACAAAACATAACGTTAGGTACCATTTTGCCAAAAAAAATAGTTGGGGTACCAAAACAGTAACGCATCAATAGGTAGGGTACCTCCTATGTAGTTATCCC	.	PASS	SVTYPE=INS;END=13921348;SVLEN=477	GT	1/1
Scaffold_00001	13922652	svim_asm.INS.15	A	AATATGTTATGATTATGATTATATAAATTATATCAATATATAATATTAATATATTAATGTATATAATATATGTTTACATT	.	PASS	SVTYPE=INS;END=13922652;SVLEN=79	GT	1/1
Scaffold_00001	14136829	svim_asm.DEL.25	TGCATTACATGTCCAAACATGCATTCCATGTCCAAATATGCATTCCATGTCCAATTAGGCATTCCATGTCCAAATATGCATTCCATGTCCAATTCGGCATTCCATGTCCAAATATGCATTCCATGTCCAATTAG	T	.	PASS	SVTYPE=DEL;END=14136962;SVLEN=-133	GT	1/1
Scaffold_00001	16178982	svim_asm.BND.3	N	[Scaffold_00023:2863258[N	.	PASS	SVTYPE=BND	GT	1/1
Scaffold_00001	16611212	svim_asm.INS.16	T	TATTCCAGATTCATACTTGAATTCTGCCACCTACATGAATATAATC	.	PASS	SVTYPE=INS;END=16611212;SVLEN=45	GT	1/1
Scaffold_00001	16858794	svim_asm.DEL.26	ATGCAGATGAACTAAACTACAGAGAACTCAACCTCCCCCAAACTTGAGATTGGCAGTGTCCTCAATGCAAATGAGCTAAATTATACTAAACTATATGCAATGCAAAAATGCAGATATGTTACCTATTTGGG	A	.	PASS	SVTYPE=DEL;END=16858924;SVLEN=-130	GT	1/1
Scaffold_00001	16864167	svim_asm.DEL.27	AATCATATATTGTTACTTCGGGCTCTTCATCATCCCCTTTCTTGAGATTTTCAAAATCCTTGATCTGGATAAATTTGCTACAGCATATCATGTCAGATTCTTCCTCTGATGCTGTAGTATGCTCCTCTCGTAAATGATAGCAGTCCCCTTGATCACCCATGTACTGAAGTGTGTCAAATACATTGATTGTCATGGTTTGATCTGCCACTCTCATTGTAAAGTCTCCTTTTTCACAATCAATCAAAATTCGTCCAGTGGCTAGGAATGGACGTCCCAAAATAATTGGTGCTTTAT	A	.	PASS	SVTYPE=DEL;END=16864460;SVLEN=-293	GT	1/1
Scaffold_00001	16982662	svim_asm.INS.17	A	ATATGTATGTATGTATGTATGTATGTATGTATGTATGTATGTATGTATG	.	PASS	SVTYPE=INS;END=16982662;SVLEN=48	GT	1/1
Scaffold_00001	17875922	svim_asm.DEL.28	TTTCTATTTTTTTTTCTTCTCTCTAATGGCTTGCTAGCCTTGAATAGCTTCCACTAGATGAAATGGTTCAATAATATTTTAGCTTGTCATATAGTTGAAGCAAAATGTATAACCCTAATTTAGGAAGAATTCAATTGCTTAAGGTTGATGTATTAATACAGGTATTTTTA	T	.	PASS	SVTYPE=DEL;END=17876091;SVLEN=-169	GT	1/1
Scaffold_00001	17876682	svim_asm.DEL.29	TACAGTTTAGATAGTTTGGCTTTGAAATCTTCTCTCAAAATCTTAAAAGCAATATTCCCCCAAATTCATCCAGACTAAATAACAGTGAAGTTTAGAATTAACTAAATGGTTTTACTTGACCCTTACATTCATCTTTGAAATATGAAAAGATAACATGAGATGCTAGTGATTCCAA	T	.	PASS	SVTYPE=DEL;END=17876856;SVLEN=-174	GT	1/1
Scaffold_00001	18122998	svim_asm.DEL.30	AGGTCTCTTGCAAGGATGATAAAGATGGTGATTAAGAATGAATTGAAGACTAGTCTCCCTTGTAGAATTCGAAT	A	.	PASS	SVTYPE=DEL;END=18123071;SVLEN=-73	GT	1/1
Scaffold_00001	18129518	svim_asm.DEL.31	AGGTCTCTTGTAAGGATGATAAAGATGGTGATTAAGAATGAATTGAAGACTAGTCTCCCTTGTAGAATTCGAAT	A	.	PASS	SVTYPE=DEL;END=18129591;SVLEN=-73	GT	1/1
Scaffold_00001	19614331	svim_asm.DEL.32	ATACCCTTTCCCTACTTGTATCGTTGCTATTAAAATTAATTGAGTTTGGCCGTATATTTTC	A	.	PASS	SVTYPE=DEL;END=19614391;SVLEN=-60	GT	1/1
Scaffold_00001	20139288	svim_asm.INS.18	G	GATGTCTGTCCGAGCTGTGCGTAGTCCTTAAAAATTGCTCTTTTAAGTGCAAGTATACACTGCTCTCAAGTTATAGTATTTATAGATATCGATCCCACAGGGATTGCACCTCTAACTACCTTTATCTGCACAATTAAATTAAATCTAGTTAGAATAAGATTAGCAAGTTATAAAAATATAAAAACACAAGTAATCGATAGTTTATAGGAAAAGTAATTGAGAAAGAAGAAATAATAATGGAGATGAATCAGGCTCAATTAGTCTATTGTAGCTTCGGGATCAATTGTCAATGCTTCTACTTCTTTTATAAGGAGGCTTCGATATTCTGCTTCGACTGGATGACAAAGGGGATGTCTCAGCTAGAGACAACGGGTCCGGCCTTGGCAGATTATCTTGGCTGGAATCAGATCTCGGCAGAGCGTCTTGCAGAGTTATTGGCTTATGTCTAAGTCCAAATAACTGTTCGGCTTGCTTGTACACAGTTACCCTCGACGGTAGAGCTGTCACCTCTTGCTATCCGTTGTCTTCAGGCTCCCTTCCTTACAAGTCAAAATTAAGTTGCATCTTCTTAGCCGCTGAAACTCTCTCAATACCTATTTCTAGGCGGAGTTAGTTCATGCTTTTGGTCTCAGACATGAACCGTATTCACTTCGTTTCTTGAGTTTAACTCTCTCGATATCAAACAAATATATATTCCTCTTCACACACTCCTCTCTCGAGTTTGAATACAAAGATTGTAAAGAATCAAAAAGTGAATAAAATCTTAATCTTATAAAATAAAAGAAGTATAACAAAGAACAATTTCACCCTATACTACAATAGAGCTAATCTTCGCCTGGTGGAAGATTTAGAACATAACGGCTGGTGATAAACTAGGTTTCTTCTCTCAATTCTCCTCTCCTACAATGAATAATAATCGGCCTATTTATAATGTTTCGGCCGAAGCCCTACAGTTAGAGTACAACCCTAATTACAACCCTAGAAGTCATTAAAATAAAGTAACTTTAATAAAGCTGGACTCCTTTGGCTGAACTTGTACTCCAAGTAATCTTTAATGCGCTTGGGCTTCAAGTCTTTGACTTTGACAATCTTTCTGCCTTCTTTCTGACACGCTCATAGATCTGTGATATTCAGAAAAATATGCTGATAAAAATGCGTTCCCTTTTTATATTTGTCTTCTTCTGCCCTGGCAGGGATTTCTCGGCTGGTATTCTGCTTTGACAAATTCTGGGTCTTGGCCTTTAAAGTTTCTTCAGTCCAACTTCTGCTTACTAAATACTGCTGCTTCCATGGTCTGCCTGGTTGATCAATCCTTGCATAATTCCTAAAAAGCACAAAAGACTTGCAACAATATCTTTTTATCACAAAAATCACAATATTTAAATACTTGACCTCAGAAAATGCAAATCAAGAAAATATAGTTAAGAATGTCTAATTATGCCTTAAATACTGCCTAAATAATACTTAGCATGGGGTAAAAATCATCCTAATTGATAGGGCAAGTGAGCACTTATCA	.	PASS	SVTYPE=INS;END=20139288;SVLEN=1515	GT	1/1
Scaffold_00001	20140656	svim_asm.DEL.33	TGCATTTACTACCTTTCAAATCACCCTACCCTTTCACATCACCTTTTTCCTATTTTCCATAACCGTCAGACCTTTCTTCTATTTTCACTCCCATCATAACCCCCCACTTTCTTTTTATCCTTAACTTCTCATTACTTCTTTCTTCTTTCAGTTTTCTCTCACCCAAAAACCTTTCATTTTCTCTCCCAAATTTTCTTCTTCTTCTTCTCCGATTCCTATTTTCTGAAACCTTTGCGAGATAACCCTATTTTCTTTTCTGAAACTTCATCAATGGCACGCTGCAAGAATGCACCTGAAACCTCTGGCCGTACCACCCCTCCAGTGCAGATAAGGTATTTTGAGGATGATGATGCCAAAGCTAGACACCAGAAACTAAAGGGAAGGCAAACCCTTGCTGAGAAGGGATTTGTTTTTAAGGGAACAAGCAAAGAAAGTTTCCCACCAAGTGTGATGGCCACTATAGCCATGCACAAGTGGGAGAAATTTGTCACGCACCCTGGCTCAGTCGACCCCAATCAGAAACCCATCAATGTCACTCTGGTCCAGGAGTTTTATGCACACCTTACAAGCCCAACTCAGTCATCCATGTATGTTCGAGGAGAGCACATCCAGTTTACTGCAGCAAAGATCAACAAGTTTTATGGTTTTCAGAAAACTGCAGACAACCACTCCAAATTTGTGAGCGGTTTGAAAGGAAAAAGCAACGACTTTTTGCTGGAAGATTTGTGCATTCCAGGCGCAAATTGGGACTCTGCAAACACCTCATTTGATAGAGATAGGTTGAAGCCTGAAGGAAAATTATGGATGCACTTCATAAAATAGAGTTTGATGCCCACCAGTCACACTGGTAGGCAAGCCTTAGCAGACTGCAACTACTTCATTCAATCTTGAATGGAAGGTCCATCGATGTTGGAAAGATCATTGTGGACGAGGCATACGCCTGTCTAACCAGAAAATCAAGTCCGCTCCTTTTCCCGCATCTAATTACGGCCCTGTGCAGAAAGAATGGAGTGTTTGAAAGCCCTGAAGATC	T	.	PASS	SVTYPE=DEL;END=20141687;SVLEN=-1031	GT	1/1
Scaffold_00001	20141975	svim_asm.INS.19	G	GACCTATTGTTGAGATATTTGTTTTGATATAATATTTGAAAAATGTTTTGGACTAATTTAAAAGATTTCAAAACTTGTTTTTTAAGTCCAAACAAATTCAAAATGAGTCTAAGGGTTTATCTTAGGTCAAAAGTGCTTTAAACAATCAAAAATGTCATTACAGGACCTTTAGTACCGATACCCTAGTATGGGTACCGGTACCTGAGTGTTAACAAACATTAGTGTCCTTACAGGACCCTCAGTACCGATACCCAAGGGGCAGTACCGGTACCCAAGGTACCGATACCCTAACCCAGTACCGATACCCCCATTGTTGTTTTTCACCAAACATATTCCAGAGACCATTTTGAGTATCGATACTCAAGGGGAGTATCGATACCCTATGGCAGGTACGATACCCTGAGACTGGGTACCGATACCCTGAGCAACGGTCTGCAATGACTACCTGCAACGGCTAGTTTTTCAAAGGGAGTACTGATACCCTAAACCCTGGTATCGATACCCACTTTCCAGAATTGTAGAATTGGCTGGAAAAACATCCCCAACGGCTCCAAACAAGGTCCAACGGTCACCAACGGCTAGAAACACATTTGGGACCATAAAACAAGCCTCCAAGCATCAAAAGAAGGCTAATGCTTCATTGTACAACATCAATATGATCAAAAATTGTCTTAGTGCTTAATTTGTCAATTTTTGTATAGACAAACACTAGTGAGCTCAATTGTCAAATTTGCTCAACTGTTTTAGGATTGGGTGAGTGAGCTAAATTGTGCAAACAAATACCTATTAGAGGGATTTCAAGTTTGCTTTCATTTTTCTCTTGTAAAGAGGGTTCCTTCAAGCTTTGGGTAGAAAGCTTTGAGGGTTTGTAAGGGTTTCCTCCTAAGCCTAGAAAAGGGGACGAATTCAATAGTGAATTGGTTGAAATCCTTAGTGGGGAAGCTAAGGTAGTGGATGTAGAGCTTGGTTAGAAGCTCGAACCACTTTAAAATTCATTGTGTCAATCTTTTTATCACTTCCACCATTTTCACCCAAAAACTGATCTTCTCCACCACTTGGCAACTTAATTCGGTTGTAGATCCTAGCTCAAC	.	PASS	SVTYPE=INS;END=20141975;SVLEN=1090	GT	1/1
Scaffold_00001	20143472	svim_asm.DEL.34	GCTCATATAGTTGCATTTTTAGGAACCTTGGTCTTTGGTGGATAATTTCAGCAGATA	G	.	PASS	SVTYPE=DEL;END=20143528;SVLEN=-56	GT	1/1
Scaffold_00001	21029231	svim_asm.INS.20	G	GCAGGGGGTTGCAATAGATATTTGAATGTAGATTTATTTGCTGACATGCATGTGTCTTTATTTAAAGGTACACTACATCTAGACTGCATGGATGATGTTTTTGACTTTCTATTTGTTCTGTCAGGCTGCT	.	PASS	SVTYPE=INS;END=21029231;SVLEN=129	GT	1/1
Scaffold_00001	21072428	svim_asm.INS.21	G	GCATTTTTTTTTTTGTTTCTCTTGTATATCAGAACCAAAAAAATTTGAGGAAATAGTAAAAAACCAAATATTTTGTTACAGAACCAAATAGTTTGTTACAGGAACAAATTGAGGGAATAGTTTGTGGATGCTCAAAAACAAAAGGAAATGGTCCAAAAAGGGGGAAAAAAGGAAAGTGACTGGTGGGTGTAAAGTTGGCTTGAATGAACATGTATAGGAAAAGGAGTAAGAGTCTTCGAATTTATTAGTTGGGAAAGAAAACGAAAAAAAATCAAAGAACTCTGAAATAGTTTGGATGAAAGCTGAAACTTCTTTTATTCTTGAACTAAAAGCTTGAGAAGTTGAAATATCCAAGTGGTCGTATTAAGAATATTCTAGAGTATTAGTTAAAAGGCCTAATGCCTAACGACAATGGAAGTATTTAACCTTCCAAATTTGTGTTCAAATGAGCTTCTAAATTGATAAAAACATCGGGATCTATATTTATAATTTTATATATTATCTTTTGTAATTGAACCAGCTGATCCGGTTAAACCAGAAACTGGATCCAAATGGTTTGACTTCCGGTCTGGTTTTAAATCATTGATAATGACCAGTTTAAAACAGAAAAACCTGGAATATTTTACAACTTTTCAGCATTT	.	PASS	SVTYPE=INS;END=21072428;SVLEN=640	GT	1/1
Scaffold_00001	21177476	svim_asm.INS.22	G	GTTATTTGTTGGGAAAAACTTCAATACACAGGTTGTAGGGTTTAGAATTTAGGGTTAGAATTTAGAATTTAGAATTTAGGGTTTGGGGTTTACGGTTTAGGATTTAGGGTGTCAGGGTTAGGGTTTTAGATTTTAGGTTTTATAGAATGGTTGTGTAATTTTTTTTTTATACAGACTGTGTATGGAAATATGATTC	.	PASS	SVTYPE=INS;END=21177476;SVLEN=195	GT	1/1
Scaffold_00001	22825625	svim_asm.BND.4	N	N[Scaffold_00053:388062[	.	PASS	SVTYPE=BND	GT	1/1
Scaffold_00001	24369473	svim_asm.INS.23	G	GATCCAGTGCGGGCGAGTGCATGGGAGGCTGGGTGCACCCGCGGGCTGGA	.	PASS	SVTYPE=INS;END=24369473;SVLEN=49	GT	1/1
Scaffold_00001	24369473	svim_asm.INS.24	G	GATCCAGTGCGGGCGAGTGCATGGGAGGCTGGGTGCACCCGCGAGCTAGA	.	PASS	SVTYPE=INS;END=24369473;SVLEN=49	GT	1/1
Scaffold_00001	25181355	svim_asm.INS.25	T	TCACCAGCAGAACCCTCCGCCCCAGCTGATCAACAACGCACACTGCCAGCTTCACCACCTGTCATCCTAGTCTCCAGCCACACCACAACAACCAGCCATGCCACCACTCCAGCAG	.	PASS	SVTYPE=INS;END=25181355;SVLEN=114	GT	1/1
Scaffold_00001	25523006	svim_asm.BND.5	N	]Scaffold_00064:564701]N	.	PASS	SVTYPE=BND	GT	1/1
Scaffold_00001	25888155	svim_asm.BND.6	N	]Scaffold_00833:63939]N	.	PASS	SVTYPE=BND	GT	1/1
Scaffold_00001	25966489	svim_asm.INS.26	T	TCCTTGCAGTCAGAGCTGGAAACCCTCAAAACTCAATGCACTAAATTGAGAGAGTCTATGTTTGAGGATGAAGTAGAGAAACAAAAACTCAGAAAGCAAGTTGTTAAATTGAAGGATGACATTAAGAAGAAGGAAGATGAAATTACTGGCATGGAAAAGAAGCTGAAAGAGAGCAATGGAAGAGCAGCAATTTCCGACGGAACCAAAGCACTATTAGAAA	.	PASS	SVTYPE=INS;END=25966489;SVLEN=219	GT	1/1
Scaffold_00001	25992074	svim_asm.DEL.35	TATCCCCGTAAATACAACAAGAGTATCAAAATAAAATCTCAAGTTAATCCCACAATTAGCTTGTTTGTGTTCTGTATCATAATTATCACCCAATGCATGGGTGTTCCTAGATATCTACACTTTCGTAATTGACAATGAAAAAACTTGAACATGGCAATTACATGCTAATCATATATACACACAAAACCTTAAGAC	T	.	PASS	SVTYPE=DEL;END=25992268;SVLEN=-194	GT	1/1
Scaffold_00001	25993842	svim_asm.DEL.36	GCCAACAGAAAATTGAAAAAATACCAGAAAATTCCTTGTATGAAAAATAAGAAATTACAAGGAAATGGAAACAAATTTAAACATGCAAAAACATGTTATTTATATTTGTTTCTTGGATAAATATTTTCATTTGTTATTAAACAAAGAGCATTTAAGTGTCAAAGCTAGAATAAAGATTTTCATCCACAA	G	.	PASS	SVTYPE=DEL;END=25994030;SVLEN=-188	GT	1/1
Scaffold_00001	26995892	svim_asm.DEL.37	GGTATATAGAGGAAAATACGTGGTTTTGGAATAGACAGCAAATTAATTATAAAAAAAAAAACTACATTTT	G	.	PASS	SVTYPE=DEL;END=26995961;SVLEN=-69	GT	1/1
Scaffold_00001	27044824	svim_asm.DEL.38	AATCAGTACTTATTACTGCTCTCAACAGATAAATGGATTACCAACTATGCCTAT	A	.	PASS	SVTYPE=DEL;END=27044877;SVLEN=-53	GT	1/1
Scaffold_00001	27045443	svim_asm.DEL.39	GTAAAGGTGACACATTCAAGTGGATTAAAGGCTATGTACGAAATTTGAATTTCAAGGAAAATGCAACTCCAGGCTCTAGCTAAAAGCA	G	.	PASS	SVTYPE=DEL;END=27045530;SVLEN=-87	GT	1/1
Scaffold_00001	28395716	svim_asm.DEL.40	CCATAATCCTATGGTCATGTTCAACTTGATGCTAGTGTGGTGTTAGAGA	C	.	PASS	SVTYPE=DEL;END=28395764;SVLEN=-48	GT	1/1
Scaffold_00001	28604521	svim_asm.DEL.41	TCTTAATAGATTATATTACAAATATACTACAAGAATACAACTCCACTC	T	.	PASS	SVTYPE=DEL;END=28604568;SVLEN=-47	GT	1/1
Scaffold_00001	28682711	svim_asm.INS.27	T	TACTTTTGTTTTATGAATATTAGTGGTCTGTGAATAAGATGACATGTCTTACG	.	PASS	SVTYPE=INS;END=28682711;SVLEN=52	GT	1/1
Scaffold_00001	28874389	svim_asm.DEL.42	ATATCAAGATGAACAACTAATGAAGAAGATTTAAAACAACAAAAAGAGG	A	.	PASS	SVTYPE=DEL;END=28874437;SVLEN=-48	GT	1/1
Scaffold_00001	28958483	svim_asm.DEL.43	AAACTGCAAGACTTCACAGACGATGTTCAAAAACATGAAAAGTGAACAATTAACAGTTTGAGGAAGTTCTTTGATAAGTGGAGATGAAACTGTGCAAATTAAATGCAGGTAGCCCATAACACAAATCAACCAAGATTGTATCCATCGATTCATGCAAGCCTCGGTTTCTACCAAAGTAATTTCATCATAGTGATAGACATTGTATATATCAACAAATGTATAGGAAACCAACAATCTCAATAACAGGAAGAAAATCGAAATCTAGGACTAAAATGAATCATAAGAGTGAAATTACGAAAATCATTTTTTGTTCTCATTTATTTTCACTACTTTCCCAAATTCGAGAAGATTATGCAGAAATCTAGCTCCTTAAAAGTTCTCTTTCTCAGATTGAAGATGGCAAAGTAGTTGGTTAATTAGGCCCAATAAATGAACAAGAAGTAAACTTGAACCAAATGAAGGAAATGATCATATGGTCATCGTAAC	A	.	PASS	SVTYPE=DEL;END=28958968;SVLEN=-485	GT	1/1
Scaffold_00001	29546448	svim_asm.DEL.44	GGCACTTTAACTTTCTAATATGGCTAGTTGTTGTAGGCAGAGGA	G	.	PASS	SVTYPE=DEL;END=29546491;SVLEN=-43	GT	1/1
Scaffold_00001	29748344	svim_asm.INS.28	G	GTTCCAAAAGACCTAATCAAATCTCATAATACTCATGCTATTGCTTCTTGGA	.	PASS	SVTYPE=INS;END=29748344;SVLEN=51	GT	1/1
Scaffold_00001	29775706	svim_asm.DEL.45	CAGAGAGGTATGGCCAGTATCTGGTGGAAGTTTTAACCTTTTTCTGT	C	.	PASS	SVTYPE=DEL;END=29775752;SVLEN=-46	GT	1/1
Scaffold_00001	29790400	svim_asm.DEL.46	AGATCACATCATTCCGGCAGGAAGACGACGAGGCAATGCATGAGGCATGGGAACGCTACAGAGATTTATACCGCCGCTGCC	A	.	PASS	SVTYPE=DEL;END=29790480;SVLEN=-80	GT	1/1
Scaffold_00001	29792493	svim_asm.INS.29	A	ACACGTCCGACTTTCCCGCCCGAAAACAGTTGGCAGTCAAATC	.	PASS	SVTYPE=INS;END=29792493;SVLEN=42	GT	1/1
Scaffold_00001	29792493	svim_asm.INS.30	A	ACGCGTCCGACTTTCCCGCCCAAAAACAGCTGGCAGTCAAATC	.	PASS	SVTYPE=INS;END=29792493;SVLEN=42	GT	1/1
Scaffold_00001	29883702	svim_asm.INS.31	G	GGGGCGGGCCCAACAGGGGCCGAGACAGGCACTGAGGCAGCGACATCAGAGGCAGCAA	.	PASS	SVTYPE=INS;END=29883702;SVLEN=57	GT	1/1
Scaffold_00001	30597003	svim_asm.INS.32	T	TGATAGTGTATATTTGACCTTTTAGGATATACATACCTAGACTTTTGCACCCGTTTTATTGTATCTTCACCAAAATCATGTTTCCCTTTGCACAATTTATCA	.	PASS	SVTYPE=INS;END=30597003;SVLEN=101	GT	1/1
Scaffold_00001	30651976	svim_asm.DEL.47	ATGTCACTAATTTAGACCTCCCCAGTCTCAATAACCAACTGTATT	A	.	PASS	SVTYPE=DEL;END=30652020;SVLEN=-44	GT	1/1
Scaffold_00001	31002570	svim_asm.DEL.48	TTTTCTTACATTTGGCCTATCTATTTGCTTTTTTGGCCTATCTATTTGC	T	.	PASS	SVTYPE=DEL;END=31002618;SVLEN=-48	GT	1/1
Scaffold_00001	31018385	svim_asm.DEL.49	TAGAGATGATCTTTTCTTTATTTGTAGTCTCTTCTTCCAACCTGCTGTTCAGTTTATGCATCCAAACTGTGGGAATAGGAATTCTCTGTATTTCTACTTTTGTTTCTAGA	T	.	PASS	SVTYPE=DEL;END=31018494;SVLEN=-109	GT	1/1
Scaffold_00001	31356423	svim_asm.INS.33	G	GAAAAGAATCAATTCAAAGAAAATGTTTAGCTCTGAGTGGTTTTTAGCTCTTTTAGAACACCCTACAAGCAATAGAAAAAAGTCAGCCCAATAGTTAAA	.	PASS	SVTYPE=INS;END=31356423;SVLEN=98	GT	1/1
Scaffold_00001	32199869	svim_asm.INS.34	T	TTGTAAGTTTGATTTATGTAATCAGTAGAGATAATTGTAAATAATTATCGTAACTGTTAGTTCAAAAGTAGTTTAGATAGACTATAACTCTATCCTATCAGCTGATAAGGATAAGACTTAGAAGTAGTTTGAATTTAAACTTAACTCCTGTAACTCTGCTATAAATACATCATTTGTAACACTGTTTTAGATATTAAAAAGAGAGACTATTCTACTCTTTGGTAAACCTATTTTCTACATGGTACCAGTAGTTTAGGTGTTTCGATCCCAATACCCTATTCCTCATCGTTCATCCTGAGAGTTTCGAGGGTGGTTCCCAATCTGAAAACCGTTGCTCTGATTTGTATTACTGATGCCTCTCGCACTCCTATCAATTCTTATAAATATAATGGCAATAACTATTTGCCTTGGTCTCAATCTGTGAAGCTATATGTCACTGGGCGAGGAAAGGCTACTTATCTCTCTGATTCAATGACGGTACCGGCAGTGACTGATTCAACCTACAACAGATGGTTTAGTGAGAACCATATGATTATGTCGAGGCTCCTCAATTCTATGGTACCCGAAATTGGTGAGAATTTCATGCTTTACACGACAGCCTCTGAGATTTGGGCTGCTGCTCGTGACACCTACTCTCACACAGACAATACACCTGAGTTGTTTCGCATTGAGAACCAGATCAAGGCGCTTCGACAATCGGATCTTCCCGTGGCACAATACTTTGGTGTTTTAACCAGGTTTTGGCAGCAAATAGATATGTACGAGTTGAATGAATGGAAGTGTGCGTATGATATTGCCTTCTACAAGAAACTTACAAATCAGAAGCGCGTTTTCCAATTTCTCTCTGGTTTGAATAAGGAGTTTGATGACGCCCGGAGTTGAATTTTGGCCACTAAATCTCTTCCTTCAGCCCGTGAGGTTTTTTCCGAGATTCGACGTGAGGAGAGCAGGCGGACTCTGATGTTGTCTGAGCCTATGCATGCGGACGAATCTGCTCGTCACCAACATCAGCAGCAATCGGATGATGGGTAAACCCTGGTGTGATCACTGCCGACGGGTTGGACATCTAGTCGACCAATGCTGGAAGTTGCATGGTAAGCCTGTGGATTGGAAGCCTCAACGACTCAGAAATCAGAGGGCTGTGTAGGCGAATTTGGCGGTTCCTTCCTTTTCTTCCACTAGCACTTTCAGTAAGCAGCAGTTGGAAGAATTAAAGCAGCTTTTTGAAAATATGGTTATGTAGGAATATACGACTCACATTAATCCATAAAGGATTAGAATTTGTATTTAATTCTATCTAGGAATTAATATTTAATTTTATTTAGAAATTAGTAGTTAATTATATTTAGGATTCCTAGTTTGAACTAAAGTAGAACTCTTCAGCCCTCTATAAAAGAGACCTCTTTGTAACTTATTTTTCATTATGGAATAACAGAATCGTCTTATTTTTTATTGTGGAAATACTATTTTTGTTCTATCGTTAAACTCTAGCTTTTCATATTGTATTGTTCATTGTTCACCGGCGTTCATCTTCTCCGGCCACCATGGCCCCTTTCTCACATGGTATCATGAGCCAACAATGATCTTGATGTCGTCACCATTGATGCCATCTTTGATCTGAATCATATCGACTATTTGATTTTTTTTTCCAGACGTTTTTTCTTTTTAGCTACTGAAAAATCATCGGATTTGGTGCGTTGTACTTTTCCGTTGCAACATCCGTTGCCTAATTACTTTCTCTGGTATTCACCTTCATTCAATCACAAGATGTCTGGTAGTGTTCTTTAATGGTTCTATCTTAGCCATCCATTTTAAAAGATAGGGAAAGGTTATAGTTTAGCCTTAAAAATTATCTGGTTTTATCTTAGCCATCCATTCTAAAAGATAGAAAAAGGTTATAGTTTAGCCTTAAAAACTATTTGGTTCTATCTTAGCCATTCGTACTAAAAAAGATAGAGGTTATAGTTTAGCCTTAAAAACTATTTGGTTCTATCTTAACCATCTGCCTTAAAAAAAGATAGGAGAAAAGGTTTTAGTTTAGCCTTAAAAAAAAAAAAAACTATATCAAGAATTCTACATCAAAAATAAATCCAAATTGGGACTCTAGTCTGTGTAACTACCAACTTGAGGGGAGTGTAATGTGATCACTTCCTACATCGTTTGCATCAGGAGCATCTTGGTATTGCAACTGAGCATCAACCATCTTAAGCGTACCAACAATGGCTGCGCAAGAACATCATGGTTCTGTCCTCACTGTTCAAATCAAAGACTCCCGAGAAAGAGGAGCATTTTTCTCTAAAGAACAACAGGCATCGCATCGAAGATCCAAGCTGGTTCTCTACTACGTTTACTCACCAGCTTGAGGGGGAGTGTAGGAATACACGACTCACATTAATTCATAAAGGATTAAAATTTGTACTTAATTCTATCTAGGAATTAGTATTTAATTTTGTTTAGGAATTAGTAGTTAATTATATTTAGCATTCCTAGTTTGAACTAAAGTAGAACTCTTTAGCCCTCTATAAAAGAGACCTCTTTGTAACTTATTTTTCATTATGGAATAACAGAATCGTCTTATTTTTTATTGTGGAAATATTATTTTTGTTCTATCGTTAAACTCTAGCTTTTCATATTTTATTGTTCATTGTTCACCGGCGTTCATCTTCTCCGGCCACCATGGCTCCTTTCTCACAGTTACCCCCCGGGATCAGCCTACTGCTTTTTCTGCCACTGAAGGTAGTGTCTCTTTTTTTGCCGACTATCACTCTGGTAATTGGGTTGTTGACTCCGGGGCCTCAGACCATATGACAGGTGATCCTTCGGTTTTTTATAAACTCACCAAGCTCCCGTCCACATCATCGGTACGGACAGCAGATGGATCTTTTTCCGTTATCGCAGGGAGTGGGTCCGTAAAACTTGCTGCGAATATTTTGTTGCACAATGTTCTTTATGTTCCTACGCTTACCTGCAATCTTTTGTCTGTCAGCCGATTATCTCATGATTTGAGTTGTGACATCATTTTTTCATTGGATGTTTGTCGATTTCAGGCACAGGGTTCGGCGACGGTGATTGGCAGTGCTAGGCTCCGTAATGGGCTCTATCTTTTTTCTGGCTCTACTCCTAATAAACAAGTCTCTTCAAGTTGCTGTCTTTCACTCTACTCTTTTTCCTACCACTTCTAGTGATATTATGCTATGGCATTTTAGGCTAGGCCATCCGAACTTTCACTATATGGCCAAATTGTTACCTCATTTATTTGTGACTAAAAATCCTAAATCCTTTGTTTGTGATATTTGCCAACTTGCCAAACACACTAGACATACTTATTCTCCTACCAAGTTTACACCTCCTTTTTCTATCATACACAGTGACATTTGAGGCCCTTCTAAGGTTAAACACTATACTGGCTCACGATGGTTTATTTCTTTTATAGATGATCATTCTAGGACTACATGGACATATTTGTTAAAATAGAAATCTCAGGCTGAGAGTGTTTTTCGAACCTTCCACAAAATGATTGAGACACAATTTAATAGTCCTATCAAAATTCTCAAAATTGATAATGAGAGTGTGTATTTCACAAATACCTTAGATTCTTATTTTAGAGACAAGGGCATTCTTCATATTACTTCATGTGTTAATACTCCTCAACAAAATGGGGTAGCTGAGCGTAAAAACAGACATCTTCTTGAGGTCACTCGGTCCTTACTTTTTTCTGCTTGTGTTCTTAAACATTTTTGGGGATGCTTTACTTACTGCTACATACTTGATAAATCGTATACCTTGTAAAACTTTGAATTTTCAGGTCTCGAGAGATGTCCTTCTTGCTTTCCCGCATTTTAAGTCCTTGTCTTCTTCTTTCCCTTTTCGGGTGTTTGGTTGTACATCTTTTGTTCATGTCCACTCTCCGTTTCGGGGTAAGCTTGATCCTAGATCTTTAAAGACTGTTTTTCTCAGTTATTCCTCGAGTCAGAAGGGCTACAAGTGTTACTCACCCACCTTTAAAAAACTCTATATTTCCCTGGACATTACCTTTTTTGAGCATACACCTTACTTCTCTGCTTCTGAAATTCAAGGGGAGACATTACATGAATATCAGCTATTGGAATATACCATTACTCCTTTGACACCACCACTGGTCTCTACTAATGTTCAACCTTAACAAAATTTTAATATTCAACCTATTTTTCAGCCTACATACTCTTCCAATCCAGAATATCCTCTTTCACCTAATCCAAAGACTCCCAACATTCCTACTACCCATGATCAAAATACCTTCCCTTCGCAACTTGGACATAAGCCACTTAGTGTTTATCGACGGAGAAAGAGGTTGCATCCAGAGACCATTACTCAGCCTGACATTTGTCGAGAGCTGGACTTGGATTCTGCAGCCTTGGAAGGTAATAATGTTCCTCAAAGTACTGCTCCAGTTATTGATACTACAAATCTTCCTATTGCACAAAGAAAAGGTGTTAGAAAATGTACATCTCATCCCATTGAAAGGTTTATTGCCTATGGAAAATTAATGCCTAGTTTCAGAGCTTTTACAGCTAAGGTAGACAGTATTACTATTCCAAAGACTGTGGATGAAGCACTAAAAGATCCTAAGTGGAGGAAAGCGGTAGAAGAAGAAATTAAAGCTCTTCAACTCAACTAGACATGGAGTTTGACTGAGTTACCTGAAGGAAAGCGGGCAGTTGGTTGCAAATGGGTGTTTACGATTAAGTACAACTCCGATGGCAGCATAGAGAGGTTTAAAGCAAGACTGGGCGAAAGGGTTCACACAGTCCTATGGGATAGATTATCAAGAAACCTTTGCACCAGTAGCAAAGTTAAACACCATCAGAGTACTCCTGTCATTGGCTGCAAACGAAGATTGGAAATTACACCAGTTAGACATCAAGAATGCGTGCTTGAATGGAACTCTTGAAGAGGAGGTGTACATGCAGATTCCTTCGGGAGTTGACAATCCAACAGGACATAAGGTATGTAAGCTGAATAAGTCCCTTTATGGATTAAAACAGTCTCCGAGAGCATGGTTCGATAGATTCGCAAAAGCTGTAGTAAAGTATGGCTATAAGCAGTGTCAGGCAGACCATACTCTCTTTGTCAAAATCGCAGAAGATAAAAGGAAGACCCTCCTAATTGTTTATGTCGATGACATAATAATTACGAGGGATAACAGCGAGGAGGTTGAAAATCTAAAGGGGCTACTAGCTAAAGAATTCGAAACCAAAGACTTGGGAAGTCTAAGATATTTTCTGGGAATGGAGGTGGCCAGATCAACCGATGGCATCGTTATTAATCAGAGAAAATATATACTTGACTTACTTTCTAAAACAGGGATGCTTGGATGCAAACCCGCGGAAACTCCTATGGAATCAAATTTAAAATTGAGGAAAGATGACATGGGAGGACCAATCAACAGAGAATCATATTAGAGGCTTGTTGGTAAGCTAATCTATCTATCCCTAACACGGCTAGATATAGCCTACTCAGTCAGCATAGGAAGCCAATATATGAGTGACCCTAAAGAACACATGGAGGCCGTATACAGGATTCTGAAATATCTCAAGTCAACACCTGGTCATGGTTTATTTTTTAAGAAAAATGAGGACAGATTTGTTAAGATTTACACTGATGCTAGTTGGGCAAGTGAGTTAACAGATAGAAAATCTACTAGTGGATATTGCTCTTTTGTTTGGGGCAATCTTGTTACTTGGAGAAGCAAAAAACAATCGATGGTATCTCGAAGCAGTGCTGAGTCAGATTACAGGGCAATGACACAAGGGATTTGTGAAGGAATGTGGCAGAAAAAACTTCTCTCAGAGTTAAGGTTGGATGACAATCAAGGCTTTGAGTTGCTTAGTGATAAACAATCAGCAATTAGCATTGCTAAAAATCCAGTGCATCACGACCGAACCAAGCACATCGAGATTGACAGACATTTTATATCAGAGAAAGCCAATACTGGAGTTGTAAAACTACAATTTACTCTGACCAAGAAACAGCTTGCAGATGTCTTCACCAAGCCGCTGCCACGAGCAAACTTTGATGAAATAACATCCAAGCTGGGAGTCTATAGCATATACTCACCAGCTTGAGAGGGAGTGTAAGTTTGAATTATGTAATCAGTAGAGATAATTGTAAATAATTATCCTAACTGTTAGTTCAAAAGTAGTTTAGATAGACTATAACTCTATCCTATCAGCTGATAAGGATAAGACTTAGAGGTAGTTTGAATTTAAACTTAACTCTTGTAACTCTGCTATAAATACACCATTTGTAACACTTTCAGATATGAAAAACAGAGACTATTCTACTCTGGTAAACCTATTATCTACAGTTCTC	.	PASS	SVTYPE=INS;END=32199869;SVLEN=6350	GT	1/1
Scaffold_00001	32428052	svim_asm.INS.35	A	AAGTCACTGATAAGTGCTCATTTGCCCTATCAATTAGGATGATTTTTACCCCTACTCAGAGCATTATTTGGGCAAGTATTTAGGGCATATTTAATATTCTTAGCTCTATTTTCTTGATTTACATTTTCTGAGGTCTAGAACTTAATTGTTGTAATTTTTATGATAAAACGATACTGTTGCAAGTCATTTGTGTTTTTCAGGATTCATGTCAGGAATGATCAACCAGACAGAATAAGGAAGCAGCAGTATCTTGGCAATCAGAAGTTGTACTGAAGCAACTTGGAGCATAAAGGCCCAGAATTTGTCAAGGCAGAATACCACCCCAATTTTCTGCCCCGGCAGACAAGCGAAGAATAGAAAGGTATTTTATTTTCATCAGCATATTTTTCTCAATATCCCTGTTCTATGAGCGTATCAGAAAGAAGGTAGAAAGATAGTCAAAGTTAAAGACTTGAAGCCCAAGCGCATTAAAGGTTACTTGGAGTACAAGTTCAGCCAAAGGAGTCCAGCTTTATTAAAGTTTCTTTTATTTAATGACTTCTAGGGTTGTAATTAGGGTTGTACTCTAACTCTAGGGTTTCGGCCGAGATGTTATAAATAGGCCGATGTTCATTCATTGTAAGAAGAGGAGAATTGAGAGAAGAAACTTAGTTTATCACCAGCCATTATGTTCTAAATCTTCCACCAGGCGAAGATTAGCTCTATTGTAGTTTAGGGAGAAATTGTTCTTTGTCATACTTCTTTTATTTATAAGATTCAGATTTTGTTCACTTTTGATTCTTTACAATCTTTGCATTCAAACTCGAGAGATGAGTGTGTGAAGAGGAACATCTATTTGTTTGATATCGAGAGAGTTAAACCCAAGTAAAGAAGTGAATACGGTTCATGTCCGAGACCAAAAGCATGAACTAACTCCGCCTAGAAATAGGTATAGAGAGAGTTTCAACGGCTAAGAAGATGCAACTTAATTTCGACTTGTAAGGAAATGAGCCTTGTGACAACGGATAGCAAGAGGTGACAGCTCTACCGTCAAGGGTAACTGGGTACAAGCAAGCCGAACAGTTATTTGGACTTAGACATAAGCCAATAACTCTGCAAGACGCTCTGCCGAGATCTGATTCCAACCAAGATAATCTGCTAAGGCCGGACCCGTTGTCTCTAGCTGAGACATCCCCTTTGTCATCCAGTCAAAGCAGAATATCGAAGCCCCTTTATAAAAGAAGTAGAAGCATTGACAATCAATCCCGAAGCTGCAATAGACTAATCGAGCCTGATTCATCTTCATTATAATTTCTTCTTTCTCAATTACTTTTCCTAAAAACAATCGATTACTTGTGTTTTTACTTTTATTACTTACTAATCTTATTCTAATTAGATTTAATTTAATTTGTGCAGATAAAGGTAGTTAGAGGTGCAATCCCTGTGGGATCGATATCTATAAATACTATAACTTGACAGCAGTGTATACTTGCACTTAAAGAGCATATTTTTAAGGACTACGCACAGCTCGGAC	.	PASS	SVTYPE=INS;END=32428052;SVLEN=1512	GT	1/1
Scaffold_00001	33222479	svim_asm.DEL.50	TTTACATGAATCATGATAACTAAGCATAGATGCTTCTGCATGTGAAAGTTGTATCAGATTTTCAGTTTTCTTTCAGTTAGTGGGTTAAATG	T	.	PASS	SVTYPE=DEL;END=33222569;SVLEN=-90	GT	1/1
Scaffold_00001	33246849	svim_asm.DEL.51	AATAGAAATAATAAATTGCTCTAACCATAACCCTCGATATTCGGGAGGTTCTAG	A	.	PASS	SVTYPE=DEL;END=33246902;SVLEN=-53	GT	1/1
Scaffold_00001	33360374	svim_asm.INS.36	T	TAATAATAATAATAATAATAATAATAATAATAATAATAATAA	.	PASS	SVTYPE=INS;END=33360374;SVLEN=41	GT	1/1
Scaffold_00001	33820391	svim_asm.INS.37	G	GGGGAATTGGTAATCATTGTTAGCAACTCTATCCAAAATTTCAAAAGCTTCTTTA	.	PASS	SVTYPE=INS;END=33820391;SVLEN=54	GT	1/1
Scaffold_00001	34008814	svim_asm.INS.38	C	CATATGCAAAAAAAAGAATTAACATTAAACCTCTTAAAATATTATCTGCTCATTCAATTTCAATGCATTTTAGCTGTAT	.	PASS	SVTYPE=INS;END=34008814;SVLEN=78	GT	1/1
Scaffold_00001	34604755	svim_asm.INS.39	A	ATTCATATTTGAGTTTTTTACTATTGCTAGAGTTTCATTCATATTTGAGTTTTTTACTATTGCTGGAGT	.	PASS	SVTYPE=INS;END=34604755;SVLEN=68	GT	1/1
Scaffold_00001	34626074	svim_asm.INS.40	G	GAAAGTTTGAGGAACAAGATAAAAATTTTGCCAAAAGTTATTATTTTTAAACAA	.	PASS	SVTYPE=INS;END=34626074;SVLEN=53	GT	1/1
Scaffold_00001	34627263	svim_asm.INS.41	A	ATCTTGACATGTATGAAAAAATGATGCTATGGGATCTTAGCATGTATGAGAAATGATGCCATGGGATCTTGGCATGTATGAGAAATGAGGTCATGGGT	.	PASS	SVTYPE=INS;END=34627263;SVLEN=97	GT	1/1
Scaffold_00001	34632184	svim_asm.INS.42	G	GGAAAGTTTGAGGAACAAGATAAAAATTTTGCCAAAAGTTATTATTTTTAAACAA	.	PASS	SVTYPE=INS;END=34632184;SVLEN=54	GT	1/1
Scaffold_00001	34633371	svim_asm.INS.43	G	GGATCTTGACATGTATGAAAAATTGATGCTATGGGATCTTAGCATGTATGAGAAATGATGCCATGTGATCTTGGCATGTATGAGAAATGAGGTCATGA	.	PASS	SVTYPE=INS;END=34633371;SVLEN=97	GT	1/1
Scaffold_00001	35067431	svim_asm.INS.44	T	TCTTCAGAATGAATCTACCATAAACATTCATTTTATCCTCAGCAAACCAA	.	PASS	SVTYPE=INS;END=35067431;SVLEN=49	GT	1/1
Scaffold_00001	35099438	svim_asm.INS.45	T	TGTAAAAATGCAAGTACACGGGGGTGACGATTCAAGCATGTACAACTGTTTAAATGTAAAAGTAGATGGGTAGCTACTTATCATAGTTAAAAACACCTGTAATATGGGGAAAAAGGTCCAGTG	.	PASS	SVTYPE=INS;END=35099438;SVLEN=122	GT	1/1
Scaffold_00001	35141242	svim_asm.INS.46	T	TTTATGCATGGCTATACCAATAGAATTTAATACCGTCAAAAA	.	PASS	SVTYPE=INS;END=35141242;SVLEN=41	GT	1/1
Scaffold_00001	35143281	svim_asm.DEL.52	GATAGGCGTAAAAGCTTTTGAGAAAAGAAATTGATTCCTACCACTTTTTTACAAATCACTATTTCCTTTTTCATGATGACTTCTAACCGAATCTTTTTCACGATTAACAAATTGTTGA	G	.	PASS	SVTYPE=DEL;END=35143398;SVLEN=-117	GT	1/1
Scaffold_00001	36458796	svim_asm.DEL.53	ACTTGATAAGTGCTTTCTAATTTTGTCTTACCACTGGAGTTCTGGGTGGAGGGTGCTTGGACTTCAATCCAGGTTGTGGTGCTCTTAACCACGTAGAAGGG	A	.	PASS	SVTYPE=DEL;END=36458896;SVLEN=-100	GT	1/1
Scaffold_00001	36622431	svim_asm.DEL.54	TGGCCTTCTACTAACACATGCACAAAACTAAACATGATAAATTAGGATC	T	.	PASS	SVTYPE=DEL;END=36622479;SVLEN=-48	GT	1/1
Scaffold_00001	36672551	svim_asm.DEL.55	GCTTCTTGCGACAGAAAAAGCATACAGGGTAGGATGATTCCCTACCAGAACCACCGGTAGT	G	.	PASS	SVTYPE=DEL;END=36672611;SVLEN=-60	GT	1/1
Scaffold_00001	36743268	svim_asm.DEL.56	CAAAATAGCAGACAGTTCTAGTGTTCTACAGTATATGTCATGTACCGCTATTCATATGTACCATTAATTATTTTATGTAGTTTTAAAATTCTAAGGGCCTAAATTGTTACTAATCTCTTTTATCATAAAATCTTTAAAAATATATTTTAAAATTACTTTTAAATTGTTTAGAATTATTCTGGTATTACTTTAATCATTTTTTTGAATTAAAAAAATTTAAAAAAAATGAAAAAGTGATTTAAAAATATTTTTTAAAAGATTTATTCTAAAAGGTATTAATAATAATTTACGTTCTTAAAATTTTAAAACTACTTAAAACAGTTAATGGTACATATGAATAGCGGTACATATGAATAGCGGTACATGTCATTTACTGTAGAATTTTCCG	C	.	PASS	SVTYPE=DEL;END=36743655;SVLEN=-387	GT	1/1
Scaffold_00001	36815375	svim_asm.DEL.57	TATCATTTTTTGGGAAATCATGCGTAAAAGGTAGGCGCAGCGGAATAATAAAATTTTTATGTCCCACCAGAGATCCATGTACAAACACCGAAAACAGGAGGAAGAGTTAAAAGGCTTACAGTGAGTTCCTTGATAAGCAGCAAATACTCCTTGGATGCTATTCACGTACTCACGAACTCACGAACAAGTTGATCTCCAAAGCTCCTCGATCAAATCGTCAAACAACAAAACGAACTCCTTCGCTTTCGGTTAACCGGAGAAAACGCACCAATGGAGAAATCCCGGAGAAAATCACAAATTGATTTCGGCTAACTTGAATCCGTAGTCTCCACGAAAATATCGTCTCGACCTCTACGTAGTTCACCCGAATAAACAAGAGAGCAAAGTTCGGAAACTCCTTCCCGAAAACAAGCAAAAATCGCACAATCCCAATTCCCGGGTTTAGGGAAATCGGTGGCAATCCCTAGAGAAGGAAGAGCTTTTGAGCGGCTAGAGTTTTTGTGATCTAATGTTGTGTTGATTGCTAGATCAAACATTAGATATATATATGTCTTCCTTTGGGCACAAGTTTAACCTAATTCCTAATTAGGTCATAATTATACTAATTATAATTATTTAATTCCAAATCACATTTGAAATAATAATAATAATATAATTACAATAATTATATTATTATAATATTATGGGCTTTTAATATTTAAATCCAATTTAAATATTATTTATATATTTATTAAATATAATTATATATCTCATATATAAATATATTAATAAATATTTATTCTTGTATAATCACATTATACAAACATATATATTTAATTTGCTCTCATCTTATTCGATGGGTGTGACCCTTGTAGGCTCGTTGTAACATTAGCAGTAATAATCTAATTATTACAAACAATGAGTGACATCTAGCAATATATCATTGTTACCTAAGTTACAAGAGGTCATGATCCAAGCTATCATATTTGTGATCATCTCATTTATGTATTGTATCCCTTTGTCCTTAATATCTAGAATAGGCACAAGTCTTGGAATTGTCACACTTGTATAGCCCATCTAATATTTTCTTGATATCTAGAGTAGACTATAATAACGAATATCCCGTTGACATCTCATATCAACTTATTCGAGCATGGCCATGCATTTCTAGTCTCACTCAATCAAGTGGCCTTAATATATATCCTATTATGTAGGAAGGACAAATCCTTTCTTGATTATTCACACCTCACTACATGTGTCATAATATATCCAACGTCAATCTTTATAATGCCCTTTTACAGTACACGTTTTATTGGATCAAAACATATCATGACAACATGTTGAGATCGTAATAATCTCAAGTCTAAGGATTATACATAAATCAATCACCATGAGTAATATCGTGAACGTCACATAATAATCCAAGGTATATTTACTCATAGCGGGTCAATCCAATATATTGTTCTCTAACAATATATTCATATATTAATATTGACATCTCTATGTCAATGACAAGTCCCTTGTCATCTATTAATATCATGTTAGTCTCAATTGTATTATTACTGTCCATACCCATAATAATACTTGACTAAGGATCTTTTAAATAATAATCTTATTATTATTTTGGACCTTATTATTTTCAGTCTATATTAAACACAGATATACTACTGAATTAATAATGGCAATGCCTTCTATTTATTAGAACTGGTAAACAAAATGTATGATTACAATCATCTCATGATTGGTCTTTGGGCTTACTCCAAC	T	.	PASS	SVTYPE=DEL;END=36817117;SVLEN=-1742	GT	1/1
Scaffold_00001	36905816	svim_asm.DEL.58	ATGCACCGCCTAGAACGACCATGGGAAGGTTATATGAATTTTTCAGATGTACAGAGGGCAACATTGCTGTCAAACT	A	.	PASS	SVTYPE=DEL;END=36905891;SVLEN=-75	GT	1/1
Scaffold_00001	37170754	svim_asm.DEL.59	TTGAAAATAAAGGTTTCCATTCTCCCTGAGCCCGAACGGATAGGCTGTTGC	T	.	PASS	SVTYPE=DEL;END=37170804;SVLEN=-50	GT	1/1
Scaffold_00001	37171220	svim_asm.DEL.60	CCATTCTCCATGAGCCCGAACGGATAGGCTGTTGAAAATAAAGGTTTCCATTCTCCCTGAGCCCGAACGGATAGGCTGTTGCTGAAAATAAAGTTTG	C	.	PASS	SVTYPE=DEL;END=37171316;SVLEN=-96	GT	1/1
Scaffold_00001	37342655	svim_asm.DEL.61	TGAAGGGCAGAAGCAAACAAAATTTTCCAAGAAAGAGTTTTATTCCCCAACTCTCTAAAGTTAGTCAACTAAAGATTGGTTAATCA	T	.	PASS	SVTYPE=DEL;END=37342740;SVLEN=-85	GT	1/1
Scaffold_00001	37419447	svim_asm.DEL.62	CAAAGGAAGGGAAAGTGATTTTAATAATATTTCTTTGGGTAAACAGTAG	C	.	PASS	SVTYPE=DEL;END=37419495;SVLEN=-48	GT	1/1
Scaffold_00001	37421916	svim_asm.DEL.63	ACTAGAATTGTAAATTTGAGTATTTTCCAAAATAGAATGATTCTGTAAGTGTATTTCTGTTGTCAAATTACAGTAGGTTATATAGAGTACAACACTAAGAGTCCTACTCCATTACTCCTACAAGGAGTTAAACTTAATCCTTATCTACTAAAACTCCTACTAGAAACTAGGGGTGGGCATGGTAGGTTAACCGTACCATTTTAACATAAACGGTTGGTTAACTGTTATAACGGTTATTAAATTATAACATATCGTTAAGAAACCATTAAGAAACGGTTAACCATTAAATTTTAAAACGGTTAACCATTATAATGGTTAACCAACCGTTTATGCTAAACGGTACGGTTAACCGATAACCGTTTATAATTTCTTTTCATATGTTCACTAATTTTTTTTAGAATAAATGAAATTATCTCTTCGATAAATATTGTATTAAAATTTTTTGAAAAAAAATTAAAATAAAGATTTTTTAACCACAAACTTCATTTTATTTCTAAATAATTTCATAACGATTAACCGTTGGTTAACCAAACAATTAACCATTAACCATCATTTCTAACGGGTAGTTAACCGTAATCGTTTAAATTTTAATGGTAGGTTAATTAACCGGTAAAATTTAACGGTTATACCAGTTAATGGTTACGGTTCACGATTACGGTTTATTTTGCCCACCCCTACTAGAAACACAAGACTGCTAGAAACAAAACAGTAACAGAATGAGTATTTCTACACCCCCCGCAAGCTGGCAGATAGACATTATAGATGCCAAGCTTGGATAGAAAAACGGAAAAAACAGAATAAGGAAGAGCTTTAGTGAACAGGTTTGCCAATTGGTCTTTAGAAGGAACAAAGGATAATCTAGCAGTTCCATGGCGAACTTTTTCTGCAATAAACTGACGATCGATCTCCACATGCTTCGTTCGATCATGATGAACAGGGTTCCGAGCAATTTGTATAGCAGATTGATTGTCACTAAGTATTTCAAAAGAATCTGGTGATTAGGATCCACCTCTTTAAGTAGTTTGAGAAGCCAAAGACCCTCACACATCCCATGAGCTAAAGCCCGAAACTCTGCCTCTGCACTACTCCGGGAAATAACTGATTGTTTCTTGCTACGCCATGTAACAAGATTACCCCATACAAACGAGCAATACCCAGTAGTAGATCGACGATCAGTTATACTACCAGCCCAACTAGAATCTGTAAACACCCGTATAGTCCTGTCCGTGGTCTTTGTGAACAACAATCCATGACCCGGTGTTTTCTTGAGATATTTGAGAATCCGATATGCTGCTGTGAGGTGTTCTGTAGTGGGCTTGTTCATGTGTTGACTAAGGACATTTACGGGAAAGGCTATATCAGGTCGAGTGAGGGATAAGTAGATTAATTTCCCAATGAGCCTTTGAAACCGTTCTTTATCCGTAAAGGGGGCTGTGGAATCAAACTTTATGTTCACATCCATAGGGGTATCGGTTGGTTTACAACCAAGAAGGCCGAGAAGATCCAGAATATACTTTCGCTGGTCAATCACAAGTCCCCGAGGAGATCTTGCAACTTCCATGCCCAAGAAATAACGTAAAGTTCCCAAGTCCTTGGTTTCAAACTCAGCATTAAGAAGCTTTTTAAGATGAAAAATCCCTTCCTCATCATCCCCGGTGATGATAATATCATCAACATAAACCAGGAGCAAAATTTGTTTGCCAATGGAATTTCGATGGAGGAAGAGTGTGTGATCAGCAAGAGATTGAACAAATTTCTGCCCAAGAAGAACCTTAGTAAAACGTTCAAACCAAGCTCTCGGGGACTGTTTAAGCCCATACAAAGAACGATTTAGGCGACAGACTTTCTTAGTACCACCAACAATAGATAAGCCAGGAGGGACCTTCATGTATACCTCCTCCTCAAGATGCCCATTTAGAAAGGCATTTTTTACATCCATTTGGTGTAGATGCCAATCAAGGTTGACAGCAAGGCTTAGTATGACACGAACAGTGTTTAATTTAGCCACGGGTGCAAAAGTTTATGCTGCCATTGGAATTATATTTGATGACAAATATCCATTTGCAACCCACTGCTTTCTTGCCCGGAGGAAGATTAGTGAGAGTCCAAGTACAATTCTGCTCAAGAGCATGCAGTTCGTCTTGAACTGCTTGTCGCCACCGAGGATGTTGTAAAGCCTCATCAATATTTCTGGGAATTTGTTGAGCATCCAAGCTAGTTGTAAAAGCCTGAAATGATGGCATGAGAGAATTATCGACAACAAACCTCTGGATAAGGTGTTTTGTACAAGCACGAACACCTTTTCGAATAGCAATCGGAAAATCATCCAGACTTTGTGTAGGAGGTGGACTCGGTGAAATACTCTCATCAGTAGAGGCAACGGAGTCCAAAGCCAGATCTTGGCAAGTTGCAGATTGCAAAATAGAATCTGTGATTTTCTTTTGTCTGCGGTATACATTGCGGATAGGGGGTTTTGGGACAGAATTCGGTAGAGTAGGAGAAGCTGGTGTTTGGGGAAAGGATGATTCATGTGGTGAGGTGTTATGGACAGCAACCGTAGGAGGGGAAAGGGTTGACAAAGGGGAAAGGTGTGGTGATGAGGAAGTATTTGTTGGTTGGGAGGGAGAAAGCTGTTGTAACAGGGAAGGAGGAATCTGCTGGATGGGATAAAACTGATGTGAAGTGGTAGGCGGATCTGGAAACAAACCTGTGGAAGGCTGATCCAAGGGTAGATTTGAGCAGGGCAAATTTGTGGACTCCCCTTGAGTAGGTTTGTGCTGAAAAAATTATTCTTGTTCAAGAAAAGTTATGTCCATGGTAATATAGAAATTTTGGGATGGAGGATGGTAAACTTTGTACCCTTTTTGCCGAGAAGAATAACCAACAAACACACCTTTTAAAGCTTTGGGATCAAGTTTTGATTTGTTGGGATGTGAATCATGAATAAATACTGTACACCCAAATATCATGAGTGGTAAAATGTTAGAAATCGATTTAAAAGTAGGAAAATACTGTAAAAATAGATTTTTAGGAGTTTTAAAACCCAAGACCTTACTTGGCATTCGATTGATGAGGTATGTAGCAGTTAAAAGGGCTTCCCCCCAAAGATAGTGAGGAACCTGATTTTGAAATAAGAGTGCTCGGGTTACCTCCAGAAGATGACGATTCTTCCTTTCAACAATCCCATTATGCTGAGGGGTATCAACACACGAGCTTAGTTGAACAATGCATTTTTCCTTGAAAAAATCCCCTAGAGATTTTACAAAAAACTCACGGCCATTGTCGGAATGTAAAAGCTGGATTTTGGTGTTAAATTGTGTCACCACCATGTTATAAAAGGTTTTAAAAACAGTTGTGGTGTCAGATTTTGCCTTCATAAGATATGTCCAAGTAAGGCGAGTGTGATCATCTATAAATGTGATAAACCAAGTGCATTTGTCAGCATTCGTCAGCATTCTTAACCCGAGAAGGGCCCCAAATATCACTGTGTATTAAGAAAAAATGATGGGAAAGTTGATATGAAGAAAGAAAGTATGGTTTCTTGGTATGTTTAGCATAAGAACAAATCTCACAATGAAATGAGCCAGGTTTTATATTAACAAATAAATAAGGTAACAACTTGACAAGATAATAAAAGATTGGGTGACCTAAACGTTTATGCCATAACATAACAGAATCTGAATTTGTAGTAGTAGTAAAAGACTTAGAAACAGAAAGGCTAGAAGAAAGAGGTCGATCTTGGAGTATATAGAGTCTATTTTGCAAGCTAGATTTGCCAATCACTTTCTGCGAACTCAGTGCCTGCAAAATACAATCAGAATCAGTGAATATTGAAGAACAACCCAAGTCTTTTGACAATTTGCTGACTGAAATGAGATTGCAACTAAGTGAAGGAACTAAAAGGACATTCTGAAGAACCAAAGTGTTGAGTATAATTGAGCCAGAGCCTTGAACAGGGGAAAAAGTCCCATCAGCTGTACGGATAGTGGCACCAGCAGTAGGAATAAAATTCTGGAAAAGGTCCTTGTTGCCAGTCATATGGTTGGATGCACTCGAGTCAAGTATCCAAACCGAGTTTTGTTGAGAGGAAACCAGTGCTATAGAGGGGCTAGTACCTTCAGAATCAGCAATAGTCAAGTGAGCTCCTCGAGAACCTTGAAATTTGGCAAAAAGGTTCTGAATTTCTTCCATTTGTGCCTTTGTAAGAGAGGGAGAAGAGGCATGAGTAACAAGGACAGATTCGGAGAAAGAGGATGGAGAAGTTGGAGACATCAGCATTCGGCGGCTTTCTTCTTGTTTGACAATCGCAAAAACCTCTCGCAGAGAAGGGAGGGGTGATGTACCAACTATCCTGCCACGAACTTCATCAAAGACAGAATTGAGGCCATGGAGGAATTGAAATATCCTCCTTTTCGACACAGCCTGCTGGTGAAGAACAACATCATCCGGGGCTACCCAGGCAATCTCCTCATAGAGATCGAGTTGCTGCCAGATGCTATTGAGGGAATGATAATAGAGAGTGACTGTCAAATCTCCTTGGGTGAGGGAAAACGTCTGACTTTCAAGGCGAAACAACTCAGAGTTGTTGTTGATGCTGGAATATGTTTCCCGCACAGCATCCCAGATATCCTTTGAGGTTTTGAATAACAGAAAGTTTTTGCTAACCTCCGGAGTCATGGAGTTGAGCAGCCATGTCATTACTTGATGATCCTCACGCTGCCATTGGCCATGCGTAGGGGCAGTGGTTGCTGGCTGCTTGAGACTCCCATTGACATAGCCAAGTCTATCTCTGTCAGACAAGAGACTAACCGATTGGGACCATTCAAGATAATTTTGGCCATTTAATCGATGACATGTGATGGACAAAGGAGAAGGATCAGAGGAGGAGGCATCGAAACTGGAAGACCCAGTAGAGGGGAAATCACGGATGGATGAAGTGGAAGAGGAATCCCTTGTCATTGGAAAGAGTGTATAGGAATGAGGGGAAGAAAAAAAACTGGTTTAATCGGGATGAGGAACTAAACCTGGCTCTGATACCATGTAAATTTGAGTATTTTCCAGAATAGAATGATTCTGTAAGTGTATTTCTGTTGTCAAATTACATTAGGTTATATAGAGTACAACACTAAGAGTCCTACTCCATTATGGAGTACTAATACAGTTCGGAGGACTCCTATAAGGAGTTAAACTTAATCCTCATCTACTAAGACTCCTACTAGAAACACAAGACTGCTAGAAACAGAACAGTAACAGAATGAGTATTTCT	A	.	PASS	SVTYPE=DEL;END=37427181;SVLEN=-5265	GT	1/1
Scaffold_00001	37430113	svim_asm.DEL.64	CTTGGTTTTAAGAGGCGTTAGGCGCTCCGAAGCGCCAAGGGTCCTTAGAGCCGAGGCGCTAAGCGCTAGGCGTAGGCGAGAGCCTCACGTAGGAGAGGCGCTCTTTTTATATTTAAAATTTATATATTAATTTTGTAGCATATTTTATTTTCAGAAAAGGATGATCATATTATTTATGCTTAATTGAAGTTAGAATTTATAGTTTAAATAAGAAAGATTGTGTATTTTTTTACAAAATTTGTATATTAAAGTATAACTCTTAAAATTAAATGTTGCTTGGAATAAAAAGCTACAATATATAAACAAAATGTGAATGCTAATTTACTCACATCTTCCATTTCAATTGATTATTGTTTGAATAAAATAATTAATTTGAATAAAAATAATTAATTTTTTTTTATCATGGTAGACATTTTTAAAATAAAATATTCTTACTTTTATTAAGAAAGAGATTTAATTTTTTTTCTTTTGAAAATTTGTCTCTTGTAGGCCCAATTATATATAAGTCAAATAAATTGGGTTTGGGTTAATAGAACAGGCCCGTTTTAATTAGGATAATTAGATGTCATTAACTAGGGTTAATTATTTTTTTCACTCCACTCTCCAAGGTGTCGTTACTCTTTCTTCTACCTCGACAACTACGGCTGAAACAGAGGAAAGCTTCAGAGAGGAGAGTTTCAGTAAAAATAGAAAAAATTAACGTGCTTTTCAGGTTAAATTCGTTAAGCGCTCGCCTAGCAGCGTTTGGCACCTGGGCAGAAGCGCTCGCCTAGCGGCGCCTACCGTAGTACGCCTCGCCTCAGTCGGAGGAGGCGTTTTTCTTGTCGCCTCACAGCGCCTGGCGCGCGTCTGAGGCGCGCTTTTGAAAACTAAGATAACTACCA	C	.	PASS	SVTYPE=DEL;END=37430996;SVLEN=-883	GT	1/1
Scaffold_00001	37447088	svim_asm.INS.47	T	TTCTTTTCTAAAAAACAAAAAACTAAACCTTACCCTTTACCAAATCTACGTATCTCAAACATGTCTGCATAGAATCAAATTTCACCTAGTGCTACAAAAGGTACAACATGCCACTTGAGACTGTTCTAAGGGTGACCACCAAGCAAGTGAACCAACAGAAATTTGAAGTGATTGAAGGGAATATTATATGAATGAATTCAATCAAATATGCTGCAAATTCCAATAACCAACAGCAAAGAATGAAATGCTATGAATGAACAAAGACAATGAAATGTTATGAATGAGAAAGGATGCAAGAAATGACTGATCTGATCTGTTATGAATGGATTTTTTTCTTTTTTCGAAATGGGTGAGCAAGTTGGGGGGGGGGGGATTTTGGTAAATGCTTGCTCTAATCTGTCCCAAATTCTAAAATTACCGTTTTCC	.	PASS	SVTYPE=INS;END=37447088;SVLEN=425	GT	1/1
Scaffold_00001	37583097	svim_asm.DEL.65	AAAGTGAAAACCGACTTTCGGGGTTGCTAGAAGGTGTATCGGTGAGTGGAAATACTTTTAAATGTTTGGGCAGC	A	.	PASS	SVTYPE=DEL;END=37583170;SVLEN=-73	GT	1/1
Scaffold_00001	37589680	svim_asm.DEL.66	AAAGTGAAAACCGACTTTCGGGGTTGCTAGAAGGTGTATCGGTGAGTGGAAATACTTTTAAATGTTTGGGCAGC	A	.	PASS	SVTYPE=DEL;END=37589753;SVLEN=-73	GT	1/1
Scaffold_00001	37591161	svim_asm.INS.48	C	CCCCCCTTTGAGTACCGGTACTGGGAGTCTGGAAATGTATTTTTTTGGGGACCTTGAAGCTTGATATTTTACGTTTTGGTCCATGTTCTTGTCGTATGTGATTTTATGAACTTGAATGACTCATTTGACACGAAAATTCACACACGAGCATGTAAGATGACAAATCACGTGATGGTAACCATAAAATGAAATTGTAGACCATAAATTACTAAGGTTTCAATTTAGCCCCTATTCGTGCTTGAGTTCAATCGGATGTGGATTCGACGCCCGATTGAGACATGATCTTCTCCGCTGCGTTGGTAATCACCATAGGGTGTTAAATTGCATTTAGACAACGTAATAATAAAAGTTTTAAAATTTAGGGTTGCTTATCGGAGTTGGACTTCCGGGTTTGACTCTGGTATTCCCCGTGTGACCATCTCGGGTCGGTTCTGCGACTGGACCGGGTCGAGGGGGTTACAGTTGTTTGATTATTTGAACAAGTTAAAAGACGTATAAGGACATTATTATATTAGATACTTGTTTGAATATTTTTTTAGTTATCAATATTTTGTATTTATTAATATTAATTAGATTATAAAAATTATATTTTTAATATAACATTACTAAGCAAATTTAAAGGATATATTAATTTATTATTTATATAATTATTTTCAAAACAATTTAATTAATTATTAAATTAAATAATATTTGAAGCATATGCATTAACATCATATATATAAAGAAAAAAAAATTAATTGAATTTTATATGTAAATATGTTTTACTTTAAAAGTATATATGTGAGTTGTTTAGATACAAATATAAATGTGTGTGAAAATAAATAAAAAATATAAAAAGTTAATTTTAGGTCACTCGTATATTTTTGGTAATTATCAAGGGTAAAAGAATATTTTTAACTCTAATGTCAAAACCTCTAATTCCAAAACGCTCCTAATAGCAGCGTTTTCAAAATTAGCGTTTTCACCCCAATCTGCTCTTACAATCCACTATTCACCAAACATCTAAATTAGCGGATTTGACTAGTCAAATCTCTAATTGAAGCTCAAAACGCTATTTACCAAATAGGATTACTTTTTTTTATTGAGGGCTAATTTGACCTTTAAACCTTTTTTGTTTAAATTATTTTTTCCATATTAACTTTTTAATGTTATTTCTCATATCAATTTCTCCCTTTAATTTTAATAATATAAATAAAAAAATGCATTGTAGAAAAGCAAAATTTGATATTCCTTTAAAAAATTGATTACCCAGTTCATTAATTGACTAATGTAGATCAAGTACTGCAGTCCTAATCCTAAATCCTAGTCCTAAATCATAAATTTTAAAACCTAAAAATCTATAAATCATGAAAAAAATACGCAACCCTTCTATAAAACCTAAAAATCTAAAACCTTAGTCCTAAATCCTAAATCTTAAACTATAAACCTTAAACCATAAATCCTAGACTCTAACCCTAAACCTTAAGTTCTAAACCCTAAACTCTAAACCCTAAATTAAATATCTAACCTCTAAATTTGAAAAATCTATGTAAATTAAAATTTACACAGGCTGTATATCAAAAATTTTCTCTAACATAATATTTTAAAATTGTTATGAAAACATTTTTACTAATTTGCACAATATTTAAAAATGTTTTCTGCAACTTACACAAGTCTTTTTAAAACTTAAATCCTTAACTCTAATCCATGAATACTATATCTTAAATCTTAAATTTCAAACCTTACAATATAAAGTGGAACTAGAAATTTATTTAAGGAATATTATTTTATTTATAAATGAGTGTTGTTTAATTTATAAATGGATGTCATTTTATTTATTAAAGAGGTCTCATTTATACATATTTTAAATTTTTTTATATGCAAACTATTTAGAAAAAAAAAATTAAAAAAATCTAGGTGTTAACGGTCCATACCTACACTTTTAAATTCTAAACCCTAAACTAAAACTTAGACAAATTATGCGTAAAAGTTTATCTCATATTTTTGTCAAAAGTCTTTTAAGAGGATTGGTTAAGATTCCTCTGCTAATACCTCCAAGTCTAGGTTTTAAAATCTGGTAGTGACATCCCCTCCCCGTATTGTATAGAAATAGGGATGTAAAAAGTTGACCCGACCTGGAAACCCGACTGAAATCCAATCGAGTCAGAATCTGGTTTGACCCGAGACTACAATGACCCGAACCCGATTTGTAACCGACTGATGTTGACCCAGAACCGAATCAGACCTGTTACTGTAGCAACCGAACCCGACCTGCATCCGACTGAAAAGAACCCAAACCCGAATTCAACCTGTTACTGTTGACCCAAGACCCGACCTGCAACCGACTAAAACGAACCCGAACCCGAGACCGACCTGGCAGATAATCGATTTTACCCGACCTGTTTTACCCGAGATTCGATTTTACCTGACATGTTTTGAACCCGACCTGTTTTAAACCCGACCTGTTTTGAACCCAACATGTTTTTTAACCCGACCTGTTGTTGACCTGACATGTAAATAATGAAGTTTATAATTTGATAAATTTAAAATATTTGATAAATGTAAAATATTAAGTTTTGGCAAAAGTAACATGAATTTTAAAAATCAAATAAAGTGTTAAAAAGAGTAATTTTATTATAAATAAATTGTAATGAAGAAATTCAAATTGAAACATTCATTTGATAATACAAGTGTAAAATTTTATTGTAAATGTCATTTTTTATTCTTAACTTAAACAAATTAGACTTTTTATATTAATTTAAACAAATTTTTAAGAAATTTAAACAAATGTCATTTTTTTCATAACTTAAACATTTTTTTCTTAACTCGCAGAAATTTGGTTTCTTTCTATTAACTTAAAAAAAAAATAACCTTAAACAAAATTAATTTTTCCACAACTTAAACAAATATCATTTTTTTCTTAACTTAAACGAATTTGGTTTTTTCTATTAACTTAAACAAATTTTAAAGAAACTTAAACAAATGACATTTTATTCTTAACTCAAACAAATTTGGTTTTTGTGTTTTAGGGTTTAGGGTGTTTGGTTTTAGAGATTTATATTTTCAATTTAGGGCTTTATGATTTTATGATTTATTTTATGTAGTTTATGGTTTTATATTTTTAGTGTAAGGGGTTTTGTGTTTTATGGTTTGGGATTTAAGGTTTTAGGGTTTAGGGTTCTGAATTTCCAATTTAAGTTTTTATGATTTTAGGGTTTTATATTTTTAGTTTGGGGTTTTGGTGTTTTAGGGTTTAGTGTTTAGGACTTTGAATTTCCAATTTATGGTTTTATGATTTTAGGGTTTATTTTATGTGGTTTAGGATTTTAGATTTATAGATTAGGGTTTTTGTGCTTTATGGTTTTGGGTTGGGGTTTTAGATTTTATATTTCCAATTTAAGGTTTTATGATTTTAGGGTTTATCTTATATGGTTTAGGGTTTTAGATTTGCAGTTTATGATTTTTGTGTTTTACGGGTTATGGTTTTGGATTTTGAGTTTATGGTTTTAGATTTCTAATTTAGGGTCTTATGATATTAGTGTTTAGGGTTTATGGTTTTGAATTTCTAATTTAAGGTTTTGTGATTTTATGGTTTATTTTGTGTGATTTAGGGTTTTAGATTTCTAGTTTATGGTTTTTGTGTTTTAGGGTTTAAGGTTTTGGATTTTATGGTTTATGACTTTGAATTTCCAATTTATGGTTTTATGATTTTATGGTTAATTGTATATGGTTTAGGATTTTATATTTCTATATTATGGTTTGTGTGTTTTAGGGTTTAGGATTTTGCATTTTATATTTTTAATTTAAGGTTTTATTATTTTAGAGTTTATTTATGTGGTTTAGGGTTTTAGATTTTTAGTTTTTGGTTTTTGTGTATGACTTTGGATTTTTTGGTTTAGGGTTTTAGATTTCTAATTTAGGGTTTTATGATATTAGTTGTTAGGGTTTAGGGTTTTGAATTTCAAATTTAATGTTTTATGATTTTAGGGTTTATTTTAATTGGTTTAGGATTTTTTGTGTTTTAGGGTTTTGGATTTTATGGTTTAGAATTTCGAATTTTCAATTTATGGTTTTATGATTTTAGGGTTTATTTTATATGGTTTATGATTTTAGATTTCTTGATTATGGTTTTTGTGTTTTAGGGTTTTGAGTTTTGGATTTTAGACTTCCAATTTAGGGTTTTATGATTTTAGGGTTTATTTACGTGGTTTAGGGTTTTAGAGTTCTAGTTTAGGGTTTTTGTGTTTTATGGGTTATGATTTTTTGTTTAGGGTTTACTATTTCCTGTTGGGACATCATACGTAAAAAGTAAGCGCAGCGGAATAATAAAATTTTTATGTCCCACCAGAGATCCATGTACAAATACCGAAAACAGGAGGAAGAGTTAAAAGGCTTACAGTGAGTTCCTTGATAAGCAGCAAATACTCCTTGGATGCTTTTCACGTACTCACGAACTCACGAACGGGTTGATCTCCAAAGCTCCTCGATCAAATCGTCAAGCAACGAAACGAACTCCTTCGCTTTCGGTTAACCGGAGAAAAATCACAATTTTGATTTCCTTTGAAACGATATGTTTGGATCTTTAATCTCAACGAAAAATCTCGCTAAGATCTCTACTAAGTCCACCCGAATAAACAAGAGAGCAAAGTTCGAAAACTCCTTCCCGAAAAACAAGCCAAATCGCAGAACCCCTTTTTCCCGGAGCTAGGGGAAGTCGGCGCACAAGGGAGAAGGGAAGAGTGCTTGGGCAGTAAGTTTAGGGTTTTTAGATCTAATGTTGTGTTGATTGCTAGATCAAACATTAGATATATATGTTTTCCTTTGGGCCCAAGTTTAACCTAATTCCTAATTAGGTCATAATTATACTAATTATAGTTATTTAATTCCAAATCATATTTGAAATAATAATAATAATATAATTACAATAATTATATTATTATAATATTATGGGCTTTTAATATTTAAATCCAATTTAAATATTATCCACATATTTATTAAATATAAATATATATCTCATATATATATATATTAATAAATATTTAATCTTGTATAATCACATTATACAAACATATATATTTAATTTGCTCTCATCTTATTCGATGGGTGTGACCCTTGTAGGCTCGTTGTAACGTTAGCAGTAATAATCTAATTATTACAAACAATGAGTGACATCTAGCAATATATCATTGATACCTAAGTTACAAGATGTCATGATCCAAGCTATCATGATTGTGATCATCTCATTTATGTATTGTATCCCTTTGTCCTTAATATCTAGAATAGGCACAAGTCTTGAAATTGTCACACTTGTTTAGCCCATCTATTATTTTCTTGATATCTAGAGTAGACTATAATAACGAATATCCCGTTCACATCTCATATCAACTTATTCGAGCATGGCCATGCATTTCTAGTCTCAATCAAGTGGCCTTGATATAGATCCTATTATGTAGGAAGGACAAATCCTTTCTTGATTATTCACACCTCACTACATGTGTCATAATATATCCAAAGTCAATCTTTATAATGCCCTTTTACGGATCACGTTTGATTGGATCAAAATATATCATAACAACATGTTGAGATCGTAATAATCTCAAGTCTAAGGATTATACATAAATTAATCACCATGAGTAATATCGTGAGCGTTACATAATAATCCAAGGTATATTTACTCATAGCGGGTCAATCCAATATATTGTTCTCTAACAATATATTCATATATTAATATTGAAATCTCTATGTCAATGACAAATCCCTTGTCATCTATTAATATCATGTTAGTCTCAATTGTATTATTACTGTCCATACCCATAATAATACTTGACTAAGGATCTTTTAAATAATAATCTTATTATTATTTGGACCTTATTATTTTCAGTCTATATTAAACACAAATATACTACTGAATTAATAATGGCAATGCCTTCTTATTTATTAGAACTGGTAAACAAAATGTATGATTCCAATCATCTCATGATTGGTCTTTGGGCTAACTCCAACGATCTCCCACTAGCACTAAGACCAATCACTCACGTATCTAATACCGAGTGACTTAGTGTGACGATCACGCTTTTGCTGTGCCAGAGACTTCGTCAAGGGGATCAACGATGTTATCATACGTGTGTACTTTACATATTTCTCCATCTCATCGTATGAGATAGAAGCACTTAAAAGTATGTTTGGGTCCATGATGTGATCTGGGTTCCTTTGCTTGCGCAATGGCTTCATTCTTGTCACAATAGAGTCCTACAGCATCTGATATGCTAGGAACAACCCCTAATTCTGATATGAACTTCTTGATCCAAACAATCTCTTTTGTTGCTTCACTAGCTGAAACATATTCAGCTTCTGTTGTAGAATCAGCTACTGTGTCTTGCTTCGAACTTTTCCAGCTTACAGTACCTCCATTTAGACAGAATACGAAACCTGATTGCGATCGTGAATCATCCTTGTCTGTTTGAAAGCTAGCGTTAGTATAACCCTTTATACGAAGCTCTTATTCGCTTCCATAGACAAGAAATACATCCTTAGTTCTTCTCAAGTACTTCAGGATGTTCTTAACTGCTGTCCAGTGACCTTCACCAGGATTTGCCTGATATCGGCTAGTCATGCTCAGAGCATACGACAAGTCTGGTCGAGTACATATCATGGCATACATGATAGATCCAATAGCCGAAGCATATGGGATTTGACTCATTCGCTCTCTTTCTTGTGGCGTTGAAGGACACATTTCCTTTGAAAGAGATATGCCATGTCTCATAGGCAAGAATCCCCTTTTTGGATTCTTTCATGCTAAACCGTTTTAGCACTTTGTCTATATATGTACTCTGACTTAGACCTAGGAGTCGTCTAGATCTATCTCTATAGATTTTGACTCCTAAAATGTATGCTGTCTCTCCTAAATTTTTCATAGAAAAACAACTACTCAACTAAGTCTTGATGGACTGTAAGGTTGGTATGTCATTCCCTATGATTAGTATGTCATCTACATACAAGATTAGGAATGAAACAATGCTCCCACTAAACTTCTTGTATACACAAGGTTCATCTTCATTTATGATGAATACAAACTCTTGGATTGCCTCGTTGAAACGAAGATTCCAGTTCGAGAAGCTTGCTTTAGTCCATAAATGGATCTTTGTAGCTTACAAACCTTTCCAGCATTCTCTGGAGTCACAAAACCTTCCGGTTGTGTCATGTACACATCCTCTTCAAGTTTTCCATTAAGGAAAGCGGTTTTGACATCCATTTGTCAGATTTCATAATCATGAAATGCAGCTACTGCAAGCAAGATTCGAATGGATTTAAACATGGCTACAGGGGAGAAGGTTTCATCATAGTCTACACCATGAATTTGTCGAAAACCTTTAACGACTAATCGCCCCTTGTATGTTTGTACATTGCCATCCATGTCGGTCTTCTTCTTGAAAACCCACTTGCACCCTATGGGTTTTATCCCTTCGGGTGGTTCAACCAAAGTCCATACTTGGTTTTCTGACATGGAATCCATTTCGGATCTCATGGCCTCAAGCCATTTCTCATAATCTGGACTCGCCACTTCTTCTTGATAAGTCTTGGGCTCATCTTGATCGACAAGAATAATGTCTCCATGAGTTGTGACGAGAAATCCATATCTCTCAGGCTCATAACGTTCTCTTGAAGATCGTCGCAGTGGTTGTGTTTCTAAATCAATGGATTTTCTTCAACAGCTTGAGAAATTCCTTCAACTTCTGGTTCTATGACTTGTTGTTGTTGAACTTCCTTAAGTTCAATATTTCTACCCTTTCCACTGTTCGTGAGAAATTCCTTCTCAAGGAATACTCCAGTTCGAGCAACAAACACTTTGTTCTCATTGTAGAAATAGTATCCCTTAGTTTCTTTGGGATATCCAACAAAAGTGCATTTTTCGGATTTGGGTTCAAGCTTAGTAGACATCTGATGTTTGACATAAGCTTTACAACCCCAAATCTTCATAAAAGACATATTGGGACGCTTCCCATTCCACATCTCATGTGGTGTCTTTTGAACCGATTTAGATGGAACACGGTTTAGTGTGAAAGCGGCTGTGTAACGCCCGGGAATTGGGCCCGGAAGTTATCGGGATAGACTCGGTGACCGAATAAATGGGTGTTAAAAACTATGAGGGTTGTTTTGTAAAATTGGCAACAAAAGAGATGTTTTTAAAAAAAACGGGGAAATTTAGGGTAAAATGTAATTTTGGCCAAAATAGATTTGTTTTAAACAAATATTAGAAAAATAAGGAGAAGAGCTCATCCTCTCTCCTCCTTTAATATTTTTCCACATGAAAACCCTCTAAACTTTCCCAAGAAAAGTCCTTCCCTTTCTCTTCTCCCAAACAAGCACAAGTTTGAATTCTTGAAGAGGTAAGCTTTCAAAAAAGTTGTTTTTACATTTCCAAACCCTTTTCTAACTTGATTCTTGCTTAGAAATTCATTTTAAACATCAAAAACACATTTTGGGAATTAGAGAGAAAATTTAGGTTTTAGGGATTTTCGGACTTATTCTTGGTTGCCATGTTTTGGGGTGGTTAAATGATTATTTTGGGTGTAAAATGATGTGAAAATGGGGGTTTAAACATGTAAACCCGAAATGGGGTATTTGGGTGTAGTTTTAGGGTGGAAAACTTGAGTTTTTGGCCTTGTTTTTGGGGTTTATTGAGGGCTGATGGGATTCACTGCTTGGAAGGGTATTTTGATGTTATTGGAAGCATTTTGGAAGTTGGAAATGATATATTGCTGCTGGGTAACGGTTGGGTAATGATTTGGGGTTGTTTTGGGTTATTTCGGTTGTGTATCGGATGCGAAAAGTAGCTATAATGTTGAGTTGATGTTTGCTGCAAGTTTTGACAGTAAAATGGGATGCTTATACTCTGTTTTTGATGTCAAGAAACAGGGGAACCGGTTTGGGTGGTCCGAGCGAGGAATTGGAAGCTCCAGGGAGGTGAAAACCGACTTTCGGGGTTGCTAGAAGGTGTATCGGTGAGTGGAAATACTTTTAAATGTTTGGGCAGCGGTTTGATGATGTTTGGGGGTTTAGGTTGGGCTTGATAAGCGAATCTAAACTCGAGAGTAAGTGGTTGTGGTTTTTGCCTTATGTATCGACTTAAATTTCTTGTTAATGTGAATGTTGTCGTGATTGTTGTTATTGTCGCTATGTGTGAATAGCATGTGTAATTGCACGACATGAGTGTCTTACTTCTCATTTCAATGCATGTTGTTGAATGCTCATGAAAGCATGTGGAGGATGCATTGGTTGCATGGTAAGAAGAGGGAATGAGAAACTATGTCATGGGTTCTTGACATGTGTGAAAAACGATGCTATGGGATCTTAGCATGTGTGAGAGTTGATGCCATGGGATCTTGGCATGTATGGAAAAGGATGTCATGGGATCTTGACATGTGTGAAAAATGATGCTATGGGATCTTAGCATGAATGAGACGTTGATGAGATGATGCTTGGCAATATCAAGGGAATCATAAGTTCGACCTTAGCATGCCACTGAGAGAGTTGTGATTCGACCTCGGAGACCCCGAGAGAGTTGTGTTTCGACCTTAGTGGTATGTTGAGTGAGTCGTGAAATTGACCTTGGTTTTGTCGGGTGAGGTATGAGCCGATGGCTCGTGGAATGGTGGTGGTAGGATGCATAACATGATGGCATTGCATAAGTTGATGACTTGTGTGTTTGTGAATGGTTTTGATTTACAAACTTGTTTTAAAACTACATTGTTGTCGTTGTGGTTTTGAGCACCACTCACTAAGCTTTCAAGCTTACGCTCTCTTTCCAACAATGCAGATCGCTAGCGTGGGGAAGGCAAGGAGGCAAGGGGGATCGAATATAACATTTGTTCAAGTATGATTTTCGTGTTTATGGTAGTGTAAATAAGCAATGGGGAGGGTATGCCTATTTGAGGAGCGTGTTAGACTCCTTTGTTGTTGTTATGCTATATTTCACTTTATGGTTGTCACTTTACGCTATGTTGGATGTGTAGCCCTTTTTGGCATGTCTTGAGTAGTGGTTGTGGGAGTATGTGATAGCATGTCTTACTTGCTTTTGGTTGAATGCATGCCATTTGAAATGTTCATGGCTTCTAATGATTGAATTTGATTGGTTTAGGATGAATGCATGTTTAGGATTGTGTTGAATGAGTTTTGGATGGTTTTTGGTGTGTTTGCAGCTCTAATTTGTGCATTTCTGGTCTGGGGTATCGGTACCAGATTGGTGGTATCGGTACCGATTCCTCTCTGGAATTCGAGTACCGGTGCAGCCCTACTGGTACCGGTACTATTAGCCTTCGGTATCGGTACCTTTGCATGGGTATCGGTACCGTTAGACAAAGGTATCGGTACCTTGTTTAGGGTACCGGTACCGTTTGCCTCTGGTATCGGTA	.	PASS	SVTYPE=INS;END=37591161;SVLEN=10390	GT	1/1
Scaffold_00001	37868608	svim_asm.BND.7	N	N[Scaffold_00004:10456906[	.	PASS	SVTYPE=BND	GT	1/1
Scaffold_00001	37897706	svim_asm.INS.49	A	ATTCGTGGATTCAACGGTTCCCTTTGATGAATTTGTTCAGCCGGTTTTGGTTGTTGCTTTGTT	.	PASS	SVTYPE=INS;END=37897706;SVLEN=62	GT	1/1
Scaffold_00001	37911160	svim_asm.DEL.67	GAAGCAAGTGCAACTCAATGCCAAAGCCATGCATATTCTTCTTTGTGCTTTAGGCCCGGAAGAACATGCCAAAGTTTCCTCTTGTGACAATGCCAAGGAAATTTGGGACAAGATTGAAGTTATCCATAAAGGTACAAATGAGGTGAAGGAGACCAAGATTGGCCTACTCAACCTCAACTATGAAAACTTCAAGATGGATCCAAATGAAGACATCAAAGCTATGTTCAACCGGTTCTCCATCATTGTGAATGAGCTTAAAGGCTTTGGAGAGGCAATCCCGGAGGACAAGCTTGTTCGGAAGCTCATCTACTCACTTCCGGAATCATGGGACTCAA	G	.	PASS	SVTYPE=DEL;END=37911494;SVLEN=-334	GT	1/1
Scaffold_00001	38137013	svim_asm.INS.50	T	TGGTTTTTCAGCTCCCCCCCCCCCCCCCCTTTTTTGGGTGGGGGGGGTGA	.	PASS	SVTYPE=INS;END=38137013;SVLEN=49	GT	1/1
Scaffold_00001	38165981	svim_asm.INS.51	G	GTCTTCTTCTCTTAAGGTTAGCAACTATAAGTCTTTGGTGGTTTGCTTTTAGTATCTTCATGATTCTCAAAGTTTTGAGCTTTATGTAGAAGGTAAATATACAACAGATTTGGGGTTCGAATCC	.	PASS	SVTYPE=INS;END=38165981;SVLEN=123	GT	1/1
Scaffold_00001	39572886	svim_asm.INS.52	C	CGTCTAGAGGAAAACCACTACAATGAAGGAGGAGAATGTTGAGCATCACCATCACAATGGCATTCCCTCGACCGCTTCACCAAAATGTTCTGTATAAACTTAAACAAAACATTATCAGCCCGATATCATATGATCAAAACTTCAGTATCTGTAGTAATTCTATTTCCTTTCAAAACAAATGTACCGTCAACTACGACAAGCTCCAAGACAACTCTGATCTATTGGGATTGGGTGACAAGCACTTGAGGTAAGTATTAGATCAAAATATAAAGACATGTACCACCGAGTATTTTT	.	PASS	SVTYPE=INS;END=39572886;SVLEN=293	GT	1/1
Scaffold_00001	39595759	svim_asm.INS.53	T	TAGGCCTCGCTAATAAATTTCGGATCTATAGGCAATGGCAAGTTG	.	PASS	SVTYPE=INS;END=39595759;SVLEN=44	GT	1/1
Scaffold_00001	39733474	svim_asm.DEL.68	GGAACCTTCACCAGCTTTATATAGTCTGTTACAGCAGGATTTATTACCTTTGCATTCTAGTA	G	.	PASS	SVTYPE=DEL;END=39733535;SVLEN=-61	GT	1/1
Scaffold_00001	39784291	svim_asm.BND.8	N	N]Scaffold_00138:140602]	.	PASS	SVTYPE=BND	GT	1/1
Scaffold_00001	39981588	svim_asm.INS.54	C	CCATTGGTACTTGTCGATATTTAGCATCTTAAGATGACGAACCGACTAT	.	PASS	SVTYPE=INS;END=39981588;SVLEN=48	GT	1/1
Scaffold_00001	40076215	svim_asm.INS.55	A	ATCTCCTACCATCCATGACATTTTCTTTTGCCCGGTCCATAAACCAC	.	PASS	SVTYPE=INS;END=40076215;SVLEN=46	GT	1/1
Scaffold_00001	40144489	svim_asm.INS.56	T	TTAAAGTTTGGGATGTTGTTAATTGCTCAATTTTACATTTTACGCCTTTTTAGGGTTTTAAAGTTTGGGATGTTGTTAATTC	.	PASS	SVTYPE=INS;END=40144489;SVLEN=81	GT	1/1
Scaffold_00001	40155134	svim_asm.DEL.69	TGCAAAAACTTATCAAGAATGAAACTGGTATATTTTTAATTAAAAAATAAATAAAAGGCTTGGAGCCTACACCATGAACAAGACAAGAATAAGCTGCCCAAATGAAGGGCAAGACACTGAGAAAAGAACCAATAAATATGAACTTAAAGGACGTTAAAGAAACTCACCACC	T	.	PASS	SVTYPE=DEL;END=40155304;SVLEN=-170	GT	1/1
Scaffold_00001	40207641	svim_asm.DEL.70	AGGAAAAAAAAACAAGAAGAAGCTTCTACCATGAAAACTATAGAATGAT	A	.	PASS	SVTYPE=DEL;END=40207689;SVLEN=-48	GT	1/1
Scaffold_00001	40294519	svim_asm.DEL.71	AAGTTATTCTTAGCATGCAGTCGATTCACTCATAAAAAGGGGTTCCTTGTGGCAACAGTTTTCTTGTAGAATATGATTG	A	.	PASS	SVTYPE=DEL;END=40294597;SVLEN=-78	GT	1/1
Scaffold_00001	40541398	svim_asm.DEL.72	GAGTAGACATGCATCATAAATAACATTTTAAACTCCACTAGGACATGCATAAATAAAAC	G	.	PASS	SVTYPE=DEL;END=40541456;SVLEN=-58	GT	1/1
Scaffold_00001	40610465	svim_asm.DEL.73	ATATAAACTTCTATGTTTTACACGATATTTATTGAACCATTGGTGTTGAAAATCTAAAAGATATTATTGGTTCTGCTTGTTGAAAATTATTTGAAGAAGAAAAAAACATGCCAGTTTTGATGCATTTGATGAAAATACTAGTTTTATATGTGTGTATATATAACTTGTTTACACACATGCATACATAGGCACACACAACTTTCATCTTTATGCATATGGATCCAGTTCCTTTATTGAGAGAGTTTTATGAGTAAATTCAAACATGTTTTGAAGAAAAAAGAAAAATGCAAAGACCATTGTTGCTTTAGTAGGTGTAGTGGAATCTCCAATTACTTGATACTAACTATGCATCTGTTCTTGGCTGCCTATGAGCAACCAAGGACAATTTTACCGTCCAATATGTCACTTTCCATTTGGAGAAGGGTGGATGAAAAGAGTACAGAATGCTAGAATTAGAAATACATTCCTCTCACCCAGTTGTGGATTGGCACTATTGATCTTTCAATTCCTACTAGCTTTTGGCATTTTAAATTTTTAGATCGAGTTATTTTCATGATTTAGTATATTGAATTTTGAGACAT	A	.	PASS	SVTYPE=DEL;END=40611045;SVLEN=-580	GT	1/1
Scaffold_00001	40975072	svim_asm.DEL.74	CATTTAAAGAAAAATAAAATACTAACACACTTTGATTAAGAAAAAAAAAAAA	C	.	PASS	SVTYPE=DEL;END=40975123;SVLEN=-51	GT	1/1
Scaffold_00001	40975731	svim_asm.DEL.75	TGCTAGGAGTTTCATTTTTTTTAAGTATTTGTATTCCATACTCGTATTTGATGTATACCCGGATGTAAATATAGGAATATGATCCTCCAAATACCATATAAATAAATAGAAAAGAAGGATATATTTGGGTCAGATATCTTAGGCTCACCCAAGTCTGAGTAACATAGAGAGAACATGTGTGCTTTTATTCATATTTGTATGAAATATAATCATAATACTATACAAAGTATTCGAGAAATCAACAACGAAGAAGTGATTGAATATGAAGTTATGAACTCAAGCGTAGATGTTAGATACGAGTATATGTTCAACATGCATACGC	T	.	PASS	SVTYPE=DEL;END=40976052;SVLEN=-321	GT	1/1
Scaffold_00001	40976812	svim_asm.DEL.76	TGTTGCACTCCATCTCTTCAGTTTTTGCATTCAGCTTTCGAATTTATGGCATAATCAGATATTGATATAGGGATATGATTCTCATGTATCTTCTTATACATGAAAATCTTGAAAAAAAGATTAATAGATCTGTGTCGGACAATATCGAACACTCACACCAGGGTTCAAGTAACATATGCTAGGACCATACTTCCGAGCTATGTTACTCAAGCTCAGGTATGATACTCCCATATTTAATATTCAGACCAAAATCCAAGCAACATAGATTGATGGACAGCTTTCAATGAATAGAGAAGTTCAAGTATATACCCTATAAATA	T	.	PASS	SVTYPE=DEL;END=40977130;SVLEN=-318	GT	1/1
Scaffold_00001	41006824	svim_asm.DEL.77	ATAAAGTTATTGGCTTCTCAATTCTCATTGCACTTTTTTTCAGAAG	A	.	PASS	SVTYPE=DEL;END=41006869;SVLEN=-45	GT	1/1
Scaffold_00001	41035886	svim_asm.INS.57	C	CAAGTTATTCGAGTAATTACTGAGTTGTGCGTGCAGCTCAACTAG	.	PASS	SVTYPE=INS;END=41035886;SVLEN=44	GT	1/1
Scaffold_00001	41035952	svim_asm.INS.58	G	GTCTCGTTTATATTCTTACTTGTTCGGGTATGTGTCAGACATGATATTACAAACTGTTATTTAAAGAAAATTCAAGAACCA	.	PASS	SVTYPE=INS;END=41035952;SVLEN=80	GT	1/1
Scaffold_00001	41082029	svim_asm.INS.59	A	AGGGGGGCAGAGTACTAGATCAATAGGGCAGAGTACTAGACCATGTATTGTATAAGGTTTTAATCATTTTGATTGCTTTGTGTGATGTGTTTCTATTTAAGCATGATTTAGTGTGTGGTGCTCTTTTAATAATTGGCATGACTTGAGCTTGGAGGAAGAAAGAAGAGGGGGGCAGAG	.	PASS	SVTYPE=INS;END=41082029;SVLEN=176	GT	1/1
Scaffold_00001	41158491	svim_asm.DEL.78	TATTTTTTAATCTTCAAGCAAAGTCACTGGTTTTGATTTTTGTTGAAACTAGAG	T	.	PASS	SVTYPE=DEL;END=41158544;SVLEN=-53	GT	1/1
Scaffold_00001	41159567	svim_asm.INS.60	T	TAATTAATTGAACTTTAGCAGAAAATGGCTAGAGGAATTGGATC	.	PASS	SVTYPE=INS;END=41159567;SVLEN=43	GT	1/1
Scaffold_00001	41164910	svim_asm.INS.61	A	AAATACCATACTATAGCTGATATTGAAGATTCCTTAGAACAACTGCTAAATATTGAAATATCATTTTTTTACACTTGTATAGAGATACAATAGTTTAGTTTGATATGGATGACGATACT	.	PASS	SVTYPE=INS;END=41164910;SVLEN=118	GT	1/1
Scaffold_00001	41274459	svim_asm.INS.62	C	CTTCTTGTACTGGAGTACAAAGTCAACCAAAGCAGCTATATAATTTGTTAAACTAAACTTAGGACTA	.	PASS	SVTYPE=INS;END=41274459;SVLEN=66	GT	1/1
Scaffold_00001	41275339	svim_asm.DEL.79	ATACTTGGCACCAAGTGCATCCTTGGCATGTCTTAAACAAGGAGAACATAACAGAATGACGGATAATCTTTA	A	.	PASS	SVTYPE=DEL;END=41275410;SVLEN=-71	GT	1/1
Scaffold_00001	41275431	svim_asm.DEL.80	CATCCAATTTTTTGGAAAACCAGTCCTAGTTTGCAAGCAACAGTGATTGCATGATAACTAGTT	C	.	PASS	SVTYPE=DEL;END=41275493;SVLEN=-62	GT	1/1
Scaffold_00001	41355523	svim_asm.DEL.81	ATCTATTACAAAAAAGCATTCTGTGATAAATAATCCAGTTACAGATGAACTTAGGATTTGCTCATGCGTAATCACTGCTATTTTTCTGAAAAGACGTGTCTCTAATATGAAAATGATTGAGATCGTCCATAAAGTTGAGTGTAATGGAAAAGGAAGTATGAGCCTAGTGAATTGTTGTCATTG	A	.	PASS	SVTYPE=DEL;END=41355705;SVLEN=-182	GT	1/1
Scaffold_00001	41394378	svim_asm.INS.63	T	TCTATTTTTTTTAATCAAAAAAGGAATATAGACATATGACCAATTTCCAGCACAGTAGACAGCAACAGTA	.	PASS	SVTYPE=INS;END=41394378;SVLEN=69	GT	1/1
Scaffold_00001	41479305	svim_asm.INS.64	G	GATGTTAATTTCTATCAGTCGTTATTATTGTACTGGAACATCTATGATTTTCTAT	.	PASS	SVTYPE=INS;END=41479305;SVLEN=54	GT	1/1
Scaffold_00001	41572864	svim_asm.DEL.82	ACAGAATACAGTCATCCATGGGGTTGTATGATTGCCTAGGT	A	.	PASS	SVTYPE=DEL;END=41572904;SVLEN=-40	GT	1/1
Scaffold_00001	41574182	svim_asm.INS.65	G	GGCTTGTGAGCAGGGCCGTCCCTGGGCCAGGGCAATAAGGGCGACGGCCCAGGGCCCCGTTTTGTTTAGGGCCCATACTTAAATATATTTGTTAGAGATTTAATGTAAGTTTAAAAACTTTTAAGGGCCCACTACAATAATTATATATATGAAACATATTGAGTAAAAATTTTAAGATTGGAAATTGAAATAAAATTAATTACACGGGCCCACATCACTATTATTTTATATTGAATAATCATTATTAACTTTTTATAATCAATTAAATTTTGTGGGGCCTCTATAATAATTATATATAACATGCATAGCAGAGATTTAAGATTGAAAATTAGATTATATAGGGCCCACATCAATATTATTACTTTTGAATAATTTATTACTAACTTTTTTTTATAACCATCTAACCATAATTATAAGTTAACCATAATTATACGTTAGCTATATTTTAGCTTTATTTTTTGTGCAGAATTATTACCGTTGGGTAATTGGAACTGTTTAATTAAAATTACATTTAATTATTTTACCGTTAACCACAATTATAGGTTTTTAAGTAGGTTTTAGGTAATTATTAAGGCTTTAATAATAAATTATATTTTATTTTTAATAATAGAAATTAAATAAGTCTATAAATAGTCTTTGTATTGTTTTTTGTTTTTCACATCTCAACTTCTTCTTATTCTCTCTTTTTCTTATGTTATTTTCTCACAATTTATTCTAGTTTTTATATATAATTTTGATTTGATATTTCAAGAAGACAAATTTCATATATTCAAGAAGATTGCGATTTGTGAGATTTACTACCGATGTGTTATAATCAGATTTGAGGCATAAATTCAAGTCTTCAACAACAAAGACTCAGGTGCTATTATTCTATACTTTTTTTCTTCATATTTTTTACAGTATAATGTTAAATCGAAAACATGCTTCTGGTAGTGAAAAAAGAAAAAAAAGAAAACGAACACAAGAATTAATAGAAACACAAAAGGGTGCTTTAGATAAATTTTTTCCAAAACGGGTAGAAGAGCATTTAGATGATGATGAGTTGGATGTAGATGAAGATAATATTGAACATTCTAATGAAAATTTGAATGATAACGATATTTCTAATTTAAATAATGAGCATGATAATGTACTTGATGGATCAAATGTTGATGTTGATATTGATCAACATATAATTCCTCCTTTTGATATCTATGATCCTAGAAATTGGGGTGTTCTTGATACTAAAATTAGAGATATTTTAATTGAAAAAGGACCCATTAGAGATTTGAATCTCACATTTCCTAAGGATAATCTTTCTAGACATTTTTCATATTCATATTTTTCTAAAAAATTGATCAATGGAGAAACTCTTGATAGAAAATGGTTAGTTTACTCTAGACATGCTAATAAAACATATTGCTTTTGTTGTAAATTATTTAGTTCTCAAAATAACAAAAGTGCTTTAGCAAATGATGGAATAGATGATTGGAAGCATTTGAGTGATAGACTCAAACAACATGAGATTAGTGTTGAGCATATGACTAATATGAATACTTGGAATGAAACGAGAATAAGATTAGAAAAGAATAAAGGTATTGATAAAGATTTGCAAGAAGGAATTTCAAAAGAAAAAGAGCGTTGGAGACAAGTTTTAATAAGAATAATATCCGTTGTGAAATGTCTTGCTAAAAATAATTTAGCTTTTCGTGGATCTAGTGGAAAACTTTATGAGGATGGTAATGGTAATTTTTTAGGTTTAATTGAAATGATAGCCGAATTTGATTTAATAATGCAAGATCATATTAGACGTATCCAAAGCCAAGAAATTCACTATCACTACCTTGGTCCTAAAATCCAAAATGAATTGATTTCTCTTTTAGCACATAGTGTTAGAACTTCTATGATAAAGATCATTAAAGAGTCAAAATATTTTTCTATTATCCTTGATTGTACCCCAGATGTGAGCCATCAAGAACAAATGAGTTTAATAGTGCGATGCGTTAATGTGTCAAGTAGTGAAATAAAAATAGATGAGTTTTTTTTGGAGTTCTTAAATGTAAATGATACATCTGGATTTGGACTTTTTAATGAATTATTAGATGCATGTAAGTCACTTGATTTAGATATTAATGATATTAGAGGTCAAGGTTATGATAATGGTTCTAATATGAAAGGAAAACACCAAGGAGTTCAAAAGAGGTTACTTGAAATAAATCCAAGGGCTTTATATATGCCATGTGCTTGTCATAGTCTTAATCTCACTCTATCGGATATGGCACATTCTTGTGTGAAAGCTATTTCTTTTTTTGGAATTGTGCAACGCATATACACATTATTTGCAAGTTCTACCAAAAAATGGAAAATTTTAGTTGATAATGTTAAGGATTTTACAGTTAAATCTTTATGTAATACTCGATGGGAGAGCCGAATAAAAAGCATTAAAGCTATTAGATTTCAAGCACCTCAAATAAAATTAGCTTTATTGGCTTTGTACAATTCTAGTAGTGAAGATGCAAAAACAAAAAGTGAAGCGGAGAGTTTAGCTAATTCGCTTTCAAGTTTTGAGTTCTTACTTAGCTTGGTGATTTGGTATGAGATATTATTTATTATTAACAAGGTGAATAAGAAATTGCAATTTAAATCTATGTGCATTGGAACTACAGTTAGTGAAGTGGAAAGTGTAATGTTATTCTTTGAGAAATATAGAAATGAAGGGTTCGAGTCTTGTATGGATATTGCGAAAACCCTTGCATTTGATATGAATATAGAACCGACATTTCCAATAAAACGTCATGTGTTTAGAAGGGGACAATTTGATGAGAATGATGATAGTGAAGAAGCACAATCACTCGAGGAATCTTTTAGAGTTGATTATTTTCTTGTGATGGTTGATTTTGCTATAACTTCTTTGAAAAATAGATTTGAACAATTAAAGTTATTTGAAAATATTTTTGGATTTTTATTTGATTCCAAAATATTAAAATCTTTAGGTGATATTGAATTACAAAAATCTTGCATAAACTTTAAAAATGTTTTTTCTCACAACGATTTATCTGATGTTGATGCAGATGATCTTTTTTCAGAATTGAAAGTCTTGCAAATGACTTTGCCAAGTGAGTTAATGTCAGCACTTGAAATTCTCAAGTTTGTCAAAGTTGCGGATTGTTATCCAAATGTTTCAATTGCTTATCGAATCCTCTTAACTATGCCGGTGACCGTTGCATCCGCTGAAAGAAGTTTTTCGAAATTAAAATTGTTGAAAACTTACTTGAGGTCGTCAATGTCGCAAGAAAGGTTGAATGGTCTAGCCATTTTATGTATTGAGAAAAATATGTTAGAACATATTGATGTAGACACTATTATTAGTGATTTTGCATCTAAAAATGCTCGTAGGAATTGTTTTGTATGAGTAATTATATGTCTAATAAAATTTATCGATATTTTTCATTTGAAATTTGATGTATTTATTAGATAGTTTATTAATTGTAATAAAAAATGTATAATTTACAAGCAAGTTAATTTATTTTTACATTCTCGTAAAAATATTATTTTTTAATAATTGTTATTAGGGCCCAAAATTTTTATTCGCCCATAGGCCCCCGAAATCTCAGAAACGGCCCT	.	PASS	SVTYPE=INS;END=41574182;SVLEN=3602	GT	1/1
Scaffold_00001	41579021	svim_asm.INS.66	C	CCTCGGTACCAGGGCCGTTTCTGAGATTTCGGGGGCCTATGGGCGAATAAAAATTTTGGGCCCTAATAACAATTATTAAAAAATAATATTTTTACGAGAATGTAAAAATAAATTAACTTGCTTGTAAATTATACATTTTTTATTACAATTAATAAACTATCTAATAAATACATCAAATTTCAAATGAAAAATATCGATAAATTTTATTAGACATATAATTACTCATACAAAACAATTCCTACGAGCATTTTTAGATGCAAAATCACTAATAATAGTGTCTACATCAATATGTTCTAACATATTTTTCTCAATACATAAAATGGCTAGACCATTCAACCTTTCTTGCGACATTGACGACCTCAAGTAAGTTTTCAACAATTTTAATTTCGAAAAACTTCTTTCAGCGGATGCAACGGTCACCGGCATAGTTAAGAGGATTCGATAAGCAATTGAAACATTTGGATAACAATCCGCAACTTTGACAAACTTGAGAATTTCAAGTGCTGACATTAACTCACTTGGCAAAGTCATTTGCAAGACTTTCAATTCTGAAAAAAGATCATCTGCATCAACATCAGATAAATCGTTGTGAGAAAAAACATTTTTAAAGTTTATGCAAGATTTTTGTAATTCAATATCACCTAAAGATTTTAATATTTTGGAATCAAATAAAAATCCAAAAATATTTTCAAATAACTTTAATTGTTCAAATCTATTTTTCAAAGAAGTTATAGCAAAATCAACCATCACAAGAAAATAATCAACTCTAAAAGATTCCTCGAGTGATTGTGCTTCTTCACTATCATCATTCTCATCAAATTGTCCCCTTCTAAACACATGACGTTTTATTGGAAATGTCGGTTCTATATTCATATCAAATGCAAGGGTTTTCGCAATATCCATACAAGACTCGAACCCTTCATTTCTATATTTCTCAAAGAATAACATTACACTTTCCACTTCACTAACTGTAGTTCCAATGCACATAGATTTAAATTGCAATTTCTTATTCACCTTGTTAATAATAAATAATATCTCATACCAAATCACCAAGTTAAGTAAGAACTCAAAACTTGAAAGCGAATTAGCTAAACTCTCCGCTTCACTTTTTGTTTTTGCATCTTCACTACTAGAATTGTACAAAGCCAATAAAGCTAATTTTATTTGAGGTGCTTGAAATCTAATAGCTTTAATGCTTTTTATTCGGCTCTCCCATCGAGTATTACATAAAGATTTAACTGTAAAATCCTTAACATTATCAACTAAAATTTTCCATTTTTTGGTAGAACTTGCAAATAATGTGTATATGCGTTGCACAATTCCAAAAAAAGAAATAGCTTTCACACAAGAATGTGCCATATCCGATAGAGTGAGATTAAGACTATGACAAGCACATGGCATATATAAAGCCCTTGGATTTATTTCAAGTAACCTCTTTTGAACTCCTTGGTGTTTTCCTTTCATATTAGAACCATTATCATAACCTTGACCTCTAATATCATTAATATCTAAATCAAGTGACTTACATGCATCTAATAATTCATTAAAAAGTCCAAATCCAGATGTATCATTTACATTTAAGAACTCCAAAAAAAACTCATCTATTTTTATTTCACTACTTGACACATTAACGCATCGCACTATTAAACTCATTTGTTCTTGATGGCTCACATCTGGGGTACAATCAAGGATAATAGAAAAATATTTTGACTCTTTAATGATCTTTATCATAGAAGTTCTAACACTATGTGCTAAAAGAGAAATCAATTCATTTTGGATTTTAGGACCAAGGTAGTGATAGTGAATTTCTTGGCTTTGGATACGTCTAATATGATCTTGCATTATTAAATCAAATTCGGCTATCATTTCAATTAAACCTAAAAAATTACCATTACCATCCTCATAAAGTTTTCCACTAGATCCACGAAAAGCTAAATTATTTTTAGCAAGACATTTCACAACGGATATTATTCTTATTAAAACTTGTCTCCAACGCTCTTTTTCTTTTGAAATTCCTTCTTGCAAATCTTTATCAATACCTTTATTCTTTTCTAATCTTATTCTCGTTTCATTCCAAGTATTCATATTAGTCATATGCTCAACACTAATCTCATGTTGTTTGAGTCTATCACTCAAATGCTTCCAATCATCTATTCCATCATTTGCTAAAGCACTTTTGTTATTTTGAGAACTAAATAATTTACAACAAAAGCAATATGTTTTATTAGCATGTCTAGAGTAAACTAACCATTTTCTATCAAGAGTTTCTCCATTGATCAATTTTTTAGAAAAATATGAATATGAAAAATGTCTAGAAAGATTATCCTTAGGAAATGTGAGATTCAAATCTCTAATGGGTCCTTTTTCAATTAAAATATCTCTAATTTTAGTATCAAGAACACCCCAATTTCTAGGATCATAGATATCAAAAGGAGGAATTATATGTTGATCAATATCAACATCAACATTTGATCCATCAAGTACATTATCATGCTCATTATTTAAATTAGAAATATCGTTATCATTCAAATTTTCATTAGAATGTTCAATATTATCTTCATCTACATCCAACTCATCATCATCTAAATGCTCTTCTACCCGTTTTGGAAAAAATTTATCTAAAGCACCCTTTTGTGTTTCTATTAATTCTTGTGTTCGTTTTCTTTTTTTTCTTTTTTCACTACCAGAAGCATGTTTTCGATTTAACATTATACTGTAAAAAATATGAAGAAAAAAAGTATAGAATAATAGCACCTGAGTCTTTGTTGTTGAAGACTTGAATTTATGCCTCAAATCTGATTATAACACATCGGTAGTAAATCTCACAAATCGCAATCTTCTTGAATATATGAAATTTGTCTTCTTGAAATATCAAATCAAAATTATATATAAAAACTAGAATAAATTGTGAGAAAATAACATAAGAAAAAGAGAGAATAAGAAGAAGTTGAGATGTGAAAAACAAAAAACAATACAAAGACTATTTATAGACTTATTTAATTTCTATTATTAAAAATAAAATATAATTTATTATTAAAGCCTTAATAATTACCTAAAACCTACTTAAAAACCTATAATTGTGGTTAACGGTAAAATAATTAAATGTAATTTTAATTAAACAGTTCCAATTACCCAACGGTAATAATTCTGCACAAAAAATAAAGCTAAAATATAGCTAACGTATAATTATGGTTAACTTATAATTATGGTTAGATGGTTATAAAAAAAAGTTAGTAATAAATTATTCAAAAGTAATAATATTGATGTGGGCCCTATATAATCTAATTTTCAATCTTAAATCTCTGCTATGCATGTTATATATAATTATTATAGAGGCCCCACAAAATTTAATTGATTATAAAAAGTTAATAATGATTATTCAATATAAAATAATAGTGATGTGGGCCCGTGTAATTAATTTTATTTCAATTTCCAATCTTAAAATTTTTACTCAATATGTTTCATATATATAATTATTGTAGTGGGCCCTTAAAAGTTTTTAAACTTACATTAAATCTCTAACAAATATATTTAAGTATGGGCCCTAAACAAAACGGGGCCCTGGGCCGTCGCCCTTATTGCCCTGGCCCAGGGACGGCCCTG	.	PASS	SVTYPE=INS;END=41579021;SVLEN=3602	GT	1/1
Scaffold_00001	41579679	svim_asm.INS.67	T	TCCAAGAAGCAGGGCCGTCCCTGGGCCAGGGCAATAAGGGCGACGGCCCAGGGCCCCGTTTTGTTTAGGGCCCATACTTAAATATATTTGTTAGAGATTTAATGTAAGTTTAAAAACTTTTAAGGGCCCACTACAATAATTATATATATGAAACATATTGAGTAAAAATTTTAAGATTGGAAATTGAAATAAAATTAATTACACGGGCCCACATCACTATTATTTTATATTGAATAATCATTATTAACTTTTTATAATCAATTAAATTTTGTGGGGCCTCTATAATAATTATATATAACATGCATAGCAGAGATTTAAGATTGAAAATTAGATTATATAGGGCCCACATCAATATTATTACTTTTGAATAATTTATTACTAACTTTTTTTTATAACCATCTAACCATAATTATAAGTTAACCATAATTATACGTTAGCTATATTTTAGCTTTATTTTTTGTGCAGAATTATTACCGTTGGGTAATTGGAACTGTTTAATTAAAATTACATTTAATTATTTTACCGTTAACCACAATTATAGGTTTTTAAGTAGGTTTTAGGTAATTATTAAGGCTTTAATAATAAATTATATTTTATTTTTAATAATAGAAATTAAATAAGTCTATAAATAGTCTTTGTATTGTTTTTTGTTTTTCACATCTCAACTTCTTCTTATTCTCTCTTTTTCTTATGTTATTTTCTCACAATTTATTCTAGTTTTTATATATAATTTTGATTTGATATTTCAAGAAGACAAATTTCATATATTCAAGAAGATTGCGATTTGTGAGATTTACTACCGATGTGTTATAATCAGATTTGAGGCATAAATTCAAGTCTTCAACAACAAAGACTCAGGTGCTATTATTCTATACTTTTTTTCTTCATATTTTTTACAGTATAATGTTAAATCGAAAACATGCTTCTGGTAGTGAAAAAAGAAAAAAAAGAAAACGAACACAAGAATTAATAGAAACACAAAAGGGTGCTTTAGATAAATTTTTTCCAAAACGGGTAGAAGAGCATTTAGATGATGATGAGTTGGATGTAGATGAAGATAATATTGAACATTCTAATGAAAATTTGAATGATAACGATATTTCTAATTTAAATAATGAGCATGATAATGTACTTGATGGATCAAATGTTGATGTTGATATTGATCAACATATAATTCCTCCTTTTGATATCTATGATCCTAGAAATTGGGGTGTTCTTGATACTAAAATTAGAGATATTTTAATTGAAAAAGGACCCATTAGAGATTTGAATCTCACATTTCCTAAGGATAATCTTTCTAGACATTTTTCATATTCATATTTTTCTAAAAAATTGATCAATGGAGAAACTCTTGATAGAAAATGGTTAGTTTACTCTAGACATGCTAATAAAACATATTGCTTTTGTTGTAAATTATTTAGTTCTCAAAATAACAAAAGTGCTTTAGCAAATGATGGAATAGATGATTGGAAGCATTTGAGTGATAGACTCAAACAACATGAGATTAGTGTTGAGCATATGACTAATATGAATACTTGGAATGAAACGAGAATAAGATTAGAAAAGAATAAAGGTATTGATAAAGATTTGCAAGAAGGAATTTCAAAAGAAAAAGAGCGTTGGAGACAAGTTTTAATAAGAATAATATCCGTTGTGAAATGTCTTGCTAAAAATAATTTAGCTTTTCGTGGATCTAGTGGAAAACTTTATGAGGATGGTAATGGTAATTTTTTAGGTTTAATTGAAATGATAGCCGAATTTGATTTAATAATGCAAGATCATATTAGACGTATCCAAAGCCAAGAAATTCACTATCACTACCTTGGTCCTAAAATCCAAAATGAATTGATTTCTCTTTTAGCACATAGTGTTAGAACTTCTATGATAAAGATCATTAAAGAGTCAAAATATTTTTCTATTATCCTTGATTGTACCCCAGATGTGAGCCATCAAGAACAAATGAGTTTAATAGTGCGATGCGTTAATGTGTCAAGTAGTGAAATAAAAATAGATGAGTTTTTTTTGGAGTTCTTAAATGTAAATGATACATCTGGATTTGGACTTTTTAATGAATTATTAGATGCATGTAAGTCACTTGATTTAGATATTAATGATATTAGAGGTCAAGGTTATGATAATGGTTCTAATATGAAAGGAAAACACCAAGGAGTTCAAAAGAGGTTACTTGAAATAAATCCAAGGGCTTTATATATGCCATGTGCTTGTCATAGTCTTAATCTCACTCTATCGGATATGGCACATTCTTGTGTGAAAGCTATTTCTTTTTTTGGAATTGTGCAACGCATATACACATTATTTGCAAGTTCTACCAAAAAATGGAAAATTTTAGTTGATAATGTTAAGGATTTTACAGTTAAATCTTTATGTAATACTCGATGGGAGAGCCGAATAAAAAGCATTAAAGCTATTAGATTTCAAGCACCTCAAATAAAATTAGCTTTATTGGCTTTGTACAATTCTAGTAGTGAAGATGCAAAAACAAAAAGTGAAGCGGAGAGTTTAGCTAATTCGCTTTCAAGTTTTGAGTTCTTACTTAGCTTGGTGATTTGGTATGAGATATTATTTATTATTAACAAGGTGAATAAGAAATTGCAATTTAAATCTATGTGCATTGGAACTACAGTTAGTGAAGTGGAAAGTGTAATGTTATTCTTTGAGAAATATAGAAATGAAGGGTTCGAGTCTTGTATGGATATTGCGAAAACCCTTGCATTTGATATGAATATAGAACCGACATTTCCAATAAAACGTCATGTGTTTAGAAGGGGACAATTTGATGAGAATGATGATAGTGAAGAAGCACAATCACTCGAGGAATCTTTTAGAGTTGATTATTTTCTTGTGATGGTTGATTTTGCTATAACTTCTTTGAAAAATAGATTTGAACAATTAAAGTTATTTGAAAATATTTTTGGATTTTTATTTGATTCCAAAATATTAAAATCTTTAGGTGATATTGAATTACAAAAATCTTGCATAAACTTTAAAAATGTTTTTTCTCACAACGATTTATCTGATGTTGATGCAGATGATCTTTTTTCAGAATTGAAAGTCTTGCAAATGACTTTGCCAAGTGAGTTAATGTCAGCACTTGAAATTCTCAAGTTTGTCAAAGTTGCGGATTGTTATCCAAATGTTTCAATTGCTTATCGAATCCTCTTAACTATGCCGGTGACCGTTGCATCCGCTGAAAGAAGTTTTTCGAAATTAAAATTGTTGAAAACTTACTTGAGGTCGTCAATGTCGCAAGAAAGGTTGAATGGTCTAGCCATTTTATGTATTGAGAAAAATATGTTAGAACATATTGATGTAGACACTATTATTAGTGATTTTGCATCTAAAAATGCTCGTAGGAATTGTTTTGTATGAGTAATTATATGTCTAATAAAATTTATCGATATTTTTCATTTGAAATTTGATGTATTTATTAGATAGTTTATTAATTGTAATAAAAAATGTATAATTTACAAGCAAGTTAATTTATTTTTACATTCTCGTAAAAATATTATTTTTTAATAATTGTTATTAGGGCCCAAAATTTTTATTCGCCCATAGGCCCCCGAAATCTCAGAAACGGCCCTG	.	PASS	SVTYPE=INS;END=41579679;SVLEN=3602	GT	1/1
Scaffold_00001	41712251	svim_asm.DEL.83	TGGCAAGAGATTAAATATCTAGCTATGCTCGAATATGATCA	T	.	PASS	SVTYPE=DEL;END=41712291;SVLEN=-40	GT	1/1
Scaffold_00001	41772425	svim_asm.DEL.84	GTCTTGAAAATATAAAAGTATATTCATATAGCATTAAGCTTCAACAAATCACATACGAACAAAGAA	G	.	PASS	SVTYPE=DEL;END=41772490;SVLEN=-65	GT	1/1
Scaffold_00001	41872794	svim_asm.DEL.85	GATTTCTTATCAATAATGGGAAAAAAAATAAGAAGCTCAGACTTTAAAATTTTCGATTTTTTATTGGTTTGTAAAGATTTTTTTTGTTTA	G	.	PASS	SVTYPE=DEL;END=41872883;SVLEN=-89	GT	1/1
Scaffold_00001	41873003	svim_asm.DEL.86	TGTTAAAATCTCCGACCCGAACTTATAATTTTCGAAAATTTTGTCTGTTTGGGGATTTGGTTTAATATCTGCATTACCCCTTTTTCCGTTTCAGAAACTCATTTTCAGAATTTCGCAGTAG	T	.	PASS	SVTYPE=DEL;END=41873123;SVLEN=-120	GT	1/1
Scaffold_00001	41988448	svim_asm.INS.68	A	AAATTTTGTTAACCTAGCCACATAAATCTTTAATAATAATAATAATAAT	.	PASS	SVTYPE=INS;END=41988448;SVLEN=48	GT	1/1
Scaffold_00001	42021139	svim_asm.DEL.87	TTATCCGTTTGCCAGTGTTGTTAGTATTTGAAAATGGAATTGCTTCCTCAATAAACTTGACTGACACTCACTAAGTTTAAAACAATTAAGCTAATCAGCCAGACTTTAAAGCTCTGGGACTTTATACCGTTCAACGACGAGCAACATAAA	T	.	PASS	SVTYPE=DEL;END=42021288;SVLEN=-149	GT	1/1
Scaffold_00001	42085461	svim_asm.DEL.88	GTTCAATTCTAGCATCAATTTTTTTTTTTTAGTAAATCTGAAATCTCCATTAGCAAGCTTGATAGTTTTAATTTGCTAGTTTCTATTTAATAATTGAGCCTTTCTGAGGCTTGCATCAA	G	.	PASS	SVTYPE=DEL;END=42085579;SVLEN=-118	GT	1/1
Scaffold_00001	42206546	svim_asm.DEL.89	CATGATATCCATAAACCGGCAAAGTCCTGGTAGCAGAGACCA	C	.	PASS	SVTYPE=DEL;END=42206587;SVLEN=-41	GT	1/1
Scaffold_00001	42272976	svim_asm.DEL.90	GATGGAAACCCAGACAGACAGGCATTCAATAAAGAAATGAAGGGCAAATATAACCAAGCAGAGGCATACCTTCAATTTTTCAAATGCTCAAATTGTGCAAGATTGCAGTCGCAGATATTGGTT	G	.	PASS	SVTYPE=DEL;END=42273098;SVLEN=-122	GT	1/1
Scaffold_00001	42273319	svim_asm.DEL.91	TCTTTATCTATATCAGTCGAACCTGAATGAGAACCAGAAAAAAAAGTCGGTCTAAA	T	.	PASS	SVTYPE=DEL;END=42273374;SVLEN=-55	GT	1/1
Scaffold_00001	42273903	svim_asm.DEL.92	GGGATCAGCGTGAGCATTAGAAATGGTACACGTCCGGCACGGGTATATTCAATTTGTTTTTAAGTTTCTTCATATATTTGGAGGGTTATATCCCCATACCACATCTAATATGTGATGGTAATGGGCGTTTTAAGAAAAATGAAGAAACGGAACAATTATTATCATAATTCATTGTGAAATGAAGCATTAAAAATTTCCATGTCCTAACCCAACAAATAGGGAGGTAAACAAGACTGGTAAGTTTGAAGTAAGAGAAGATTCAGAGTATGGAGATATGAAGTCTGAAGATAGGTTTACA	G	.	PASS	SVTYPE=DEL;END=42274200;SVLEN=-297	GT	1/1
Scaffold_00001	42274722	svim_asm.DEL.93	ATATAATTTAATGAGTCTAAATTGTAGTTAAACAAAACTATGTCGTTTTAGTGTTGGATTGGTGTTTAAATTTTGTTAAAACGTTGCGTCTTGAGTCTGTAGGGTTAAAATAGCTTGTCATTTCTTTTTCTTCCTTATCTGAGAAATCAATGGAAATGTGTTAGCCGTTCTTCTTGGCTATTCTGCTTCTTTTCTCATCTAACTCTTCTATTCTTCTCATCTATTCATTTAATTCTGGTTATTCGATTTGGACTGTTACTAAGGCATCAAAGCCATTGATCCCGACCATGGATAACGATCGATTTTTGGTTGAGTTTCAGGAGGGATTGAAATCTGTCATCGACCTACATTTCGGGAATCGGACGCTCCTTGTTACAATCCATCAAGCGATTTTTTCCATTACTCAAGAAGCTCTACGTCAGGTTTTCTCACCGTATGGGTTCGTGGAAAAGATTATTTTGTTTCAGAATTCATTTGACGTTCAATTTCTGATCCAATATCAAGGTTATGGTGCTATCGCAGCTATGAGTTCTCTTCAGGGCCGTAACATTTACGACGATTTACGACGGTTCTTGTCAAATGGGAGATGACACAAGTTTCAACAATTGAACTGTCAACGGAGGTGGAGTGCAGTGACAGTCTGTTGGAACCACCACTGGTTCAAGGTGTGGTGTCGACAGAGTTGGTGGAGACAAAACATGAACCGTTGTTGACATGTTCTGTCCAAGACCATGTGTTCGACGAATTGTTTATGATAACAAATGAGAAATCTGACGATATTGAGGATTTATTTGGGACTTTGCTGGACAACGATTCAGTTAAGGATTTGCTAGAATAGCCACAAGACAAGATACTGCAAAATAAGGTTACTGACGGTAGAATGGAGCTTCAAGGGAAAAAGGTCCAGAGTGGTTGTTTTACAAATATTGAAGATCAATTCAATGATGGTAAGTACGAAGGTCTTATATGCAATTTTGATTTTAAAGTGGTTCATTGTTTACTCGTGAATCCATTGAATTGCCTATGTCTATATACACTTCACTGTGGTTTTGAATCGATATCTCGAATGGTTGATGTTGATGACTTATATCGGTTTATGTTATTGTTAATGGAGAAAAGGTTGTTAATAAGAGATAAAATTTCAATGGGGAAAGGTGAAATGAAGCCAAATAGGACTATAGAGAGATTGATTCGCTTGATGCAAAACTTCAAAAGAACAGAGGATTTTATTGTAGATACTTTGAAGCTTCGAATTTATATCAGTTCATATCTTTGTGAAACATTCAAGGTACCCTCGATGAAAATAATCATGTGTGGAGCAGACTGGGATAAAATATGGCATGACTTGGTCATGCATGAGTGCAATCTGTTAGATAAGGGACATAGTCATTTATTTCAGTATTGGATAAAGTCATATGTCAATGATGTTGCTGTAACACGGAAAAGATGTTGGCAGTTCGATATGGATGATTTTCGTATTAGTAATGAATCAACAAGATTTTGTGCCAGTGGCTGCAATGTTATTGCTGATTCAAGGACTTCCATGTTGGCTGGTCTTACAGGTATTATTGTGCAAATCAATCATGCCATTGGAGAATCAGGGGTTGTCAGTCAAGAATATAAAGATGTAGTTTCTAAATATGGTGATAAAATAATTGACATGTTATTGGCGAATGAACAACCGAAGAGAATTTGCTCACAAATAGGTTTGTGCATCTTTGATGGAACTCAAGGTGTAAGTATGAGGATTGAAAGTGTTGTGAATCAGAATATTGGAAAAGCCTCTGGCACTTTACATGATTTTATGTGTTCTGCATGTGAGATGACAATTGTGTGGATGCAAAACCAGTTGGAGAAGAATTAGAGCTATATTGACTTGACATTGGATATGAGTTTTATTGATCATGTTATGAGTATTTGGATAGATGATTGGAAACTACTCCCCGTTAGCAATGCTAAACTGAAATTGAACATGGGATTCGATGAATTGATTGGAGCTTCAAAAGTGGATACTAACCTGTTTAGGGAATTTAGTGATTTAGTTATGAGTATGGTGATTAGAAAAGCTTTGGTGGTTGAACCAAAATTGTTTCGGATGGATGCTAATGGATTGGTTGGGAGCAATACATAATATGGGTTTATTGATCTGAATTTGAATTTGATTGATAATGTGAATCCCCACTGTGTTGCTGAACCGGTTTGGAAAATTTTTGATCCTGGAGGAATTAGGCTTTATTGCATCAACATGGAAACCATATTGTTGGTTCATATTTGATTTTCAGCCATCGCCGACATGGAAGAACTACTGCTGGTTCATATCTTATTTTCGATCAAAGCTAAGAAGGCATGGGGACACATTTGGTCTAATCATCGGAAAAAGGAGGGTCTTATTTTAATCCTTGAGGACAAGGATTATTTTGAGTAAGGGGATTTGTAATGAGTCTAAATTGTAGTTAAATAAAACCACGTCGTTTTAGTGTTGGGTTGGTGTTTAAATTTTGTTAAAACGCTGCGTCTTGAGTCTGTAAGATTAAAATAGTTTGTCATTTCCTTTTATTCCTTATATGAGAAATCAATGGAAATGTGCTAGCCGTTCTTCTTGGCTATTTTGCTTCTTTTCTCATCTTTAACTCTTCTATTCTTCTCATCTATTCATTTAAGGGTAAATTACATTTTTCATTACTCAACTATACTCTCTCTCCTATTTTGGTCACTCAACTTTAAAAACTTTCAATTTAATAACTGAACTTTCAGATTGCTCCTGTTTTGGTCACTCTCTGTTTTGGTCGGTGGCCGTTTGATCCCAAATTGCACCGATAGACTCGCTTTAACATGCTGAGTCCAAATCCGGTGGTTTTTCACCAGAAAATGTCTCAGAACTCACGAATCTCGACTTAAACCTTTCGTCTCCTCACTTTCAATCTCTTTTTTGTGATCTTCGGAGCATTTTTCAGCAAAATGGAGGTCGGATTCAGACTCAGGAGACCGAGACGAAGCGACCAGTGAAATTTGAGACCGAACGACAATCGACCAAAACAGAGAGTGACCAAAACAGGAACAATTCGAAAGTTCAGTTATTAAATTGAAAGTTTTTAAAGTTGAGTGACCAAAATAAGAGAGAGTATAGTTGAGTGATGAAAAGTGTAATTTACCCTTCATTTAATTCTGGTTATTCGATTCCGACTGTTACT	A	.	PASS	SVTYPE=DEL;END=42277912;SVLEN=-3190	GT	1/1
Scaffold_00001	42278707	svim_asm.DEL.94	ATCAATAAAACTGTTGGATAATTAGAGTTTATTTCTAAGTCAGTAATTAGTAATTTAGATTTACTAGAAGTCTAATTTTAATTAGAGATAAATATTATTCAAATTAAAGATAAAAGTATAATTTAAACTATACTGAAACTCTGTAATTGTCTATTTAAAGACTTACCTTATACACATTTAAATATAAGTAAGAATAATAAAAGAATACAGAAAAACACTTTGTTCTCTGTGGAAAACACTATTTTTGTTCTATCGGTAAACTCTAGCTTTTTCATATTTTATTGTTCATTGTTAACCAGCGTTCATCTTCTCCAGCCACCATGACCCCTTTCTCACATGGTATCAGAGCTAACAACAATCTCGATGTCACCATTATTGTCATCTTTGATCTAAATCATATCGACTATCTATTTTTTTAGACGTTTTTTTTTCTGCTACTGAAAAATCATCGGATTTGGTGTGTCGTTTTTTTCCGCTGCAGCATCCGTCCGGTGAAGAGTGCCTAATTACAATCTCAAGATGCCTGGTAGTGTTCTTTTAATGGTTCTATCTTAGTCAATCTAAAAGATAGGGTAAGGTTATAATTTAGCCTTAAAAACTATCTGGTTCTATCTTAGCCATCTATTTGAAAAGATAGGGAAATGTTATAGTTTAGCCTTAAAAACTATCTGGTTCTATCTTAGCCATCAATTCTAAAAGATAGAAAAATGTTATATTTTGGTCTTAAAAACTATTTGGTTCTATCTTAGCTATCCGTCCTAAAAAAGATAGAGGTTATAATTTAGCCTTAAAAACTATTTGGTTCTATCTTAACCATCCGTCCTAAAAAAAATAGGAGAAAATGTTTTAGTCTAACCTTAAAAAAAAACTATATCAAGAATTCTACATCAAAAATCCAAGTTGGGACTTTAGTCTGTGTAACTACCAACTTGAGGGGGGTGTAGACTCATGTGATCACTTCCTACATCGTTTGTATTAGGAGCATCTTGATATTCCAACTGAGCTTCAACCATCTCAAGCATATCAACAATAGCTGCGCAAGAATATCGTGGTTTTGTCCTCATCGTGGTTGCATCAAGAGCATCTTAATATTTCAACTGAGCATCAACCATCTTTAGCGCACCAACAATGGCGGCGCAAAAACATCGTGGTCCTGTCCTCACTATTCAAATCAAAGACTCCCGAGAAAAAGGAGCATTTTTCTCTAAGGAATAACAGGCATCGCATTGAAGATCCAAGCTGGTTCTCTACCACTGTTTACTCACCAGCTTGAGGGGGAGTGTTGGATAATTAGAGTTTATTTCTAAGTCAATAATTGGTAGTTTAGATTTACTAGAAGTCTCATTTAAATTAGAGATAAATATTATTTAAATTAGAGATAAAAGTATAGTTTTAACTATACTGAAACTCTATAATTGTCTATTTAAAGGCCCACCTTCTACACATTCGAATAAGTAAGAATAATAAAAGAATACAGAGGAACACTTTGTTCAAACACTATTTTTGTTATATCGTTAAACTCTAGCTTTTCATATTTTATTCTTCATTGTTTACCGGCGTTCATCTTCTCCGGCCACCATGACCCCTTTC	A	.	PASS	SVTYPE=DEL;END=42280296;SVLEN=-1589	GT	1/1
Scaffold_00001	42281990	svim_asm.DEL.95	TAAATTAAATTGTATTTTCTTTTATCAATTCTCTCTTGAATTGCTTAATATTGTTAATGAGTTTCTCAATAACCTGTTTTGTTGATTCAAGAAAATAAGCAGTAGATTCGTTCTTGGAATATTGATGATATATAGAAACATATCTATGTATACCTTTTCAATGAAAAAAATAGAATAAATAAAATTTACTGACTAACCAAATATTTCTTTTTTAAATATATATATATATATATATATTTGCCAATATCATTTTGAAGATTCCAATAGTAAACCTGATATTTTTTTTTAAATTTTTTTTACTGATATATATATTTTTTGGTTAGAACCTGTAAGGGCTTCAGTGAAGATCAAGGAAATTGTGACTGTTATGACTCTGTTTTGGACCGTTGGAGTTTTAAGTTTAATTCGTTTAACATTGTTATTTTGGTTTAATGAGACGATGCGCTTCATGATTGCTTGTAATTAGATAATATAGCGCCGCTCAGGCATTTAGGGATAAAATGTGCTGAGCTCTCTGTTAGTTCTTATCAAAAAGAATTGAAATGTTTATGCTTGTCACCTGAACTTTTCTCTTCTCTTCTATCTTACTCAGTCTCATCTTCTCATCTCATTCTCTTATCTATTCCTTTGTGTTCAAGTATCTTACAGAAGGGATATTTATTTCTCAGGAAAAGGCAGACATGGAGGGGTGTAAGGAGCTGTTTTTAAACTCTCATTTGCTACATTTGGGTGTGTGTTTGTGTGTGTGTGTGTGTGTGAGAGAGAGAGAGAGAGAGAGAGAGAGAGAGAGAGAGAGAGAGAGACAGAGACAGAGAGACAGAGAGACAGAGAGTTTTGCTCTGTGAATTTGAGCCTAAGCAAATGGCTTGACTGCACGGATTGACCCTGACCATTGTTAGTTCGGACAGCTCATCTATTTGGAAATACATCCTCCACTAAAAGATAAGG	T	.	PASS	SVTYPE=DEL;END=42282937;SVLEN=-947	GT	1/1
Scaffold_00001	42315739	svim_asm.INS.69	C	CGCATAAGAGAAATGGTGGAAACACAGACTTCTGTCAAAATATATG	.	PASS	SVTYPE=INS;END=42315739;SVLEN=45	GT	1/1
Scaffold_00001	42646575	svim_asm.INS.70	T	TTCTTCCGTTAGAGATAGAACCGTGAAGCTCGACACTACTTAC	.	PASS	SVTYPE=INS;END=42646575;SVLEN=42	GT	1/1
Scaffold_00001	42843227	svim_asm.INS.71	C	CCGATGGATAACTGCTGAGGGAAAAGAGCTTAAAGTATAAGGTG	.	PASS	SVTYPE=INS;END=42843227;SVLEN=43	GT	1/1
Scaffold_00001	42989037	svim_asm.DEL.96	TCTTAGGGTTCGTTTGTTTGCCGTAAAACGTTTTACGAAAAATGTTTTCAGCATTTTACGGTGTTTGTTTGCGCAATAGAAAATGAGTCAAAGGAAAACAAACTACAAGTCAACAGAAAATGAAGGCTTTTTTTCGTAAAATGACTTACGGACTTTTTTCCTGTAAGTCATTTTACTTGTTAGCCAATTGCACAAACCCTGAACCCTAAACCCTAAAATCCTAAACCATAAAACCTAAAACCCTAAATCCTAAACCCTAAACCCTAAAATCCTAAACCATAAAACCTAAAACCCTAAATCCTAAACCCTAAACCCTAAACCATAAAACCTAAATCCTAAACCCTAAACCATAAAACCTAAATCATAAACCCTAAAACCTAAACCATATAATCCATAAATTAGAACCATAAATCCTAAACCATAAAACCCTAAACCCTAAACCATAAAACATAAATCCTAAACCATAAACCATAAACCATAAACACTAAACCCTAAACCATAAAACCCTAAACCATTAAACCATAAAACCCTAAACCCTAAATCATAAACCCTAAACCCTAACCCCTAAAACCTAAACTATAAAACCCTAACACCCTAAACCCTAAATCCTAAATCCTAAACCATAAACCCTAAACCCAAAAAACCCTAAAACCTAAATCTTAAACCCTAAACCATAAAACACTAAACCCTAAACCATAAAACTTAAATCTTAAACCCTAAAACCCTAAATCAAGAATATTCGTGTGTTTGTTTTACTAAAAACATATTTCGAAAAATATTTTCAGATATATTTACCAAACAGCGGAAAATGATTTACACAGCATCATCCAAACACCGGAAAATGGTTTCTGTAATCAGTTTTACATACAATGTAGTTTATTTTCCAGAATTCATTTTCCGGAAACAGTTTTCAGTGAAACAAACGGACC	T	.	PASS	SVTYPE=DEL;END=42989965;SVLEN=-928	GT	1/1
Scaffold_00001	43060761	svim_asm.DEL.97	GAAGCTGTTGGGGTCTGATTTGATTAGAGATCCTCCAGGTCCAGGGGTTTCAGTCCC	G	.	PASS	SVTYPE=DEL;END=43060817;SVLEN=-56	GT	1/1
Scaffold_00001	43061431	svim_asm.DEL.98	GGTTGATTTCGATGCAATCTGCATACTGCATAAAATGTTAGGTCATCAAGATATTTTTGGTATTGGCATTTCATATTCTCCCACACTTTA	G	.	PASS	SVTYPE=DEL;END=43061520;SVLEN=-89	GT	1/1
Scaffold_00001	43063214	svim_asm.DEL.99	TTTTGACTTAAAATTATTCTGGAAAACTTGCTCGTGGTCTTGTTTCATTTTTCATTTAGAAGGTTGG	T	.	PASS	SVTYPE=DEL;END=43063280;SVLEN=-66	GT	1/1
Scaffold_00001	43146247	svim_asm.INS.72	C	CTAAATCATAGAGAATATATTAGAAATGAGAAAGAGAAAACCAATA	.	PASS	SVTYPE=INS;END=43146247;SVLEN=45	GT	1/1
Scaffold_00001	43207413	svim_asm.INS.73	A	AATTTCTTGGATACTAAGCCCTTCTGAGGCAATCTCACAGGATGATCCTTCATTATGGGTTTGCAGTGAAGGAGATCCG	.	PASS	SVTYPE=INS;END=43207413;SVLEN=78	GT	1/1
Scaffold_00001	43233045	svim_asm.BND.9	N	]Scaffold_00028:2345304]N	.	PASS	SVTYPE=BND	GT	1/1
Scaffold_00001	43267854	svim_asm.DEL.100	AATGAACATCTCTATAGTTAGTTATATTATCCTAGAGAGACCAG	A	.	PASS	SVTYPE=DEL;END=43267897;SVLEN=-43	GT	1/1
Scaffold_00001	43268785	svim_asm.INS.74	A	AGCACAAATCCGACTAATAGTTTTAAATTTATAGAAGGAAACTATTATTCAACATATCATGT	.	PASS	SVTYPE=INS;END=43268785;SVLEN=61	GT	1/1
Scaffold_00001	43355951	svim_asm.INS.75	T	TGCCTTACAATAAGGAAAGCAATGGATATCTTCTTCATCTTCTTCTTCTTTTGTGTATATGTGTGTGTGTGAAATAATGTAAAGTAACAATTTTTTTTTTTAAAGCAGCA	.	PASS	SVTYPE=INS;END=43355951;SVLEN=109	GT	1/1
Scaffold_00001	43454602	svim_asm.INS.76	A	ATAATTTGATTAACATTCACTTTAAAAGTGCTAAATATGTTGAAGATTTGAACTGGGAACTTCTCTGGTGCATGAGTCATCAAATTGTATGAGTGTCAGATATGAGTAT	.	PASS	SVTYPE=INS;END=43454602;SVLEN=108	GT	1/1
Scaffold_00001	43455847	svim_asm.INS.77	A	ACTTTCTTCTTCTGAAGAAGAATGCTACAGACTATGTTACTTGGTTTTGGATATGTATGTACAATTTTTTC	.	PASS	SVTYPE=INS;END=43455847;SVLEN=70	GT	1/1
Scaffold_00001	43571133	svim_asm.INS.78	A	AGGGAAAAACTTTGATACACAAGCTTTTTACACAAGCTTTTTACACTAGTTTTTAGTTTTAGGGGTTAGGGGTTTAGTTTAGGGTTTAGAGTTTAGGGGTTTAGGTGGTAGGGTTTAGAATTTAAGGTTAGCATTGAGAATTTAGGGTTTAGGGTTTGAGGTTTGGGGTTTAGGATTTAGGGTGTTAGGGTTAGGGTTTTAAATTTTGGGTTTTATAGAAGGGTTGTGTAAATTTCTTTTACACAGGCTGTGTATAGAAATTTAACCCAAAAAGAAA	.	PASS	SVTYPE=INS;END=43571133;SVLEN=276	GT	1/1
Scaffold_00001	43571502	svim_asm.DEL.101	TTAAGGCTCCGTTCGGCATTGCTGCCAAGAAGCAGAGTGCGGTGGGAAAGCAGCCAGAAGCAGCAAGGGAGCTGCTTCTGCGTTTGCTGCGTTTGAGACCAAGTCTCGCTGAAAAGCAACCCAAACGCACGGTGTTCGGCAAAAAAGCTCCCTCTGCGCGGTGGAGAAGCGGCAAAAAGCATTGCCGAACGGAGCC	T	.	PASS	SVTYPE=DEL;END=43571697;SVLEN=-195	GT	1/1
Scaffold_00001	43572431	svim_asm.DEL.102	TTTTTCAGTGCCAAGTCATTTTCTAGTTTCAACAATAAATCAATTTTTTTAGCTCCTAAAAGGGTGATAAA	T	.	PASS	SVTYPE=DEL;END=43572501;SVLEN=-70	GT	1/1
Scaffold_00001	43689920	svim_asm.INS.79	T	TTTTTTGTTCCTAGAGCCAGTCAACTTAAGCTAAAAATTCCCCAAGATGTCTCTTCAAGG	.	PASS	SVTYPE=INS;END=43689920;SVLEN=59	GT	1/1
Scaffold_00001	43751099	svim_asm.INS.80	A	AAGGGTAAACTACAACTCATGTTACCTAATTATGGGTAAAGTCACATTTGGGTCACCCAATTACTAAAAATTACAATTGAGTCACTTAATTATTGTTTTAGTTACGTTTAGGTCACTCCTCCGTTAAAATGCAAACAGGCATCGAAAAATGTTTGATATAATAACAACTTTAGTCCTTAAAACTTATATATTCTACCAATTTAGTCATAATTCAATAAATTTAACACTTAATATTTAATATATATATATATATCCATTAGTTAGTTTTCTAATCCCAAATTGTTTATTCTTCGCCGTTTATTATCATTCTTACTTGGATATTGGCGGTAATACGAGTTATACAAAATTTAATATTTTCAATTAATCATACACATATATATTTTCAATTATTATTATTGTTGTTGTTGTTGTTGTTGTTGAGAAAAAAAATGAATAATTGATAAAATGGTGAGCAACTGAACAAACTCCTTCTATGTTGTGTTGTTTTTATGTTCCACGGGCACAGACTGTTATCTTCTATTTTCAGGTTCTTTATAAAGGGAAATGAATAGTTTGCACTTGTATGTCTTTGGGAGTTTGTAGTATTTGATTAGTTCTTAAGTACGGTTTGAACCAATGATATACTATTATATAGCTAGACACAAGTTAAAATCTATAATATAATCAACCGGTCATCATTCTAGAACTGATGTTATTTCTTTGATAGAAATTGTCTTGGTTTTGTCTGTAATAGCATGTCCTAGCTTCGATAAGGCTTAGTAGGTTAAATCATCTTTTTTTATTCCGTTTGTTCTTTAAGAACTTGTCTTGAGTAATTAAGGTGGATTGGTACCATGCCGTATAAAAATCAATTCGTTTTCGTTTTTCCTTCAAGTAGCAATAAGTCATTTTTGACTTGAATATACTGATGGCCTCTAGACTTTACAGAAAGGAATCATGGATACAAATGATAAACAAACTCATTGGTTTTTCAAGCACTCTTCGGTGCAAGTATTACTTCGAAATAATAATAATAATAATAATAATAATAATAATAATAATAATAATAATAATAATAATAATAATAATAATAATAATAATACACATGTGTATGATTAATTGAAAATATTAAGTTCGATATAACTCGTATTACCACCAGTATCCAAGTAGAAATGATAACAAATGGTGAAGAACAAACAATTTGGAAGAAGAAAACTAACTAATTGATCTATAATTTTTAAATATGAATAGTTAAATTTATTGAATTATTTTGAATTAAGACTAAATTGGTAGAATATATAAGTTTTAAGGATTAAAGTTGTTATTATATCAAATATTTTTGGATGTTTGTTTGCATTTTAACGGAAGGTGACCCAAACGTAACTAAAACAATAATTAAGTGACCTAATTATAATTTTTAATAATTGGATGACCCAAATATGACTTTTTTCCCATAATTATGTGACCTGTGTCGTAGTTGACCC	.	PASS	SVTYPE=INS;END=43751099;SVLEN=1462	GT	1/1
Scaffold_00001	43920209	svim_asm.INS.81	C	CAATTCCAATTCCAATTCCAATTCCAATTCCAATTCCCCCCTCCCAACTCAA	.	PASS	SVTYPE=INS;END=43920209;SVLEN=51	GT	1/1
Scaffold_00001	43969203	svim_asm.INS.82	A	ATGGCAGAAGTATGTATTTGTTGCAGTATGGACTATGGAGTAG	.	PASS	SVTYPE=INS;END=43969203;SVLEN=42	GT	1/1
Scaffold_00001	44166709	svim_asm.INS.83	T	TTTTGGACATTCTAATTACCACGACCCAAAATAAGATCAAGATATGAA	.	PASS	SVTYPE=INS;END=44166709;SVLEN=47	GT	1/1
Scaffold_00001	44319768	svim_asm.INS.84	C	CATAGCAAACCCAGAATTAACAAAGCCACAACACAATAACCAACCAACCCCCCCCCCCCCCCCAAAAAAAAAAACCCCACATGTCGGCTCGACACTAAGAGCTGAAATAAGAATGCTCAACATGTGGACAAACAACAAGTAACAAATGACACACATTAAGCATCAAACCTA	.	PASS	SVTYPE=INS;END=44319768;SVLEN=170	GT	1/1
Scaffold_00001	44410402	svim_asm.DEL.103	TTCTTTACTTTCTCATAAGTTTTGGTTTGGTTTGGTTTGATGTGTATTTCATTCCTGCTATTGCATTTTCTGGTGTTGATACCCGAAATGGTCCTGACTTAAAAACCAACCAGATATGACACTTATGCCC	T	.	PASS	SVTYPE=DEL;END=44410531;SVLEN=-129	GT	1/1
Scaffold_00001	44426693	svim_asm.INS.85	G	GAAACATATATTATTCAAGAAAATGTTAGATAATCACCAGTCCCTGAGATTTCACATC	.	PASS	SVTYPE=INS;END=44426693;SVLEN=57	GT	1/1
Scaffold_00001	44610432	svim_asm.INS.86	C	CAAACACTCCTTCACTAGCATTCTGAATCCAGGCGGCGCCCTCAACGGATTACCA	.	PASS	SVTYPE=INS;END=44610432;SVLEN=54	GT	1/1
Scaffold_00001	44699608	svim_asm.INS.87	C	CAATATGGCTGTCTTATCGTTTATGGTTAAAAGGCTTATATTCTTTTATGTTAATGTAAAA	.	PASS	SVTYPE=INS;END=44699608;SVLEN=60	GT	1/1
Scaffold_00001	44711321	svim_asm.DEL.104	CTAAAAGATTACTTCTCCCTTGCCTTTTTTCTGAAACGCTGTCCACGAATGGTG	C	.	PASS	SVTYPE=DEL;END=44711374;SVLEN=-53	GT	1/1
Scaffold_00001	44769241	svim_asm.DEL.105	TGTAGAAGTATATACCGTTATTAACTCTTAATTATCTTTAGATAGTATTGCAACTCTAGTGAAACTCCTAAGTTAATAAGGAGTCCTACTAGAACTAAGGAAATAACTCCTATAAGGAGTCTGTACAGTTTACTAATCCTACTTAGAGTAGAACTCTCTCTTGTACAGTTTACTAATCCTACTTAGAGTAGAACTCTCTCTTGTACTCTATATATACTTGCTGTAAATCAGAGAATAAAATCATCAGAAACTTTTCTGTTTTTTGCCGATTTCTACATGGTATCAGCCGCTCTCCTGGACCTAATATCCCTCTAAAATCATGACAAAATCAGCCGGCTCCTCCACTCCTATTTCCCAAATTAATAGCTCTGCCGATAACCAAATAGCCTCCTTCGACTCTCAAGACAATAATCCGTTTGCCATTACCTGCCACCGACTCAATGGCAACAACTATCTTGAGTGGTCCCAATCTGTGAAGATTTCTCTCTCCGGCCGTGAAAGATTTGGGTATGTCACTGGAGCAACAAAGGAACCGGCCTCTACTGATGCTAATCACGCCTCTTGGCTGCGAGATGATAACCAGGTTATGTCATGGCTGCTAAACTCTATGCAGCCTGATATCAGTAAAAACTTCCTTCTTTACACCAATTCTGCATCTATTTGGGAAGCTGTCAAAGAAACCTATTCCAGTTCCAACAACATATCTGAACTTTTCCGCCTCGAAGGTCAAGCTTTTTCCCTCAAACAAGAAGGAATGACTGTCACCCTCTATTACCACACCCTCAACTCTATTTGGCAGCAACTAGATCTTTATGAAAACATTCAGTGGGTCAATCCGGAAGATGCACTTTTACACAGGCAAGCCGTTTCTCAAAGGAGGATATTTCAATTTCTCCTTGGACTTAATCATGGTTTTCATGATGTCAGTGGTCGTATCATTGGTACTTCTCCCCTCCCCTCTCTTCGAGAAGTATTTTCCCTTGTAAAAAATGAGGAAAGCCGCCGAATGCTGCTAGAAAATCATTCTCCAGCCCCTGCAGAGTCAGCACTTCTCACCCATGCCTCTCCTTCCACGAAAAAAGG	T	.	PASS	SVTYPE=DEL;END=44770323;SVLEN=-1082	GT	1/1
Scaffold_00001	44788684	svim_asm.INS.88	T	TAAAAGAGAAAGACAGCTTGACATTAAAAAAAATCCGATTGACAA	.	PASS	SVTYPE=INS;END=44788684;SVLEN=44	GT	1/1
Scaffold_00001	44789031	svim_asm.INS.89	T	TTATAACTATACAAAGAAGGTAGCAACACATCCCTCTGTTTCTCTTCGCTTGTTTTTATTTTTATTTTTTCAATCTGTCCAACCACTGCATCCATACCTACATTCAAATTCAATCACTGCTTAATCTTAATCGTTATCTCTACCAAGTAAAGTTATAATCACTTACTCGGGAACCCCAAAGCCAAACTTAACCCCACTTTCCAAATTAATATTCTGAAGAATCTTTCCCCATTGAAAGGGAAGTATTAACTGGTACCGAAAAAATCTTAACATAAAGAATGTGCCAGGAATGTAAAGACCTC	.	PASS	SVTYPE=INS;END=44789031;SVLEN=301	GT	1/1
Scaffold_00001	44834344	svim_asm.INS.90	G	GATTCTATGATCATTGATATGTATATTTTTTATGCAATGATTATTTAATTTAAATTTCTCATTTTAAAATTTATATTTCCTTTCATTTTCTTAACATGCCTTGCTGATCTTGTCTATCTTTTTGGCACTAA	.	PASS	SVTYPE=INS;END=44834344;SVLEN=130	GT	1/1
Scaffold_00001	44836494	svim_asm.INS.91	G	GTGAAGATAAGAGATAATTATGTGAATCTAAAATTTTAACTTCAAAGTTTATAGCTTATTCTTTTTTTCATTTTTGGAGTTATCTGGTGGCT	.	PASS	SVTYPE=INS;END=44836494;SVLEN=91	GT	1/1
Scaffold_00001	44847534	svim_asm.INS.92	C	CACTGAAAACCCATTTTATGATTTTCTTGATAAGTGTTTCACCTAAAGCCCATTTGAGAAGATATTCTTTTGGACAACTGAAATAAAACCAACCCAAATCAATAATCCATACAACTAAAACATATACACGTAGAATAAATACTAAAACCCTCAACCATCAACACCAAAATTGACTCAAAGGTTCCTTTGAAGCCACTGGCACTTCACAATCTCTATTCTGTTACTAATAAAAATTTAAATTTCAACTTTTTTAATGCACAAACCTTATACAG	.	PASS	SVTYPE=INS;END=44847534;SVLEN=271	GT	1/1
Scaffold_00001	44899284	svim_asm.INS.93	C	CACTCTTCAAGCATTGATTTGTCAACTATCCAAGCCTGGCAATA	.	PASS	SVTYPE=INS;END=44899284;SVLEN=43	GT	1/1
Scaffold_00001	44909722	svim_asm.INS.94	T	TTGAATGAAGGGCAAAATTAGCCCAATAGGCCAATTGGAAATAATTATTGGCATGTAGGAGTTAGTTCAAAAAAATTTTGAGAAGTAGGCCAACTTCTACAGTAGATAGGGGACCTCGCCACCTCGAGGTGGCCTGGTCTCGGATCCACCCGTTCACGCCGCGCGAAGTCGATGGTTGGGTTGAGCTGAGGCAACAACGTCACCTGTACATGACCTGGTTGTACCTGTGCTGGCTGTTTGCATGAAATAGAGCCGTGGGGTCCACAAGACCACCTCGAGGTGGCCTTGTTCTGCTTCGATCTCAATGCATGTTAGGATAAGCTCATATGGCAGAGGTTCATAGTTTCCTTTCATAGTTTCCTTTTCAATATATATAATATTTTTCAAATATTTTTGAAATATATATGGCAGAGGCTCATAGTTTCCTTTTCAATATATACGTAATATGAATTGTACAAATATAAATTAATTTTCTTTCAAATATATATAATATTTTTCTTTCTCAATATATAAAAATAATTTTATTTCGAATAGTTTCCTCTATACTATATATACATTTTCTTCCAAACGAATATATGCAATATATAATTTTCTTTGAAATAAAAGAAATGTCTTTTGAATATATATATAAAAAAATTATCATATACGAATATAAATTAATCTTCTTTCAAGTATATATATACATAAAAATAATTTTATTTTTTAATATATATATATAAATACTTTTCTTTCGAATAAAATAATTTTAATCCAAACCATTGGAAAAGATCAGGTGAAAATTATTATTAGATTGGTAAATTAGTTTGCAAAATTGTATTTTTGAAGTAATGTTTTTTGTGTATATATGTTTATTATTATTTGTGTTTTATAGTTTATTTGGCAGCCGTACGCGAATCCAACAATAATGGTTTGCATACCAGAAAGTGTGCTTTAATGTAGAATATTCTAGGGTGTGGTTGTCCCTTTGATCCATTTTGGGGTCGTTGAATATTAGTGCAGTGATAGAGTTTTACGTCAATTCAACTATCATCAACCAATTCCTAGACCGTCGTCTACTCGTCAGCATATCCATAGTGCTCATCGTGGCAGATTCGATGAGAATTGGATTGTGAAGCAAGCCGATTTCATTTCGGTATGGGAGGAAAGACATACGCGGTGGGCAGAAGATTTGAGCCCACTTCAAGCCAATGATTTTGAATTTGATACAGAATACTATTCGTGGTATTTGGAAAATGGAAAACCATTCTTAGTATCTGTCGAAGTTGGAAATAAATGGCGTGAAGATCCGCGGTGCTCAAAACACCGACAGTTGACATCTGAGTTTGGTCAGAGCTTTGAAGAACCAATAGACGATCCATATGACGAACCAAACTTTGATCGTTCTAGGGGTTGGCCTTCTTCATGGGATTCAGTGGAAGAGCAACCATCATTTGGTAATGTATGGAATTCGGTGGAAGAACAACCTCCAATGTATGGTGGCGGCTCATCTTCGCAACCTGCTTACACTGATGATGGAGGGTACATACCACAAATGGATTATACGAGTATTACCGGCTCATCATATCATCCTGAACAAATGCATGGTACACCACCTTCAATGCAAGTGGATGATCAATGGTTTAACGATGAGCAAACTCCAGATCAACCACGAAGAATAGTTCGACCCCCGAAACGGTACGATCAAACATCATCCTTACACCGACAAGAATTACCGAGAAGGAAGCAAAAATAGTAAGTATTTGTAATATAATTTTAATTTCAATAGTAATTATTATTTATATTATAACATTTTTATTTTTATCTAGTTATTATTATTTATTTTATAATGTTATTTATATTTTTATATTGTTATTATTATTTATATTATTCGAAAGAAAATTATTATATATATACTTGGAAGAAGATTAATTTATATTCGTATATGATAAACTTTTTTGTATATATATTCAAAATAAAATTATTTTATTCGAAAGAAAAGTATTTATATATATATTAAAAAAGGGAATTATTTTTATGTATATATATATTTCAAAAAAAAATTAATTTATATTCGTATATGATATTTTTTGTATAGATATTCAAAATAAATTTCTTTTATTCCAAGGAAAATTATTTATTGCGTATATACGTTCGAAAGAAAATGTATATATAGTTGAGAGAAAAATATTCGAAATAATATTATTTTATTCAAAAAAAATATTTTATTCGAATTTTTTACATATATATATACTTGAAAGAAGATTAATTTATGTTCGTATATGATAATTTTTTTTGTATATATATTCAAAAGACATTTCTTTTATTTCAAGGAAAATTATATATTGCATATATACGTTTGGAAGAAAATGTATATATAGTAGAGAGGAAACTATTCGAAATAAAATTATTTTTATATATTGAAAAAGAAAAATATTATATATATTTGAAAGAAAATTAATTTATATTTGTACAATTCATATTACGTGGGTCCCACAGAAATTGTATATATTGAAAAGGAAACTATGAGCCTCTGCCATATATATTTCAAAAATATTTGAAAAATATTATATATATTGAAAAGGAAACTATGAGCCTCTGCCATATGAGCTTATCCTAACATGTATTGAATAGATCGAAGCAGAACAAGGCCACCTCGAGGTGGCCTTGTGGATCCCACGGCTCCATTTCATTCAAGCAGCCAGCACAGGTACAACCAGGCCATGTGCAGGTGGCGTTGTTGCCTCAGCTCAACCCAGCCATCGGCTTCGCGCGGTGTGAACGGGTGGATCCAAGACCAGGCCACCTCGAGGTGGCAAGGTCCACCATCTACTGTAGAAGTTGGCCTACTTCTCAAATTTTTTTTGAACCAACCCCTACATGCCAATAATTATTTTCAATTGGCCTATTGGGCTAATTTTGCC	.	PASS	SVTYPE=INS;END=44909722;SVLEN=2899	GT	1/1
Scaffold_00001	44923268	svim_asm.DEL.106	TATGTTAGTAGTGAGACCAACTTGTGGCCTGAAAACGAATGTAAAGGAAAGCCATGTTTTACCAAATTTCGATAAACTGAGGACATGGCTAGCAAGAAAGG	T	.	PASS	SVTYPE=DEL;END=44923368;SVLEN=-100	GT	1/1
Scaffold_00001	45025518	svim_asm.INS.95	G	GTTATTGTAAGGCTTTATTGCAAGAACAGGGCCCAAATTATGACTGTTTGGACAATTTGGGACCTGAACTATAAAAAGGGGTATTTAGGGACCTAACGTTATATTCCGTTGGTCATTTAAGGAATTTGTCGTGACGGCCGTTTAATTTTCCGTTAACCAATCAAAAACCGACACGCGTAAGGTTTTCTTTTATTTTTTTTCAGTTGATTCGAACTGAGAAAAATAAATTAAAAGGAAAATAATTTTAATATTATTGTAATATATTTGTTTAACCTAGGTTAAAAGTCTCTAACACAACTTTACCCTTCACCCTTTCTCCTCCTCTCTTCCCCTCGTCCTCAGAACAAGAAATCCCACTATTTTGTTTGGTCCGCCAAAGGTTTCGTTTAGATATGCGGAGAAATTGAGTGGACTCTATTTTTATTGTTGAAAAGCTTAAGTGGTTTGTCTGTACTTTGGCTTTACATGGAGGAAGCATTCGAATCCTTGGGAAATGAAACTGGTATTACATATAGGCTTCCACCCACCTTCCAAAATGCCACAACACCATTATAAAATCCTCATTAAACCTCACTCTTTTGTGTATTACCCAAAGCCTTTTTCCCTTTTCCTTTTTCTCTCTGATTTTTTTCTTTTTCATCAATGGCTGCATCTTTGCTTGCAATTTCTCCGAGAAAGCTTCGTTCTGATTTGTACTATTATTCCTACCAGAACGATGCCAACACCCCACTGGTGATACCGGTTCTTGCATCCCTCATCGACAGAACAATGGCGAGAAACGAGAGGGTTGCCAAGAACTGTACTAAATGGGCATTGACGGCGTCGAAAGATTTCAAGAGCAGGGTCTTCGATTGCCACGAGACACCGGACATGACGATTCAATCTTACCTGGAGAGAATCTTTACCAAACCTTTGGCGGACCAAACAAAAGGGGGTTCTCTTGTTCTGAGGACGAGGGGAAGAGAGGAAGAGAAAGGGTAAAGGGTAAAGCAAATATATTAAAATTATTTTTTTAATTTATTTTTCTCAGTTCGAATCAACTGAAAAAAATAAAAGAAAACCTTACACGTGTTAGTTTTTGATTGGTTAACGGAAAAATTAAACGGCCGTCACGGAAAATTCCTTAAATGGCCGACGGAATATAACGTTAGGCCCCTAAATGTCCCTTTTTATAGTTCAGGTCCCAAATTGTCCAAACAGATATAGTTTGGGCCCTGTTCTTGCAAATAAAGCC	.	PASS	SVTYPE=INS;END=45025518;SVLEN=1233	GT	1/1
Scaffold_00001	45130937	svim_asm.DEL.107	ATGTGCCATATTGTATCTTCCCATTCTCCCCCCCCCCCCCCCCCCCGT	A	.	PASS	SVTYPE=DEL;END=45130984;SVLEN=-47	GT	1/1
Scaffold_00001	45143679	svim_asm.DEL.108	CTAGTGAATAAATTTTGTTAGCTATTTTAATTGATGCCACGGTTGATGTCAATTAAGAATGTCATGATT	C	.	PASS	SVTYPE=DEL;END=45143747;SVLEN=-68	GT	1/1
Scaffold_00001	45160721	svim_asm.INS.96	A	AAATTACTTGGAGATGGGAAACAGATTACAGGAGTGTTGCTGAAGACACTACACCTGGATAGAC	.	PASS	SVTYPE=INS;END=45160721;SVLEN=63	GT	1/1
Scaffold_00001	45201558	svim_asm.INS.97	A	ATGATGATGTATGGTTAATATGTTGTGATGAATGCAGAGTACAGGAAAATGTTTCTTCTGAAATC	.	PASS	SVTYPE=INS;END=45201558;SVLEN=64	GT	1/1
Scaffold_00001	45238575	svim_asm.INS.98	A	AAAATGTTGTGAATCTTCTTTTTTTAATTTTATGTATATTGATATTTCGTAG	.	PASS	SVTYPE=INS;END=45238575;SVLEN=51	GT	1/1
Scaffold_00001	45302971	svim_asm.INS.99	C	CCAGTTAAGCTTTTTACCAATCTGCCACTTCTTTAAAATAGACAGAAGAAAAAACTCAAATTATCGGTCCATTGGGGAATTTTCTTCCCCGAATCTGATTAATCATTCCATTAAATCATCATAGGGTTCTTCTTCGTGCAGCTAGCTAGTAATAAAACAAGAACTACATCTAGTTGATCCATCCTACGATTATATAGAGCACGATGGTTTTTCCTCCCTGAAAT	.	PASS	SVTYPE=INS;END=45302971;SVLEN=223	GT	1/1
Scaffold_00001	45678829	svim_asm.INS.100	G	GGTATTTACATCTTCCAAAACATTAATCTAGAATCAAATCAGGGT	.	PASS	SVTYPE=INS;END=45678829;SVLEN=44	GT	1/1
Scaffold_00001	45738742	svim_asm.INS.101	G	GAAGCGATTTTCTGGTCATTCGATCTCTTAATTTATATCAAATCTTAACCTGCCATGCAATTATTGTCACAGACACAAATATTCCTACAGTCATT	.	PASS	SVTYPE=INS;END=45738742;SVLEN=94	GT	1/1
Scaffold_00001	45800195	svim_asm.INS.102	G	GCTTTTCATTGTATTCTTTTAACGCATTGGTTGCGTTGACTGCGAGAATCTTTTATTAAAATATGACGCGTCAAGTGGCTGTGCCTGACTGC	.	PASS	SVTYPE=INS;END=45800195;SVLEN=91	GT	1/1
Scaffold_00001	45921362	svim_asm.INS.103	C	CCCCCCCCCCCCCAAAAAAAAAAGGAGAAAAGATTAATGATATG	.	PASS	SVTYPE=INS;END=45921362;SVLEN=43	GT	1/1
Scaffold_00001	45922303	svim_asm.INS.104	T	TATCCTCTAATGTGGACGTCCTTATGTTTTTTTCCCCTTTAA	.	PASS	SVTYPE=INS;END=45922303;SVLEN=41	GT	1/1
Scaffold_00001	45940179	svim_asm.BND.10	N	N]Scaffold_00049:3282124]	.	PASS	SVTYPE=BND	GT	1/1
Scaffold_00001	46028197	svim_asm.INS.105	C	CCTTGTTTTAGTCTGTCAAACCACACCATTAGTGAAACATAATTGCTAAAAAAATCTTGAAACTATAGATTTGCAGGGGCTTACACTTATTATCCTTGAATTACAAGTCAAACATAATATTTTTTT	.	PASS	SVTYPE=INS;END=46028197;SVLEN=125	GT	1/1
Scaffold_00001	46062339	svim_asm.DEL.109	TCTATCTGTAGAAATACTTATCCTATGTTTATGTGTAATACTTGTATTCTTACTCTAATAGGAGTCCTTAGTTGATAAGGGTAGAGTTCAACTCCCTAGAGGAGTCCTACCGGATTACACTACTCCATAATGGAGTAGGACTCTTTGTACTTGTAAACTATTTAAACCATGTAATCTGTAAATAATAACACACGGCAGAATACAATTTTATTCTGTAAATCATCAAATTCACATGGTATCAGTCGCTTTCCTGGACCTATTTCCCTTCCGTCACTGAAATTTTTTCCTTCCCAACCGATATCCTGTCCTTCCCAATCGACATACTGTCCTTCCCACACCAAAATTCATGGCAGATCCTGTTTCTTCTTCCCAAACCGATGTCACCTCTTTGCCAGATTTTCCTTCTGGCAATTCCGATTCATCCAATGACTCTTCCAGTCATGCTGTCACATGCCATCGGTTAACAGGCAACAATTATCTCGAGTGGTCCCAATCTGTCAAGATTTTTCTCTCCGGACGTGGCAGATTGGGGTATGTGACTGGTTCTACACAGCAGCCTGCATCAACTGCTGCAAATTACTCTAGCTGGATGCAAGAAAACAGCCAGGTTATGTCCTGGCTTCTCAACTCCATGTCTCCAACGGTGGGCAGAAACTTTCTTCTCTATCCCACAGCAGCAGAAATTTGGACTGCTGTCCAAGAAACCTACAGCAGTGTCGACAATATTTCTGAAATTTTTGGCATTGAAGGCCAAGCTGCAGCCCTAAAACAGGAGGCTTTGTCGGTCACTGTGTACTACAATACTTTGAATGGATTGTGGCAGCAATTAGACCTCTATGCCCAAGATGAATGGGAGACACAAAATGATGCTGCACTCCACAAACAGATCACTGCCCAACGCCGGTTATTCCAATTTTTACATGGCCTCAATCCAGGCCTTGATGGAGCCCGGAGTAGAATTATAAGTACTTCTCCCCTCCCTTCCCTCCGAGAAGCCTTCTCCATTGTCAAAAGGGAAGAGAGCCGACAGATTCTGATGATGCCAGCCCCTCCATCTCTTGAAGGTTCGGCTCTTGTTACTCACACCCCATCGACTGTCACTCCGAGAAAGGGCAGGCCTTGGTGTGACCACTGTAAGAAACCCGGTCACTTTAAGGATCGGTGCTGGAAAATTCATGGCAAACCGCGTGACTGGCAGCAAAAGAATCCTTCTTCTGGCCAACCAGCCGGTTCTTCATCCTCTTCTGCTCTTTCCAAGGATCAGATGGAAGAGATTCACAATTTGTTTGCTAAGTTTCAGGGCCCTCGGGGAGCTCATCTTACGGTAACTGATTCGGAAGGTATTTGCTACTCTCCAGCATTATTTTCTTCTTCCTCTACCTCGGGTTGGATCCTTGATTCCGGTGCATCTGACCATATGACTGGAAACAAGGAATTTTTTCAGAATCTTGTTACTTCTGTTGGTGCTACAATTCGTACAGCTGATGGGACTCTTTCCCCTGTAAAAGGCTCTGGTTCTATTGTTCTACAATCCTTGGTTTTACATGATGCACTTTTTGTCCCTTCTCTCCATTGCAATCTAATTTCGGTTAGCAAACTGTCTAAGGATTTGGGCTGCCACTCTAAGTTTACTGATTCTGGTTGTATTTTGCAGGCACCGAATTCACAGAGAGTGATTGGCAAAGCTAGCTTGCAAAATGGACTCTACATCCTTCAAGACAACCCTCTTCCCAGTTTTTCTGCTTCTACCACTTTATCTACTGTTTCTAATGATGAATCTGTTATGTTATGGCATAGACGTTTAGGTCATCCCAGTTTTTTCTATCTTGCTAAGTTGTTACCTTCTCTCTTCAATAATAAAAAGCCTACTTCTTTTGCTAAACATACGAGACAACCTTACTTTCCTTCTTCATACCAACCTTCTTATCCTTTTTCGTTGATTCACAGTGATATTTGGGGCCCTTCCCGAGTAAAGAATGCCGACAACTGCACTTGGTTTATAACATTTATTGATGACCATACTCGCCTTACTTGGACTTTTCTTATGAAGGCAAAATCGGACACCACTGTTATTTTTCAAACGTTTTATAATATGGTGGTCACTCAATTTAATACCAAAATAAGACTTTTTCACTCTGACAATGGCCGAGAATTTTTTGCCCAATCTCTAGGGGATTTTTTCAAAGAGAAAGGCATTTTTCAGATTAGCTCGTGTGTTAATACACCTCAGCAGAATGGGATTGCTGAAAGAAAGAATCGCCATCTTTTAGAGGTGACCCGAGCTCTTTTATTTCAAAATCAGGTTCCTCACTATCTTTGGGGGGAAGCTCTTTTAACTGCCACCTATCTTATTAATCGAATGCCAAGTAAGGTATTACAGTTTCAAACACCCCAAAATCTGTTTTTAAAATTTTTTCCTCATTTTAAACCAATTTCTACTATTTTAACTCTCAGAATATTTGGGTGTACAGTATTTATTCATGATTCTCACCCACAGAAGTCTAAACTGGATCCTAAGGCTTTGAAAGGTGTTTTTGTTGGCTACTCTTCTCGGCAAAAAGGGTATAAGGTTTATCATCCACCATCTCGCAAATTTTATGTTACTATGGATATCACTTTTCTTGAACAGGAACCCTTTTTTCAACCTTCCACAGAACCCCCTTCGACCTCTACTACAACTCTGCCGGTTCTCTCACCATCACCAAGGTTAATTCCCAATTTCTCTTCTCCTTTACCTTCTGTTTTTTCTGACCGACAGCAGCAGCCTTTGTTAACCCCTATACCTTCACCGATTCCCACTCTAAATCCCTCCCCTACCACTCCAAATATATCTTCCCCGATTCCCACTTCTCCTCATACACCTACTGCCCAAAATTTGCCTCCCTCTACCTCCAAACCTCCTATTAAAAATGTTTACCGCAGACAAAAGAGAATTCCAGAATCCATTTTGCAATCTGCAACTTGCCAAGAACTACCTCTGGATTCTGTTGCCTCGGTTGATGAGGGAAAGTCACTTAGTCCATCTTCTTCGGCTGAAACTGTTTCACCGGTTACTTCTCCACCGAGTTTAGATGATTTTCCGATTGCTATTCGGAAGGGAGTTCGTGCTTGTACTAAGCACCCCATACAACGGTTTGTTGCATATAACTCTCTTATGCCATCCTTTCAGGCTTTCACGACTGTTTTAGATGCTCAACAGATTCCCAGAAATATTGATGAAGCCTTGAAACATCCTCGGTGGAGACAAGCAGTTCAAGAAGAACTGGATGCCCTTGAGCAGAATTGTACTTGGACACTTACCAATCTTCCTCCTGGAAAGAAAGCAGTTGGGTGTAAGTGGATATTCGTGATTAAATACAATTCAAATGGGAGCATTCAACGGTATAAAGCTCGCTTGGTAGCTAAAGGCTTCACTCAGACTCCTGGTATTGATTTTTCTGAAACCTTTGCACCAGTAGCTAAATTGAATACTGTTCGAGTTATTATGAGTCTTGCTGTAAATTTGGACTGGCATCTCCATCAAATGGATGTCAAAAATGCCTTTCTAAATGGGCATCTTGCGGAGGAAGTTTATATGAAGGTACCTCCTGGCCTATCTCTTGTTGGTGGAAAACAGCAAGTCTGTCGATTAAATCGGTCCCTCTATGGCCTTAAACAATCACCAAGGGCTTGGTTTGATCGGTTTACTAAGTTCCTTCTTGCAAATCGGTTTGTCCAGTCCCTTGCTGATCATACACTTTTCATTCACCGGAATTCTGTTGGTAAGCAAATTGTGTTACTCGTGTATGTTGATGATATTATCATCACCGGGGATGACGAGGAAGGTATTGCTACTCTTAAGAAGCTCCTAAATACAGAATTCGAAACCAAGGATTTGGGAAAACTACGTTATTTCTTGGGGATGGAGGTTGCTCGATCTCCTACAGGTATTCTCATAAATCAACGCAAGTATATACTCGATCTTTTGCAGGAAACTGGTTTTCTTGGTTGCAAGCCAAGTGACACTCCAATGGATGTGAATTTACAATTTCCTCCTACAGCATCTCTTACAGATAAAGAGAGGTTTCAACGACTCCTTGGGAAGCTAATCTATTTGTCCCTCACTAGGCCCGATATAGCTTATCCAGTGAATGTGCTTAGCCAACACATGAACCAGCCCACTACAGAACATCTCCATGCTGCCTATCGTATTCTTCGATATCTCAAGAAAACACCGGGTCATGGGCTGCTGTTCAAGAAAACCACGAATAGGGATATTCGGATCTTTACGGATTCTAGTTGGGCTAGTAGTATCACTGATCGAAGATCCACTACGGGGTATTGCTCATTTGTGTGGGGAAATCTTGTTACTTGGCGTAGCAAGAAACAAACAGTTATTTCCCGAAGCAGTGCAGAATCAGAATTTCGGGCTTTAGCACATGGAATGTGTGAGGGTGTTTGGCTTCTTAAACTACTTAGAGAGGTAGTTTCTAATCACAAAGATTCGTTTGAAATACTTAGTGACAATCAGTCTGCCATCCAAATAGCTCGAAATCCAGTTCACCATGATAGAACGAAACATGTGGAGATTGATCGCCAATTCATTGCAGAGAAAATTCGCCATGGAATTGCTTGCTTGTCCTTTGTTCCTTCTGAAGCACAACTGGCAGATTTATTTCCTAAAGCTCTTCCCTATACGGTTTTTTCAGCATTTCTATCCAAGCTTGGCATTCATAATATCTACATGCCAGCTTGTGGGGGGTGTAGAAATACTTATCCTATGTTTATGTGTAATACTTGTATTCTTACTCTAATAGGAGTCCTTAGTTGATAAGGGTAGAGTTCAACTCCCTAGAGGAGTCCTACCGGATTACACTACTCCATAATGGAGTAGGACTCTTTGTACTTGTAAACTATTTAAACCATGTAATCTGTAAATAATAACACACGGCAGAATACAATTTTATTCTGTAAATCATCAAATTCACA	T	.	PASS	SVTYPE=DEL;END=46067306;SVLEN=-4967	GT	1/1
Scaffold_00001	46074744	svim_asm.DEL.110	TATCTTTCCTCTTTTTCTCTTAGAGAGTTTCTCTGTGAAAATATCACCTTACAACTTTATTACTAATGGCTGATACATAAATATATACAAGTCATCTAACTTAGGAAACTCTAAGTTAGGAAATAAACTATTCTAAGGAAAGATATGATCCCTAAAAGTTAGGGATTGTAATAAACTATTCTAAGGAAAAATATGATCCCTAAAAGTTAGGGATTGTAAACTATACAGAATA	T	.	PASS	SVTYPE=DEL;END=46074975;SVLEN=-231	GT	1/1
Scaffold_00001	46117542	svim_asm.DEL.111	GCAGTTTAGCATTGTTTTTGAAAAGTTGGGTGGAAAAGTGAGGTGAGGAAGTATGGTGAAAAAGTTTTTTTAGATTTTTTAGTTTGAGATATATGTATTTAGCATTGCTGTCAAAAAGTGATTTTAAAGAGATAAATGACCATTTTAGACATAATGTAATAGGTTAAAAAAATATATATTTAAATGATATTAAATTCTTTAATCTTATAATATTAACTTAAACTATGATAAAATATAAAATATAAATAAATGAATCATTTTTATCTAAAAAATTTGATAAAAAAAATATTTTTTTTGAAAAGTGCTTTTTTAGAAGTGCTTTTTAAAAAAGTGATTTTTAGATGAGAAAAATATTTTTTTTAAAAAAATCTGACATGAATATATATATTTTAAATTAAAAATATAATTTATGTTAAATATAATTATATATTCGTAAAAAAAATAAATTAAAAATAAAACAATAGCAAATGAAGGTTAAAATTATAATTTGGCTCCAAAAGCTCTTTTCAAACCACAAAAGCTAAAACTTTTAGCTTTTTGGTTTGGGTTGAAAAGTTGGTTTCAAACGTAGTTTTTTCTCCAAAAGTTATCTGTTTAGTATTGCTTTTGCATTTGAAACCAGCTTTTCGTCCAAAAACTGGTTTGAAAAGCAATGCTAAAC	G	.	PASS	SVTYPE=DEL;END=46118202;SVLEN=-660	GT	1/1
Scaffold_00001	46118229	svim_asm.DEL.112	ATAAATAAAAGGCTTAATAGACAAAAAAGTGCCTAAACTATACCCTTTTTTCCATTTAGCTGCCTAAACTTTCGTTTTGGCCAAATAGGTGCCTAATGTTTCGTTCCGTGATTCATTCAAGGCTTCTTCGTTAATTTCCACCGTTAAGTGCCACGTGTCACCTCCAGAAAAATTCGAATTTATATTAAAATAAATAAAATTATTTAATTTTTAGAAAAACTCTAACTTTTTCAGATTTTACAAAACAACCCCCAAAATTCAAAATCCCTACTCCCCAAAACCCAAATTTCGATTCGGACCGATTCCACCGACGATTGTCATGATGCCACCCACCACATCGGTCGTCGGACCATCCCGGTCATTTCCCCCACCACCCTGTCGCCGGAAATCGACCGATGACGTGTGAATCGACGAAATTGTCGAACGGTTCTCTTGAACGATTTGCGATGAACGGCGGTAGGATGGACGACGACGGCATGTGGGTTGTTCGGCAAGGGGAGGGCGCTTCATTCCGTCGCCGGCGGAAGTGGTCGGATTTGGGATTTGGGAATTATTTTGAGAATATTTGAAAATTTTATGATATTTTTTATTTTTATTTTCATTTATTAGTTTTTTATTTTAATTTAATTTTGGATTTTTCTGGAGCTGACACGTGTCATTTAATGGAAAAATTAACGGAAAGCCTTAAATGAGTAACGGAATGAATGTTTAGGCACCTATTTGGCCCAAACTAAAGTTTAGGCACCTAAATGAAATAAAGGGTATAACTTGGACACTTTTTTACCTATTAAGCC	A	.	PASS	SVTYPE=DEL;END=46119022;SVLEN=-793	GT	1/1
Scaffold_00001	46129074	svim_asm.INS.106	T	TACAAAGGAATCACATATCATTTGCTTTCACATTTCTATCTTTCTTCAAAGACGCATCAAC	.	PASS	SVTYPE=INS;END=46129074;SVLEN=60	GT	1/1
Scaffold_00001	46211090	svim_asm.DEL.113	TTCAAGTTAAACATAAACAATACTCAAAATCTACACTGAGGAGCCACAGAAAGTAAGAAGACAGCTATAAGTCACAAACAAAAAATA	T	.	PASS	SVTYPE=DEL;END=46211176;SVLEN=-86	GT	1/1
Scaffold_00001	46223432	svim_asm.INS.107	T	TTGCAAGACTTTTAACAAGCATATATATATATTCAGCATATTAAGTTCAC	.	PASS	SVTYPE=INS;END=46223432;SVLEN=49	GT	1/1
Scaffold_00001	46244944	svim_asm.DEL.114	TAATGCACACAAGGATGCAGCCATGCTATGTATGGGAGGGGCCCCTCCCAAATTTGTTGGTATAATTGCAGTTGAGGTCCCTTTTAGTTTAAATAGTAGTAAAATAAGATTTTTGTCCCTCCCAATTTTTAGATTTAAAGGCTTAGTAGACCTTTGCCCCTCCCAATATCCTAGCTCCGTCCCTG	T	.	PASS	SVTYPE=DEL;END=46245128;SVLEN=-184	GT	1/1
Scaffold_00001	46291377	svim_asm.INS.108	G	GTGAAGTCTTGAGTCTTCTGGTTATCTTTCTGAATCAGGATTATCGGGTTA	.	PASS	SVTYPE=INS;END=46291377;SVLEN=50	GT	1/1
Scaffold_00001	46295568	svim_asm.DEL.115	ATTTATATTCTGAGAAATTGGTTAGTAAAGTAAAGCCAGCGATTATGGCTTGGTAATTTATGTTTTCACGTGTTCAGTTTAATGCTG	A	.	PASS	SVTYPE=DEL;END=46295654;SVLEN=-86	GT	1/1
Scaffold_00001	46335903	svim_asm.INS.109	G	GCATCATCAGACCACAAAATCACACATTTAAGCCATTCATTCCCAACAATCACAATACCTTTCCTGTTGTATCATTTAACAAAATTTTCTAG	.	PASS	SVTYPE=INS;END=46335903;SVLEN=91	GT	1/1
Scaffold_00001	46537041	svim_asm.INS.110	T	TCATATATGTTTTCTTCTAATATTGTACTTCCTACCATATGATAATTATGACACCATC	.	PASS	SVTYPE=INS;END=46537041;SVLEN=57	GT	1/1
Scaffold_00001	46608098	svim_asm.INS.111	T	TAGATAACTGGCTTGCCATTAAACCAAATAAATTTACACTTCAATATTCCTACA	.	PASS	SVTYPE=INS;END=46608098;SVLEN=53	GT	1/1
Scaffold_00001	46673138	svim_asm.INS.112	T	TTATCCTGGAGACATTTTAATTATCTATCCACCCCACCCACCCCCCCACCCCGGGAAAAAAAGAAGAAAAAGTATAGCCTTTTTCATTCTAAGAAAACTTTA	.	PASS	SVTYPE=INS;END=46673138;SVLEN=101	GT	1/1
Scaffold_00001	46759107	svim_asm.INS.113	C	CAAACTTGTCTCTCTGGAAGCTCTCATTTGTATCTGCATTATGAAATGGCACT	.	PASS	SVTYPE=INS;END=46759107;SVLEN=52	GT	1/1
Scaffold_00001	46830907	svim_asm.DEL.116	TGAAAAGCTACTTTTGTCCTAAGTGAGCATGGTGATGAAAG	T	.	PASS	SVTYPE=DEL;END=46830947;SVLEN=-40	GT	1/1
Scaffold_00001	46868119	svim_asm.DEL.117	AATATTCGAATATGTTAAATATTTGAATATTTAATGTATTCGG	A	.	PASS	SVTYPE=DEL;END=46868161;SVLEN=-42	GT	1/1
Scaffold_00001	46989883	svim_asm.INS.114	T	TTGGAAATTAATACAAGAACCAACAAATTAGGCCATAAATGTGGAAAACTTAAGTCTGTATTTCCTTGGACAAGTGAAAGAATTCAGAAATCAAACTATAACAGTATAATCAGAGTTGCCAATCTCAAAGCCACTTAACCATATTTTCCAGTTAACAGGCTGCATGGCTAAACTAGGCCCTTTTTTAGTTTAAGACTACATACCTTTCATTAATCCACATTCAAAAGAATTTACTACAAATCATACAATTTTTACCC	.	PASS	SVTYPE=INS;END=46989883;SVLEN=256	GT	1/1
Scaffold_00001	47248413	svim_asm.INS.115	G	GCTTATGTCTATGTATGACCACTCTTCCATAGTTTTGGAATGGA	.	PASS	SVTYPE=INS;END=47248413;SVLEN=43	GT	1/1
Scaffold_00001	47279142	svim_asm.INS.116	A	ACTGGTACCGATACTGGAACTCTTAGGAAATTCCAGTAAGCTTT	.	PASS	SVTYPE=INS;END=47279142;SVLEN=43	GT	1/1
Scaffold_00001	47366329	svim_asm.DEL.118	CACTTTAACCAACTTATTTCTTTTTATTCAGTGAATATGGTAATGTAA	C	.	PASS	SVTYPE=DEL;END=47366376;SVLEN=-47	GT	1/1
Scaffold_00001	47478768	svim_asm.INS.117	C	CATAGCAATTAAAACCAAGACTATAACTTAAGAAATGAACAGGCAAGAATCCAGGAATCCAGTTGATTA	.	PASS	SVTYPE=INS;END=47478768;SVLEN=68	GT	1/1
Scaffold_00001	47494847	svim_asm.INS.118	A	ATTTCAATGCAAATACGATGTATATAGTGCAAAATTAAGGCACTGATCTTTAC	.	PASS	SVTYPE=INS;END=47494847;SVLEN=52	GT	1/1
Scaffold_00001	47519920	svim_asm.INS.119	T	TGGAGGCTTAGATCACATTTTTACTGCTTTATTGTTTAAACATTAATGCGAATCTATGATTAAC	.	PASS	SVTYPE=INS;END=47519920;SVLEN=63	GT	1/1
Scaffold_00001	47520736	svim_asm.INS.120	C	CCAAAACCACCTTCTCCAATTTTATATGTAGCATCGAAATTGTTTGTAGCTGCTTTCATTTGTTCGAAGGTGAAAAAGCCAGCCTGCAGATCTAACCCCCTCAAGACTTGGAAAAGAGCAGGGGAACCAATTGAATTACACATTCAATAAGCTTGAAAAGGGTGCATTTGTTAAAATAGATCATCCTAGAGAAATTATTTAAAAGTATAAATGAATACCTTGTTCCCTTGATGGCTTGTGTCGAAAATAGCCTTTCCACCATAGAATGCCTAATATTACGAAAATCAGACACAGAACACAAACAACAGCTCCCGCGACAAACTTCATTTTCTTATTCCAGCCACTTAGAACTGGAGGCTTGAAATCTGCCAACAAAAGGGATAGAAAGGTACACACAATTATTCTCAAACTTCTTCTCCTCAGGACCTCAAGTAACACTGCATGTGCATGTGCATGTGCATATGCCAGTAAAAAATATTAGACATCCAGAAATTTAAGTACTTAAGACGGTAGCTTAAAGTTCTACTAGCTTCAGCTTTTAAAAATCTATGTCAATGAAACAATAGTTTAAGGGCAACTG	.	PASS	SVTYPE=INS;END=47520736;SVLEN=579	GT	1/1
Scaffold_00001	47522665	svim_asm.INS.121	T	TTATGATTAAAAGATCAGAAGACTACTTAGATTGAATATTATTTCAAGAAC	.	PASS	SVTYPE=INS;END=47522665;SVLEN=50	GT	1/1
Scaffold_00001	47567993	svim_asm.DEL.119	TATATAAAACCGAGATACCCTGTCAGTTCAGTATTTTGGGGAACAACTAGGCTTCTATCTAAGCTTCCCAAATTCAA	T	.	PASS	SVTYPE=DEL;END=47568069;SVLEN=-76	GT	1/1
Scaffold_00001	47770880	svim_asm.INS.122	T	TGACCTATTAACAAAAGTCCCTAAAGGCTAAAGAACATAGGAGGATCATTATTGAAGAAATCTATGTTTTTCAAGATACACCAGGAAGAAAAAAAAAAA	.	PASS	SVTYPE=INS;END=47770880;SVLEN=98	GT	1/1
Scaffold_00001	47938537	svim_asm.INS.123	T	TGTTTAGAATTATCATAAAAAAACTTTATTTTGTTAAATATGATTAAAGTTGATACTTAGAATTAGTTTTTTTTCAAAGATATTTAGAATTAGTTTGATAACTAGTAAATGGACAAAAGTTATGATGCAATAATAACATAAAATAAATCCATTTGTATTTCACCCTTCATCACAAGAAATCAGTCAGACTGAAAATCATGTACGAGGCAA	.	PASS	SVTYPE=INS;END=47938537;SVLEN=209	GT	1/1
Scaffold_00001	48031934	svim_asm.INS.124	T	TCCTAAAAAAACAAAAATTATAGGTCTCTCCTTAAAATATTTATTAATTGTGGGATCATAAAGAATAG	.	PASS	SVTYPE=INS;END=48031934;SVLEN=67	GT	1/1
Scaffold_00001	48086782	svim_asm.INS.125	A	AAATTCAAAACAAGTCTCCGACTCTCTGGGGATTAGATGAATTAAGT	.	PASS	SVTYPE=INS;END=48086782;SVLEN=46	GT	1/1
Scaffold_00001	48096787	svim_asm.DEL.120	AGACAATTTAATTATATTAAGGCAATGACATTTGGCAACAACTTCTGAATGAAACAAATACAACATAC	A	.	PASS	SVTYPE=DEL;END=48096854;SVLEN=-67	GT	1/1
Scaffold_00001	48097371	svim_asm.INS.126	T	TCCATAAAAAAAGGCCTAAGTTCAATATTAGCCAAGGGAGTCCAGTTATAGAAAACGTCTCAAGTGATCTTACATAAC	.	PASS	SVTYPE=INS;END=48097371;SVLEN=77	GT	1/1
Scaffold_00001	48175660	svim_asm.DEL.121	AGAACATAGAAATCTAGTGGAGTAATACCAGCTGTAAGTTT	A	.	PASS	SVTYPE=DEL;END=48175700;SVLEN=-40	GT	1/1
Scaffold_00001	48176317	svim_asm.DEL.122	TGCTGTTTACTTGTCTGCACATCTATGCAACAAAAAGAGCCCTATATAG	T	.	PASS	SVTYPE=DEL;END=48176365;SVLEN=-48	GT	1/1
Scaffold_00002	75794	svim_asm.DEL.123	CAATTTCCTGCCGCTGCCACATACTTCAACGCCCAACCCGAAGCAACAACAGCCGCTCCAGACCCCACCACCACACAGCCCACACCATCCGTCAACCCCTCTGCCCAGGCTGGCGACACTGTAGAAATCCATTTCTCATCGGACGATGAGAATGATGTATTTGATTGGCAGACGCCCAGAGGCCATACATCAGCACCCCGCCCAACTCAGCAACAAGCGGCAGCAACATCAGCCACACACAGCCCAGACCCAGCTGATGTTCCGATCCTACACACAGCCCCCATCCCGGCCCAGCCCGCATTAGAGACCCAACAACGGAGAAAGGGCAAGACCACAGCCGGCCGCGTGCTGAACAGAACTGACCAATCTAACCCAGACGAGGAGGCAGACCATCAGCCAGCCCAGAAAAGAAGGCGGCGCATCATCCTCACTTCTGATAGTGACGACGACCTTAGTGCAGTCGTCCCCACTTCATCAGCTGATGCCTCTCTCTCTTTAACTTTTTAAATTTTCTATATCTGCCAACTCTTTTCTTGACCCATGTCTTTCTGCCATGCATTGAGGACAATGCATCCCTTGAGTTTGGGGGAGCATTAGTTTAATCTTGTCTAT	C	.	PASS	SVTYPE=DEL;END=76405;SVLEN=-611	GT	1/1
Scaffold_00002	85868	svim_asm.DEL.124	TGATAAGCTTTTATTGGAATACCTTTGTTTCTTTCTGCAGTTGGATCTGCCGTGACTCGATCCGTTGCAACTGGTTACGCAGCTGGAGGATGTGGAGTGGGACTGCCTCTTCAGACTGGGCAGGTGGTGGTGGATGGGGTGCTTCAGGGGTGGAGCCTATGGGTGAATCTGGTGTGCTCTCTCTGCTGGCTGGCAGGTCTGTAGGCATGGCTGCTGGGCTGGGTATGGTATGGCTGGTAGCTGGCACTGCTTGGG	T	.	PASS	SVTYPE=DEL;END=86122;SVLEN=-254	GT	1/1
Scaffold_00002	308315	svim_asm.INS.127	C	CGGTTAAATACGGCCTACGTGTCGTTATTTTTCTTGTAATTTAATTTT	.	PASS	SVTYPE=INS;END=308315;SVLEN=47	GT	1/1
Scaffold_00002	364462	svim_asm.INS.128	T	TCTGCTCATTGAGACAAGACCTAAATAAGACTCTGATCCACCGATGCCGAGTCTGTCACAATTATCTGTCCTTGATGATGCGGGCTACAGAATGCCCCTTTTAACTGTATTAC	.	PASS	SVTYPE=INS;END=364462;SVLEN=112	GT	1/1
Scaffold_00002	479976	svim_asm.INS.129	G	GTTCCGATTCGCTCAACAGCCAGCCCGAGCCAACTACAATTGGGCGCTGGAATTTTACGCAAATAACCCAGACGGTGAAGACAATGTGATTGTCCGCGGCAGAAGAGTTGCAGCCAACGCAGCCACCATCAACGCATTACTGGGCCTACCCAACGACGCTCCCAGCTTCTACGCAATGC	.	PASS	SVTYPE=INS;END=479976;SVLEN=178	GT	1/1
Scaffold_00002	481221	svim_asm.DEL.125	AGCCCAGACCCAGCTGATGTTCCGATCCTACACACAGCCCCCATCCCG	A	.	PASS	SVTYPE=DEL;END=481268;SVLEN=-47	GT	1/1
Scaffold_00002	481717	svim_asm.DEL.126	ACCTGTTGAGTGTAAAATCCATAATTTTATTTTTGTCTTAATTCCTGCCCAG	A	.	PASS	SVTYPE=DEL;END=481768;SVLEN=-51	GT	1/1
Scaffold_00002	497081	svim_asm.INS.130	A	ATCTCAATTCATTCCTGGAGATCTGCAACTCATTTAAAATCCATGGAG	.	PASS	SVTYPE=INS;END=497081;SVLEN=47	GT	1/1
Scaffold_00002	537160	svim_asm.INS.131	A	ACATGTAGGAAACTTGTCCCTAGTAGCCGCCCATCATCTATGTGCCGCCAACTC	.	PASS	SVTYPE=INS;END=537160;SVLEN=53	GT	1/1
Scaffold_00002	677791	svim_asm.INS.132	A	ATAAGATTATCCGAACAAGAGTTGTTCGCCAAGTTGACGAATTACATGAGATG	.	PASS	SVTYPE=INS;END=677791;SVLEN=52	GT	1/1
Scaffold_00002	784786	svim_asm.DEL.127	GTGGTTGTCTTCTAGTAAAATCTTGTGCATGCAGATTGCCGGGCTAATACCCTTGATGTCAGCAATGGACCAGCCTAATGCTTCTTTA	G	.	PASS	SVTYPE=DEL;END=784873;SVLEN=-87	GT	1/1
Scaffold_00002	785472	svim_asm.DEL.128	CTGGCTGAACAAATGAGTGATCTACCAGCTGCAGCATCACTGTTGTTGGTTTAGCTTCCCCAATACTGAGCTTT	C	.	PASS	SVTYPE=DEL;END=785545;SVLEN=-73	GT	1/1
Scaffold_00002	787189	svim_asm.DEL.129	TCCATGGATTTTAAATGAGTTGCAGATCTCTAGGAATGACTTGAGATGCTGGCGAGCATTCTCGGCAGGTGATCCGCCAAATTGG	T	.	PASS	SVTYPE=DEL;END=787273;SVLEN=-84	GT	1/1
Scaffold_00002	904336	svim_asm.INS.133	A	AAACGAGTATTTTTGTAATGTAATCAAATGAAGAATCGAAG	.	PASS	SVTYPE=INS;END=904336;SVLEN=40	GT	1/1
Scaffold_00002	985629	svim_asm.INS.134	A	AGCGCTCCCACGCCTCGTGCATAGCTTCATCATCTTCCTGTCTAAAGGATGTGATCTGATTTCACAAATGATCAGTCATATTAGAGTAACTGAATTTGCCCAGGAAGGTGCGACATAAATCGGTC	.	PASS	SVTYPE=INS;END=985629;SVLEN=124	GT	1/1
Scaffold_00002	1013970	svim_asm.DEL.130	TTAACCGTAATCATTAGAACCATTCTAATCATTAGAAACAATGAGTGACATC	T	.	PASS	SVTYPE=DEL;END=1014021;SVLEN=-51	GT	1/1
Scaffold_00002	1361446	svim_asm.INS.135	A	AACTTAGGTAACAATGATATATTGCTAGATGTCACTCATTGT	.	PASS	SVTYPE=INS;END=1361446;SVLEN=41	GT	1/1
Scaffold_00002	1458400	svim_asm.BND.11	N	[Scaffold_00050:5244722[N	.	PASS	SVTYPE=BND	GT	1/1
Scaffold_00002	1541563	svim_asm.BND.12	N	N[Scaffold_00002:26851303[	.	PASS	SVTYPE=BND	GT	1/1
Scaffold_00002	1561944	svim_asm.BND.13	N	[Scaffold_00002:18187500[N	.	PASS	SVTYPE=BND	GT	1/1
Scaffold_00002	1790208	svim_asm.BND.14	N	]Scaffold_00621:122362]N	.	PASS	SVTYPE=BND	GT	1/1
Scaffold_00002	1859799	svim_asm.DEL.131	CATTCCATGCTTTGGCAATGCCCACATAAATCGATCGAGGCCTTAACGAGGGTAAACATTGGGTGGCTAATTAATTTAGATTATCTTGAGGGATTTATTAATTATCTCATCATTGCTCAATTTTAATGATACTTGGCCCTTAAAGGTGACTTGCGTTTTATTAGCATGCATAAAACATACATCATAAATATGTATCACATACA	C	.	PASS	SVTYPE=DEL;END=1860001;SVLEN=-202	GT	1/1
Scaffold_00002	1881487	svim_asm.INS.136	T	TTAACGACACGCAGGCCGTATTTAACCAAAATTAAATTACAAGAAAAA	.	PASS	SVTYPE=INS;END=1881487;SVLEN=47	GT	1/1
Scaffold_00002	2027232	svim_asm.INS.137	T	TGTCCGCCTAGAACCAGTTTCAGGCAGCCTATTACCAGGCACTTCTAAGGGATCTGACTGATTTTTATTC	.	PASS	SVTYPE=INS;END=2027232;SVLEN=69	GT	1/1
Scaffold_00002	2029578	svim_asm.INS.138	A	ATTTTCTGATGCGGAGTTGACTGCCAGCTGTAACGGGCGGGAAAATCTGCCGCTCTTTTTATAGTGGTTTACAGCTGTAAAATATCTGACGTTCTGAAATATCTGCCGACTTGGGCTTGTTGGGCAGGTGCCTTGGGCTTTTTCTTCTTCGCCTTTTTGGGCTGCTCGGTTTATTCTGTAACTAAGATAAAAATTAATTAGATAAAAAATAATTCAAAAACTATTTTCCTAAAGCAGAAATTAAAAGTGCATAAAATAAAGATAGGTTTTGAGAGATCTTGAGCAAGCATCTCTTAGGAACATCACTGCTTTGTCCCTTTCTATGTGTGCACCCATGTATGGCTTTAGTCTTTGGGTGCCTTTGGTTGGTGTGGTGTCAATGCCTTTGCCTTTGTGCTTTTGTTCTAGCTGCTTTTTGAGGGCTTTCATCTTTATTTGGTCATCATCCACTTTGAAGACTATCTAGTCTTTGTCAAAGTCGATCATTGCTCTACTAGTTGACAAGAACGGTCTTCCAAGGATGATAGGTGCGTTCTTGTCTGTCTTGCAGTCTAGAATTAGGAAGTCGGCTGGGAAGATGAATTTATCAACGTGTACCAGAATGTCTTCAATCTTCCCTTCTGGCTGAACAAATGAGTGATCTGCCAGCTGCAACATCACTGTTGTTGGTTTAGCTTCCCCAATATTGAGCTTTTGGAAGACGAATTTGGGCATCAGGTTGATGCTTGCTCCAGGGTCACAGAGTGCCTTGGTTGAGTAATTATGCCCAATGGAGCATTCAATGGTGAAGCTGCCAGGATCTGTCTTCTTTGCTAGTATCTTGTTGTGCATGAGGGCTAGGCAGGTCTCAGTGGCAGCAACGGTTTCAAATTCCTCAATGCGTTTTTTTCGGGATACCATGTCCTTGAGGAATTTGGCATAGTTTGGCATCTGCTGTAATGCTTCCACAAAAGGCAGGTTGATGTGGACCTGTTTCAAGATATCGAAAAATTTCTTGAACTGGTAGTCCTGCTCTTGTTTCTTCAACCTTTGTGGAAATGGTGGGGGTGGCCTTATTTTCTCCAGCTTGTCTGATTTGGTATGTGATGGTTCTGCTATGGATTCCCCCGTGTGAGTGTTGGTTGGGTCATTGTGATCTTCCTCTGCCTTGGCAGGTTCGTCTGCTTTGGCAGGTTCGTCTGCTTTGGCAGGTTCGTCAGTAGCTGTTGATGAGTTAGCAGCCGTACCCTTTTGGTTGCTTGTTGGTTCCATAATTTTTCCACTCCTTGTTGTTATGGCTTTGCACTGTTCGTGAGTGGCACCCTTGGCGACTTCAGTATCGCTGGGAAATCCGCCTATAGGCCTTGTGTTCAAAATCTGGGACAACTTGCGTTTCTAAGGACTTCAATGTTGCCTCATGGTTCTGTAGCTTCATCTCTGTCCTATCCATGAAGGCGTCAGTTTTTTGGATAAACCTGTCAGTTCGGGCCATGTATACTGAAGTCTGGGCCATAAACTGAGTTAAGGTGTTTTCCAGGGTCTTGTAGTTGTCGGGCTGTTGATACTCCTGCATTGGCAGATTTTGCTGATTCTGCCTCGGCTGGTTTTGAAATCCCG	.	PASS	SVTYPE=INS;END=2029578;SVLEN=1595	GT	1/1
Scaffold_00002	2168029	svim_asm.INS.139	C	CATTATTATTATTATTATTATTATTATTATTATTATTATTATT	.	PASS	SVTYPE=INS;END=2168029;SVLEN=42	GT	1/1
Scaffold_00002	2251061	svim_asm.INS.140	C	CTGCCCTGGCAGCACAGAAGCAGCATGCCCTGGCAGCACAGAAGCATTT	.	PASS	SVTYPE=INS;END=2251061;SVLEN=48	GT	1/1
Scaffold_00002	2251074	svim_asm.DEL.132	ATAGCAGCAGCATGCCCTGGTAGCACAGAAGCATTTTGCCCTGGCAGCACAAGAACAGCCTGCCTTGGCGGTGAAGAAATAGCCTGCCCTGGCAGCA	A	.	PASS	SVTYPE=DEL;END=2251170;SVLEN=-96	GT	1/1
Scaffold_00002	2251206	svim_asm.DEL.133	CGCCTTGGCAGTGAAGAAACAACCTGCCTTGGCAGCACAAGAACAGCCTGCCTTGGCAGTGAAGAAACAACGTGCCCTGGCAGCACAAAAGCAACCTGCCCTGGCAGCCCAGAAACAGCCCGCCTTGGCAGTGAAGAGACAGCAT	C	.	PASS	SVTYPE=DEL;END=2251350;SVLEN=-144	GT	1/1
Scaffold_00002	2396225	svim_asm.INS.141	A	AAATAGTATCCCTTAGTTTCCTTGGGATATCCAACAAAAGTG	.	PASS	SVTYPE=INS;END=2396225;SVLEN=41	GT	1/1
Scaffold_00002	2432661	svim_asm.INS.142	A	AACAAGTTCTTCTATGACATATTCCTTCCTTTCCAGATTGAGAACAATTCTCATGAAATTAACATCAATTTCCTAAATCAGCTTTGGCCTTTTCTTTTAGGAGATTAGTTAATTAGGTAAGTAACACCTTACTCATTACATCTCATGTAATTCGTCAACTTGGCGAACAACTCTTGTTCGGATCATCTTATGATTTTCCAAGTTTCGATATTAGTCAAGGAATTTTATGTCATTAGGTTTTTCTTTCTCAAGGAATGATCGTAGTGACATCGTATTGTTTGCCATTAGAATCTACAACGGTGGAAATATATAAAGTAAATTTACCAATCTTTGTTAATTTATAATTAGGTCTTTATTTATAAATGTACTCACTATTTTATTTCGAAATTAAATACCCTCCTATTTAATTCCGG	.	PASS	SVTYPE=INS;END=2432661;SVLEN=412	GT	1/1
Scaffold_00002	2446886	svim_asm.INS.143	C	CATTTGAATCTACAACGATGGAAATAAGAAAGTAAGTAAATTTACCAATCTTTGTAATTTATAAATTAGGTCTTT	.	PASS	SVTYPE=INS;END=2446886;SVLEN=74	GT	1/1
Scaffold_00002	2728283	svim_asm.BND.15	N	N[Scaffold_00017:12740605[	.	PASS	SVTYPE=BND	GT	1/1
Scaffold_00002	2739422	svim_asm.BND.16	N	N]Scaffold_00450:190051]	.	PASS	SVTYPE=BND	GT	1/1
Scaffold_00002	2869077	svim_asm.BND.17	N	N]Scaffold_00002:4986593]	.	PASS	SVTYPE=BND	GT	1/1
Scaffold_00002	3088902	svim_asm.DEL.134	TACTGCCATTCGAGTTGTACTTAATAACAAAAATCCATTTACATCCAACAGCCTTTTTACCTGGAGGGAGATCGGTA	T	.	PASS	SVTYPE=DEL;END=3088978;SVLEN=-76	GT	1/1
Scaffold_00002	3328901	svim_asm.INS.144	G	GTGCTCAATTTCAATATGAATGAAATAAATAAGACTCTGTCACAATTACTTGGCATGTTATGAAC	.	PASS	SVTYPE=INS;END=3328901;SVLEN=64	GT	1/1
Scaffold_00002	3347518	svim_asm.INS.145	C	CCTCGATGACATATTCCTTCATTTCTTGTTTGAGAAATATTCTCAAGTTACGGAACCA	.	PASS	SVTYPE=INS;END=3347518;SVLEN=57	GT	1/1
Scaffold_00002	3347518	svim_asm.INS.146	C	CCTCAATGAAATATTCCTTCCTTTCCTGTTTGAGAACTATTCTCAAGTTGCAGAACCA	.	PASS	SVTYPE=INS;END=3347518;SVLEN=57	GT	1/1
Scaffold_00002	3348490	svim_asm.BND.18	N	N]Scaffold_00356:216321]	.	PASS	SVTYPE=BND	GT	1/1
Scaffold_00002	3370475	svim_asm.BND.19	N	N[Scaffold_00048:1228360[	.	PASS	SVTYPE=BND	GT	1/1
Scaffold_00002	3428532	svim_asm.INS.147	C	CCCTTCTGGCTGGACATATGAGTGATCTGCCAGCTGCAGCATCACTGTTGTGGGCTTTGCTTCACCAATGCCTAGCTTTTGGAAGACAGATTTGGGCATCAGATTTATACTTGCTCCAGGATCACACAATGCTTTAGTTGGGTAGTTATGCCCAATGAAGCATTCAATAGTGAAGCTGCCAGGGCATCATATTCATTAGCCTCGCAATCCAGGATTAAGAAATTGGCAGGGAAGATGAATTTGTCCACCTTTACTAGTATATCCTCAATCTTT	.	PASS	SVTYPE=INS;END=3428532;SVLEN=272	GT	1/1
Scaffold_00002	3535948	svim_asm.DEL.135	AACTGCTGGGCTAGGAGCTCTGCCTGTAGCATGGTCGGCTGGTGGTGTACCTGCTGGGCTAGGGGCTCTG	A	.	PASS	SVTYPE=DEL;END=3536017;SVLEN=-69	GT	1/1
Scaffold_00002	3818651	svim_asm.INS.148	T	TACCAAAGACTTGGTAAATCATGAGATAGTTTGAAAAAGAGTTGTTC	.	PASS	SVTYPE=INS;END=3818651;SVLEN=46	GT	1/1
Scaffold_00002	4102127	svim_asm.INS.149	G	GGCTAGGCAGGTTTCAGTGGCAGCAACGGTTTCAAATTCCTCAATGCGT	.	PASS	SVTYPE=INS;END=4102127;SVLEN=48	GT	1/1
Scaffold_00002	4458025	svim_asm.BND.20	N	[Scaffold_02424:1[N	.	PASS	SVTYPE=BND	GT	1/1
Scaffold_00002	4665878	svim_asm.DEL.136	GTATAATTACATTAATCATATTTGTTTAAGTCCAAATCATATTTGGATCAATAATAA	G	.	PASS	SVTYPE=DEL;END=4665934;SVLEN=-56	GT	1/1
Scaffold_00002	4749387	svim_asm.DEL.137	ACTTTAAAAATGGATCTAAGTCCATTCGAATATTTCGCGTAG	A	.	PASS	SVTYPE=DEL;END=4749428;SVLEN=-41	GT	1/1
Scaffold_00002	4755992	svim_asm.BND.21	N	N[Scaffold_01583:11417[	.	PASS	SVTYPE=BND	GT	1/1
Scaffold_00002	4897571	svim_asm.INS.150	T	TCGCTTTTTTTGTTGTTTTTTTCTTCTTTCTTTTTTTTCTGCAAAAAATAAATTAAAATATGAAAAAAAAACAAATCTGAAAAAAATCAGAAAAAATCTGGAACCACCAAGAATCGTCCCAAATCTGATACCAAATGATATAGAATGACAGCAGGTGAAACAAATATGACAGATAAAAAGAAAAGATAAAATCAAAAAGTAAAAGAACAAATCTGATTGCAGGATTCAGTAAGTTGGTAGCAAGGAAGAGGGTGAAGATAGTGTTGTCCTAGGAACCCTCTTGA	.	PASS	SVTYPE=INS;END=4897571;SVLEN=283	GT	1/1
Scaffold_00002	4983059	svim_asm.INS.151	T	TCTCAGAAATCAGATCACATCTTTCCGGCAGGAAGACGACGAAGCTATGCATGAGGCATGGGAACG	.	PASS	SVTYPE=INS;END=4983059;SVLEN=65	GT	1/1
Scaffold_00002	4983059	svim_asm.INS.152	T	TCTCAGAAATCAGATCACATCTTTCCGGCAGGAAGACAACGAAGCCATGCATGAGGCATGGGAGCG	.	PASS	SVTYPE=INS;END=4983059;SVLEN=65	GT	1/1
Scaffold_00002	4986593	svim_asm.BND.22	N	N]Scaffold_00002:2869077]	.	PASS	SVTYPE=BND	GT	1/1
Scaffold_00002	4987523	svim_asm.DEL.138	AGTGCCTGGTAATAGGCTGCCCGAAACTGGTTCTAGGAGGAAGCTTTTGAATGTTAGAG	A	.	PASS	SVTYPE=DEL;END=4987581;SVLEN=-58	GT	1/1
Scaffold_00002	5050141	svim_asm.DEL.139	GCCCGCCTTGGCAGTGAAGAAACAGCCTGCCCTAGCAGCACAAAAGCAA	G	.	PASS	SVTYPE=DEL;END=5050189;SVLEN=-48	GT	1/1
Scaffold_00002	5050141	svim_asm.DEL.140	GCCCGCCTTGGCAGTGAAGAAACAGCCTGCCCTAGCAGCACAAAAGCAA	G	.	PASS	SVTYPE=DEL;END=5050189;SVLEN=-48	GT	1/1
Scaffold_00002	5051229	svim_asm.INS.153	C	CGTGGCACATTACCTGGCAGAAATTCCTGCCGCAGTAACACCCGCCCAAGTTCCTGCCACGGCATAT	.	PASS	SVTYPE=INS;END=5051229;SVLEN=66	GT	1/1
Scaffold_00002	5549764	svim_asm.INS.154	A	AAGGGATACTATTTCTACAATCACAAGGAAAACAAAGTGTTTGTTGCTCGAACGGGAGTTTTTCTTGAAAAAGATTTTCTCTCTAGTAAAG	.	PASS	SVTYPE=INS;END=5549764;SVLEN=90	GT	1/1
Scaffold_00002	5587544	svim_asm.BND.23	N	N]Scaffold_00002:40443883]	.	PASS	SVTYPE=BND	GT	1/1
Scaffold_00002	5627198	svim_asm.DEL.141	TGCTGGAAAAGTTAAAGAAAGAGAGTAGTGAGAAAAGTAAGTAAATGGAAAAC	T	.	PASS	SVTYPE=DEL;END=5627250;SVLEN=-52	GT	1/1
Scaffold_00002	5716443	svim_asm.INS.155	G	GAGATGATAATGTATAATTATGCCTAAATATTGCCTTTAAAGATACTCCAAATGGGGTAAAAATCGTCCTAAATCATAGGGCAAGTAGGCACTTATCAGCACCTAGTGTACCTTATTGTGGATGTTGTAGACATC	.	PASS	SVTYPE=INS;END=5716443;SVLEN=134	GT	1/1
Scaffold_00002	5733948	svim_asm.DEL.142	AACATCGTTTTCAAGATCATTATCAACGTATTAAAGCATATGATCATACATATGATATAAGCATTTATCTTCAAACAAGTAGTCAAACCAAGTCACAAAATCAAATAACCAAGCAATAGGCTATTCGAACC	A	.	PASS	SVTYPE=DEL;END=5734078;SVLEN=-130	GT	1/1
Scaffold_00002	5785903	svim_asm.BND.24	N	[Scaffold_00019:16435769[N	.	PASS	SVTYPE=BND	GT	1/1
Scaffold_00002	5834640	svim_asm.DEL.143	CTAGTTTAATTGAGAATTGGAATCACCTAAAAAGCTATTGAATTCTGCCCTGTAGGTTCAAAATACTAAAGG	C	.	PASS	SVTYPE=DEL;END=5834711;SVLEN=-71	GT	1/1
Scaffold_00002	5837213	svim_asm.BND.25	N	N]Scaffold_01922:5022]	.	PASS	SVTYPE=BND	GT	1/1
Scaffold_00002	6108895	svim_asm.INS.156	T	TTAAAAATCAGTCAGATCCCCTAGAAGTGCCTGGTAATACGCTGCCCGAAACTGGTTCTAGGCGGACGAATAAA	.	PASS	SVTYPE=INS;END=6108895;SVLEN=73	GT	1/1
Scaffold_00002	6126391	svim_asm.DEL.144	AGATGATTCACGATCGCAATCGGGATTTGTCTTCCGCCTAAATGGGGTGCTGTAAGCTGGAAGAGTTCAAAGCAAGATACAATAGCTGATTCTACAACAGAAGTTGAATACATTGCAGCTAGCGAAGCGGCAAAAGAAGCCGTTTGGATCAAAAAGTTCGTAACAGAACTAGGGGTTGTTCTAAGCATATCGGATGCTTTGGAGCTTTATTGTGATAACAATGCAGCCATTGCGCAAGCAAAGGAACCCAGATCTCATCAAT	A	.	PASS	SVTYPE=DEL;END=6126652;SVLEN=-261	GT	1/1
Scaffold_00002	6128637	svim_asm.BND.26	N	N]Scaffold_00002:13408707]	.	PASS	SVTYPE=BND	GT	1/1
Scaffold_00002	6138872	svim_asm.INS.157	A	ATATTTGGAATAATATAATTATATTATTATTTAAATTCAAATCC	.	PASS	SVTYPE=INS;END=6138872;SVLEN=43	GT	1/1
Scaffold_00002	6318981	svim_asm.INS.158	T	TCCTTCTTCGTTGGCGTTAAAGGTAACCCAGTCACGAAGTCCATGGTAACCCGTTCCCACTTCCACTGAGGAATCTGAATCGGCTGAAGTAAACCGGAAGGGACCTGATGCTCAGCCTTAACCTGCTGACATGTCAAACACTTAGACACATACCTGGTTACATCACACTTCATACCTTTCCACCAATACTGTGCTCTCAAATCTCGGTACATTTTATTCCCACCAGGATGCACCGTATAAGGACTACCATGTGACTCCCGTAGGATGGTCTGTCTCAGATCTGCATCATGCGGCACCCAAAACCTCCTACGGTAACAAATAATCCCATTCTCATCAAATGAGAAATCCACAGAAC	.	PASS	SVTYPE=INS;END=6318981;SVLEN=354	GT	1/1
Scaffold_00002	6319411	svim_asm.INS.159	T	TAAGAACTGACACGGTCGTCGTTATGCCGTCAAAATAAATAAATAAACCTTAATCTCAATAAATGAATAATTAAATAGAATAGTAAGAGTAAGGGTCGATCCGCATGGATTAGGAGACTGATCGATGAACTTCCTTGTGTTTGTTTGTGGCAATCAATTCAATAATAGGGGGTGGTTTGGCGATTGAAATAAGAATGTAAATAAACAAAAATGAATAAAAGTAAAAATAAATTGTAGAAAAATCAATTTAAAAATCAGCCTTAGCTAAAGTTTTTCCTTCGATTAAATCCGATCATCGAAATAGATTTTGTCTCTGGGCTCATGCCGGTTACAATCTATAGGGCCCATTCCCCTATAACTTGTTCTTCTCGCAAGTGAATCAAAACCCCAAGGCAATCTTTGGATCTTGATTCGTTTGAGATAAAAACGGCAATCGTTATATTAACTCAATATTTAAAAACTGGAAGAACCCGACTCGGATCCTGTCGTCTCACCGAGAATCTAACCCGATTTCAGTTTCCAATAGCGGACCGCCGCTAAGTGTGTTCACAGGAAGTCGAAATGCCTCTCGGCCGAATCTTCCTCCCAAATATTAATCGAAAACCGAATCCGTTCCAACGTGCACTTTGAAACCAAAACTGTTTTGATTGTAAAAGGATGGTCGATTACCAATCCTTGTTTCCAGAAAACTGAAAATGTAACCCGAGAGGGTATTAAGTGCTTTTCCGATTCTCACGAATTAGAATCGAGAGATCGCTTTAGCTTCAGGCTTAAGAAAACTTAGCCAAGCATGGTAGAAACCATACTTGACATATTTTGGAAAATAAAGTAAAAACAAAAATAAGAAAGTAAAAACGGTTTAAAGGAAGAAAACAAGAGAAAAGTAGATTCAAAGTAGAATTCAGTACATTTTGAAGCTTACCCGAAGGAGGGTATTTATATCTTCCTAAAACCTAAAAATAAACTAAGGATAAAGAATTTAAATTCTAAATCTTTAATTATCTTTACAAATTATTTAATTTCAAATCCTAAGATAATTCTAAGAAAATCCAAAAGTTCAAAATATTAAAACTAAATAAATCCTAAAAAGAGATAAATCTTAATTTGAAAATCTGCAGAGTTCGGCTAAGACATTCGTCCACATTATCTGCTTGTCCAAATCTTCTAGATACTGTTGCCTGAATGCCACGTCAGCAACGTCATGCCCAAAGTCATGCCCATAACTCCAGCCATGAATCCAAAAACTTCAAAATTGCTCAATTTCATCGGTTTTAGCTCAGTTTCTGCAATTCAGTGTCCTGCATCAAAAATGAGTAAAAATGGGTAAGTTAGCATCTCAATCTTACTAATAAGGGAGTAATTGCGTATAAAAACATGCACAATTTAAGCACTTATC	.	PASS	SVTYPE=INS;END=6319411;SVLEN=1395	GT	1/1
Scaffold_00002	6319800	svim_asm.INS.160	A	AGTCGGTTATTGGTAGCTGTGATGTAGTCCTTAAAATTTGCTACTTTAAGTGCAAGTATATACGTTGTCAAGTTATAGTATTTAAGATATCGATCCCACAGGGATTGAACATCTAAGCACACCTTATCCTGCACAGTTAAATTAAATCTAATTAATTATAAGATTAGTTATAAAAATATAAAAACACAAGTAATTTAGAATAATGATAGATAGAGATTTAAAGAAAGAGTAGAATGGATGAATCAGGCTTGATTAGACTGTTGTAGTGTTGGAATCAATTGTCAATGCTTCGATTTTATCTATGCAAGTGCTTCAACAATCTGCTTGAACAGGATGACAAAGGGGATGTCTCATTAGAGACAACGGGTCCTGCCCCGGCAGAAGTCTCGGCTGGGATTCAGATCTCGGCAGAGCGTCTTCTTTGTTACTGGCTTATCCCTAAGCCCAAATAACTATCTATCCTGCTTGTACTTGATACTCCTCGGCGAAGAATCTGTCACCTTCTTATAACCGCTGTCGTAAGAATATCTTCCTCACACGATAAAATTCTGCTGCGTCTTCTTAGCCGTTGAAACTCTCTTATTACCTATTCCTAGGCGGGGTTAGTTCATGCTTTTGGTTTCGGACATGAACCGCATTCATTCGTTTCGTGAATTCAACTCTCTCGATATTGAATAAATATAATTTTTCCTCCTCACAAACTTCTCTCCCGAGCTTGGATGCGAGAACTAGTAAAGAATCAAGAATGAATAAAATCTGAATTTTATTGCATAACATAAGAATCTAACAACGACAATCTCTTCCTAAACTACAACAATGCTAATCTTCGCCTGGTGGAAGATTTAGAACATAATGGAAACGGAATAACGATGTCTAACTCTCTCTCTGTCTCTCTAACTATATCTTCTACGGCTGATGGCTAGGGGTTTATATACAACTTCGGCCGAAGCCCTAAAGTTGGAGTACAACACTAATTGCAACTCAAGAAGTTTAAATAAAAGTAACTTTATTAAAGCAGACTTCTTTCGGCTGAGACTTTTACTCCAAGTAGACTTTTAAGTGCATGGGCTTTGAATCTGACTCTTGTGGTCTCTCTGGCCTTCTCTTAATGCGCTCTTTATGCTGGGCTGCTCAGGAGAGTATTCTGATCCAATCGAGATCTCTGATGAATTTCCTTTTCTGCCTCGGCCGAGAATCTCGGCAGATATCCTCTTCTGCTAATTTCCAGGTCTTTTCGATCGGAGTTGCTTCAGTACAACTTCCTACCTCTAGAACCTGCTGCTTTTGGTTTCTGCCAAGGCCGATCAGTTCCCAGCAGATTGCCTGAAATCACAAATAAACTTGCAACAGTATCTTTTTAGCATAAAATATGCAACATTTAAATATTTGACCTTAGAAATTGTAAATCAAGAAAATAGAGATATTAATGTATAATTATGCCTAAATATTGCCTTTAAAGATACTCTAAGTGGGGTAAAAATCATCCTAAATCATAGGGCAAGTGAGCACTTATCACACCCCCAAACTCGAGTCTTTGCTTGTCCTCAAGCAAAAATATCACTTAACCTTGTAGTTACCAATGTTGGCTCTATTTTGTCTTAGCCTCTTCAATTGCTCTTCCAATTCTTGCATCCATGCTTCTTGCCTTCAAGTTGCAACGAAGGATCCTCAAAGATGTACATCACATTGTGTTGTGTGTGCGTTTCTCGGAAGACATGATCTTTTAGACTTCGGCTAAATCTCTTGTGTGTTTGATCTTCTTTTTGAATTCTTCTTAAAATTTTCTTTTGAAATAACCTATTACCAGGTTTTTTTTTTATGAAATCTGCTTCTGCCATGTTAGAGCCAGTGTTAGGCAGCCTATTACCAGGCACCTCTAACATTCAAAAGCTTCCTCCTAGAACCAGTTTCGGGCAGCCTATTACCAGGCACTTCTAGGGGAGTGTGTGCCATTCATTGGGCATCTTTTCAATTTTAGAATCCTTTTTTTAAGAAAGATCTTACCACATGGTTTCACAAAGTCTTCGGATCATGCGCTTCTTCAAAGTGTAGAATTTTTTTCCTCATGTGATGCAATCCAAGTACTACTTCTTCACAACCTGAATTCAATAAGATGAAACAAAAATTGGTTAAGCTTGGTGAAAAGTACTGCTGCCAGGACAAACTGCCTGGGCAGGAATTAAGACAAAAATAAAATTATGGATTTTACACTTGGCAGGTTTTAAGTGATTTAAATGAGTCTGGCAGAGTTTTTGGCAGTTAAAAACACAAGTATTTTTAGGCACAATTTAGACATAATTAACATGGAAACTCTATTGACTTGATTTCATGCATTTACAAAAGTATAGACAAAAGTAGACAAATGCTCCCCCAAACTCAAGGGATGCATTGTCCTCAATGCATGGCAGATTTACAGAAGTCAAAGAAAAGAGTTGGCAGATAAAGAAATTTAAAAGGTAAGAGAAAGAGAAGGATCATGTGATGAAGTAGGGACGGCTGCACTGCAGTCAACATCACTATCAGAAGTGATAATGTGGCGCCGCCTTCTTTTCTGGGCTGGCTGATGGGTTGCCTCCTCATCTGGGCTGGATTGGTCAGATCTGGTTAGCACGCGGCCAGTTGTGGTCTTGCCCTTTCTCCGGTGATGGGTCTCCATTGTGGGTTGGGCTGGGATAGGGGCTGATTGTAAAATTGGAACATCAGCTGGATCTGGTCTGTGCCTCGCTGATGTTGCTGTCGCTTGCTGTTGAGTTGGGCGGGGTGCTAGTGGATGGCCTCTGGGCGTCTGCCAGTCAAAAATGTCATTCTCATCATCTGATGAGAGATGAACTTCTTCTGTGTTTCCGGCCTGGGCAGAGGGATCGGCAGATGGTATGGGCTGTGTGTTGGTGTTGCTGGCAGCTGGCACTACTGGGGGTGAATCAGCTGATGGTTGTCTTGGTTCAGCTGGGGCAGAGGATGCTGGAGCTGGATTTGAAGATCCTGCTTCTTTGGCTGGGGCTGCTGGCATGTGATCTGAGCTGGCAGGCGGTGTTGGCATTGCCACGTTGAGGGGTGTGGCGTCGGCCATGTCCATTTTACGCATGTATATTGCCCTCGTCCAGCCTTTCTTCTCTGCCTGGTACTTGTCGCTCGGGCTGGTTGGAACAACTGCTCTTCTGCATAGTGCAGATATCAGGCAGGGAAAGGCCAGGATGCCTTTGTCATTTGCACAGGCAGCAGCCAACTCCTTTGCGAGAATTTCACCAATGTTTACGCGATAGCCCGTTATAATGGTGTGAATGAGGAGCAGCCTGGTTCTGTCCACCGTTTGGTTGTGGGAGGTGGGCATGATGTTTCTCTTAACAAATGTGTTCCACAACTTTGCCTCGGGCTGGAGGCTGGGGCGGCTGACAGAATGTGGGTTTCTGCCCGTTGTGTTCCAGGCTGTGCCCTCTTCACACAGAAAATCTTTGACCTGCTCGAAATCTTCATCTTCGAAAGCATTGAGCATCGCGTAGAAGCTGGGGTCATCATTGGGCAGATCGAGTATGGCGTTTATTATTGCTGCCGTGGCTAGTACTCGTCTGCCTCGGACTGTTGAGAAGTCCTCTCCAGCTGCATTGTTGGTGTAAAATTCCATCACCCAATTGTAGTTTGCCCTGGCCGGTTGTCGCGCAAGTCTGAACCAGCCTAGTTCGTGCAGTCTGTTGTAGATGAACTGCTCTAGGCCGTAGTTGGGCAGGCTATCGTTGAGATGGAAGCCTAGCTCTTCCCATTTATTCTTGGCAGAGACCATTGTATATCGGGCGGAGTTGTTGGCCATTTTCTGCTGAAAAATTTAGAGAGAGAGAGTATAAGTAAAAAGAAAATTGAAAAGGGAGGAAGAAGGCAAAAGAGAGAAGTGAGAAAAGTGGTGGGGCTGAGTCTGTTTATATAGCGGGCAGATAGCTTGTAAACGACGCTGGGCAGACATTTAATGCCTGCCGAGTTCCAAGGAAACGGCAGACGAGTTTTCTGACGCGGAATTATCCGCCCGTTAGAATAGGCGGGAAAATCTGCCGCGCTTTTTACAGTGCGTTACAGCTGTAATTTATCTGCCGGTTGGAATTTCTGCCATGCTGGGCCTTCTGGGCTGGTGCCTTGGGCTTTGTCTCTTTCTCCCTTGTGGACTTCTTCCTTTTATTCTGCAACTAAAAATTAAAAATAAAAATTAATTAAAACTATTTCCTAAAAATAAAAAGAAATTAAATGCAGAAAAATAAAGATAGATTTTTAAGAGAGCTTATTAAGCATCTCTTAAGGACATTGCTGCCCTATCCCTGTCAATATGTGCACCGATGTATGGCTTTAGTCTCTGGCCATTAACTTGGAATTCATGGTTATCCCTTGGTGATTTGATTGTGATGGCTCCATGGGGTGTGACTTTTGTGATTGTGAAGGGTCCAGACCATCTTGATTTGAGCTTTCCTGGGAATAATTTGAGTCTGGAGTTGAAAAGAAGAACTTGCTGCCCGGGCTGGTAATGCCTTGGCAGAATTTTCCTATCATGCCATTTTTTTGTTTTTTCTTTGTAGATCCTGGCATTGTCGTATGCTGTGGCTCGAATCTCTTCTAGTTCATTGAGGTCCAAGAGTCTTTTCTGCCCTGCTGTTTCCCAATCCATGTTTACTGTTTTGATTGCCCAGTATGCTTTATGTTCAATCTCTACTGGCAGGTGGCAGGCTTTTCCGTAAACTAATCTATAAGGGGACATATTGAGGGGTGTTTTATAAGCTGTTCTGTATGCCCATAATGCATCATCAAGTCGAAGCGACCAATCTTTACGATTTGGGTGAACAACTTTCTCAAGGATTGTTTTGATTTCTCTATTGGATACCTCTGCCTGCCCATTAGTCTGTGGATGATAGGCAGTTGAAAGCTTATGTGCCACACCGAGTTTCTTTAATGCTGCGATTGTCAAAGTGTCTGCCTTCGTCGCTTATGATTACCCTGGGTGTACCAAAACGAGTGAAGATATTTTTCTTGATAAATTTGAGCACAGTTTTGGCATCATTGTGTGTTGTGGCAGATGCTTCGACCCATTTGGACACATAGTCGACAGCAAGTAAGATGTAGAGATTCCCAAAGGATGATGGGAATGGTCCCATGAAGTCTATTCCCCATACATCAAATAATTCTACCTCAAGGATGTTTTGTAGAGGCATTTCATTCCTTTTGGAAATGTTGCCTGTTCTTTGACATCGGTCACACTGTTGATAGAATATTTGGGCATCTCGATGAAGGGTTGGCCAGTAAAGTCCAGACTGTAATACTTTTGCTGCTATTCTGTTTCCACCAAAGTGTCCGCCGTATGGTGCTGCATGACATTGCTCCAAAATTGCCTGTTGTTCTTCTTCAGGAATGCATCTTCTAATTATCTGGTCTGCACATTGTTTAAAAAGGTATGGCTTGTCCCAGAAGTAGCTCTTAGAATTATGCTTAAACCTCTTTCTTCCTTGATGATTCATTTGATAAGGAATGATACCACTGACAATATAGTTTACATAATCAGCGTACCATGGTGTTGTATCTGCCGAATGGTCTGCCGAGTCAATAAATTCTTGTATGGCAGCGATTAGGTTTTTGTCTAGTGATGTCTGTTCATTCTGCAGATTAGATGTAGATAGTATCTGTTCATCTGGGAAGGTTTCCTGGATTTCTATTGGTGATGTAGCGATTGCTTTGTTTTCCAGTCTGGATAGGTGATCTGCCACCTGATTTTCTGTCCCTTTTTTGTCGATGATTTCAACATCAAATTCTTGTAGAAGTAAGATCCAGCGTATCAATCTTGGTTTGGCATCTTTTTTTGACAGTAGATATTTAATGGCAGAATGATCAGTGAAAACGGTCACCTTGGTTCCCAATAAATAAGACCTGAATTTGTCAAAGGCGAAGATGACTGCCAACAATTCTTTCTCAGTGGTTGTGTAGTTGACTTGTGCTTCGTTTAGTGTTTTGCTAGCATAATATGTAGGATGGAAAACCTTGCCCTTGCGCTGCCCTAATACTGCTCCGACTGCGTAGTCACTGGCGTCGCACATGAGTTCAAAAGGTAGATTCCAATCAGGTGGCTCTACTATTGGTGTTGTGGTTAGTTTACTCTTTAGGATCTCAAATGCCTTCATGCAGTCTTTATCAAATTCAAATGGTTTTCCTTGTTCTAGAAGTAAGCATAAGGGTTTGGTGATCTTGGAAAAATTTTCAATGAATCTCCGATAAAATCCTGCATGACCTAGAAAACTGCGAATTCCTTTTATATTGGTTGGTGGTGGGAGTTTGCTGATGACGTCAATCTTTGCTCTGTCAACTTCAATTCCTCGGGCAGAAATTTTGTGGCCGAGAACAATCCCTTCATCAACCATAAAATGACATTTTTCCCAGTTAAGAACAAGGTGTGACTCTTCACATCGGGTGAGCACTTTTTCTAGGTTGTTTAGGCAGCTGTCAAAATCATCACCAAATGTTGAAAAATCATCCATGAAAATTTCCAAATAGTCTTCATTCATGTCTGAAAATATGGCGGTCATGCATCTTTGAAATGTGGCAGGTGCATTGCATAGTCCAAATGGCATTCTCCTGAATGCAAATGCTCCATATGGGCAGGTAAAAGTTGTCTTAGATTGATCTTCTGGTGCAATGGCAATTTGATTGTAGCCTGAATAGCCATCAAGGAAACAATAGAATGATTTTCCTGCCAACCTGTCAAGCATTTGATCAATGAAAGGTAATGGAAAATGATCTTTTCGGGTTGCCTTATTTAGTTTCCTGTAATCCATGCAAACTTGCCATCCTGTCACTGTCCTAGATGGAATTAACTCGTTCTTTTCATTGGTAATTACAGTTACACCCCCCTTTTTTAGCACACATTGGACTGGACTGACCCATTCACTATCAGAGATAGGATAGATTATACCTGCGTCAAGCCACTTTAAGATTTCTTTTCTTACCACATCTTTCATGGCTTGATTTAGTCGTCTCTGGGCATCCACAGTTGGTTTGTGATTTTCTTCTAGCAAGATCTTATGCATGCAGATTGTTGGACTTATACCCTTTATGTCTGCGATGGACCAGCCCAATGCTTGTCGATGCTGCCGAAGAACCGTGGTCAATTTTTCTTCCTGTTCTGGCTGCAACTTAGATGAAATTATTACAGGTAATGTATTATTTATGCCAAGATAAACATACTTCAACTGCTCTGGCAGTGTTTTGAGTTCCAGTTTTGGTGATTGCCCTTCAGATGATTTTTCATTCGTATAATTGAGCGGTTCAAAGTACTTACCTGGCTTTGCTGATATCCAATTACCTGCTTCAACCGTGAATGGGACTTGTACCTTATCTGCACCAGTGCTGTTGAGTGTGTTTTGGTCTTTTCTGTCGGGGCAGGTGCTCTTGATGTCAGGATCTATTTCTGCAGCTGCCTTAATTATCTTGCACTTCTCGATTTTTGCTGCACGATTTTCTGTCCTGATTATATTGATTTTCACCTGCTGGTCATCTACCCTTAATACTAACTCGTCTTCACCGAAATCCATGAGAACTCGTCCTGTGGCTAAGAAGGGTCTTCCCAGGATGATGGGTGCATTTTCGTCTGCCTCGCAGTCTAGAATTAGGAAATCGGCAGGGAAGATGAACTTGTCCACTTTTACTAATATATCCTCGATCTTCCCTTCTGGCTGTACATACGAGTGATCTGCCAGCTGCAGCATCACTGTTGTGGGCTTTGCTTCACCAACGCCTAGCTTTCGGAAAACAGATTTGGGCATAAGATTTATGCTTGCACCAGGATCACATAGAGCCTTAGTGGGGTAATTGTGCCCAATGAAGCATTCAATGGTGAAGCTTCCAGGATCTGTCTTCTTGGCAGGGATTTTGTTGTGCATGAGAGCTAGGCAGGTTCATCTGTGTGGTTATGTGACGTTTCTACTGAGGATTCCCCTATGGTGGTGTGTGGGTCTTCATGATCTTTATCTGCCTTGGCTGAGCTTTCTGTCTCGGCAGGTGTATCGGTGGCTGCTGATGGGCTGGCAGTTGTACCCATTTGTTTGGTCGTGGGTTCTAGAATTCTTCCATTCCTGGTTGTGATAGCCTTATATTGTTCATGAGTGGCACCCTTAGCGACTTCAGTATCACTGGGAAATCCGCCTATAGGCCTGGTGTTCAGCATTTGGGATATCTGCCCAACTTGAGTTTCAAGGGACTTCAATGTTGCATCATGATTTTGCAGTTTCATATCCGTCCTGTCCATAAAAGCATCAGTCTTCTGGATAAATCTGTCAGTCCGGGCCATGTATGGAGATGTTTGGGCCATGAACTGGGTCAGCGTGTTCTCCAGAGTCTTGTACTCAGTGGGCTGTTGGAACTCTGACCTTGATAGATTTTGTTGTGGGTTCTGCCTTGGCTGATTTTGAAATCCCATTTGATTTGGCTGTTGGGGATTTAGGGTGTTGTTCTGGTTCTTCCAAGAGAAGTTAGGGTGGTTCCTCCATGCTGGATTGTATGTGTTTGACATGGTGTTCATGTTGTAGTTTCCAACATAGCAGCTTGATTCAACTTGCTGCCCACACTCGGAAGCATCATGGTTACTTCCACATTGTTCGCAAAAGGCTTCAAAAGCCTTTACTTCTTGGATGTGTGGTTGCTTTTGCAGATTCTTGACCATATTTGTTAGGCTTGCGATTTGGGCAAGAATAGTGTCAGATGAATCTAGCTGGGCAGTTCCTCGCCTTGTGTTTCCCCTTCGAGAGGTAGGGTGCTGGTAATCGTTCTGTGCGAGTTTGTCCAGGATTTCCAAGCCTTCTCTTGGTGGCTTGTCTAGCAATGTGCCATTGGCAGACGCATCAAGCATCATCCTTGTCGGTGTGTTGACAGAATTGTAGAAGATAGATACTTGAGTCCACTCTGGCAGTCCATGCATTGGGCAGCGCCTAAATAAGTCTCGATAGCGTTCCCACGCCTCGTGCATGGCTTCGTCGTCTTCCTGCCGGAAAGATGTTATCTGATTTCTGAGATGATCAGTCATATTATTATAACTGAACTTGGCTAGGAAGCTTCGACATAGTTCTGTCCAGGATCGAAGTGAGCCGGGCGGTAGGTTGTTTAACCATACTCTGGCCTTATCCGTCAGTGAATAAGGAAACAACTTCAGCTTCAAGACATCATTGGAGACTCCATAAATTTTAAAAGAGTCGCATATCTCCAGGAATGACTTGAGATGTTGTCTGGCATTCTCGGCAGGTGATCCGCTGAATTGGCCGAGGGTGTTCAGCATGTTAAACATTACCGGTTTAAGTTCAAAGTGCTCCGCTTCAAACTCTGGGGTGGTAACGGCAGGGTTCAGTCCCTCCAAATCTTCTGCTAGGTAGTCTTGTACCGTCCTGGCAGGTGGTTGTTGGTTATTTTGTGGGGGAACAATTGCATGACCTGCTGGGGCAGGTGGGTTCTGCCCAGGATGTCTCTGCTCTTCCCCATCTGCGAGGTTTCGACCATTGCCTCCTTGCATGATTACTCGAGCTCTTAATCGCAGTTCCCTTCCGGTTCTTTCGATTTCAGGATCGAGTTCAAATAGTTACCCTCTAGGGTTGGCTCTGGTCATAAACCAATAAACAAAAAATAAAGTTAGTAATTAGACTAATACTAAATTAAAATTAAATATTAAACTAATCTTAAAATAATTAGATAAAAATTAAAAGTGAGGGGTAAGGATATTAGGTGTTGCAAACCCCGGCAACGACGCCAAAAACTTGGTAGCTGTGATGTAGTCCTTAAAATTTGCTACTTTAAGTGCAAGTATACACGCTGTCAAGTTATAGTATTTAAGATATCGATCCCACAGGGATTGAACATCTAAGCACACCTTATCCTGCACAGTTAAATTAAATCTAATTAATTATAAGATTAGTTATAAAAATATAAAAACACAAGTAATTTAGAATAATGATAGATAGAGATTTAAAGAAAGAGTAGAATGGATGAATCAGGCTTGATTAGACTGTTGTAGTGTTGGAATCAATTGTCAATGCTTCGATTTTATCTATGCAAGTGCTTCAACAATCTGCTTGAACAGGATGACAAAGGGGATGTCTCATTAGAGACAACGGGTCCTGCCCCAGCAGAAGTCTCGGCTGGGATTCAGATCTCGGCAGAGCGTCTTCTTTGTTACTGGCTTATCCCTAAGTCCAAATAACTATCTATCCTGCTTGTACTTGATACTCCTCGGCGAAGAATCTGTCACCTTCTTATAACCGCTGTCGTAAGAATATCTTCCTCACACGATAAAATTCTGCTGCGTCTTCTTAGCCGCTGAAACTCTCTTATTACCTATTCCTAGGCGGGGTTAGTTCATGCTTTTGGTTTCGGACATGAACCGCATTCATTCGTTTCGTGAATTCAACTCTCTCAATATTGAATAAATATAATTTTTCCTCCTCACAAACTTCTCTCCCGAGCTTGGATGCGAGAACTAGTAAAGAATCAAGAATGAATGAAATCTGAATTTTATTGCATAACATAAGAATCTAACAACGACAATCTCTTCCTAAACTACAACAATGCTAATCTTCGCCTGGTGGAAGATTTAGAACATAATGGAAACGGAATAACGATGTCTAACTCTCTCTCTGTCTCTCTAACTATATCTTCTACGGCTGATGGCTAGGGGTTTATATACAACTTCGGCCGAAGCCCTAAAGTTGGAGTACAACACTAATTGCAACTCAAGAAGTTTAAATAAAAGTAACTTTATTAAAGCAGACTTCTTTCGGCTGAGACTTGTACTCCAAGTAGACTTTTAAGTGCATGGGCTTTGAATCTGACTCTTGTGGTCTCTCTGGCCTTCTCTTAATGCGCTCTTTATGCTTGGCTGCTCAGGAGAGTATTCTGATCCAATCGAGATCTCTGATGAATTTCCTTTTCTGCCTCGGCCAAGAATCTCGGTAGATATCCTCTTCTGCTAATTTCCAGGTCTTTTCGATCGGAGTTGCTTCAGTACAACTTCCTACCTCTAGAACCTGCTGCTTTTGGTTTCTGCCAAGGCCGATCAGTTCCCAGCAGATTGCCTGAAATCACAAATAAACTTGCAACAGTATCTTTTTAGCATAAAATATGCAACATTTAAATATTTGACCTTAGAAATTGTAAATCAAGAAAATAGAGATATTAATGTATAATTATGCCTAAATATTGCCTTTAAAGATACTCTAAGTGGGGTAAAAATCATCCTAAATCATAGGACAAGTGAGCACTT	.	PASS	SVTYPE=INS;END=6319800;SVLEN=11262	GT	1/1
Scaffold_00002	6554184	svim_asm.DEL.145	AATCAAGTTAGGAATTGAGGTTTTTAGGAAAACCAATCTTTATGGAAAGACTGCGAAATTTAGAAATTATAGCTTTTAGGAAAACCAGCCCTTATGGAAGGACATATCAATTTAGAAATTGAGGATTTTAGGAAAACCAGTCCTTATGAAAGGACAAATTGATTTTTAGGAAAATCAAGTTGAGGTTCTTAGGAAAACCTGTCTTTAATGAAAGACTATGAAATTTAAAAATTATGGCTTTTAGGAAAACCAATCCTTATGGAATGATAAATCAATTTAGGAATTGAGGTTTTTAGGAAAACCAGTCTTTATGGAAAGACTGCAAAATTTAGAAATTATGGCTTTTAGGAAAACCAGCCCTTATGGAAGGACATATCAATTTAGAAATTGAGGATTTTAGGAAAACCAGTCCTTATGAAAGGACAAATTGATTTTTAGGAAAATCAAGTTGAGGTTCTTAGGAAAACATGTCTTTAATGAAAGACTATGAAATTTAAAAATTATGGATTTTAGGAAAACCAGTCCTTATGGAAGGACAT	A	.	PASS	SVTYPE=DEL;END=6554722;SVLEN=-538	GT	1/1
Scaffold_00002	6566471	svim_asm.INS.161	T	TATATAATATATTTATATATGAGATATATAATTATTAAATAATAAATATATATATATATATAATATATTTATATATGAGATATATAAATATATAAATATTCATATATAAGATAAATGAATATTTGTG	.	PASS	SVTYPE=INS;END=6566471;SVLEN=126	GT	1/1
Scaffold_00002	6894972	svim_asm.BND.27	N	]Scaffold_00002:9429206]N	.	PASS	SVTYPE=BND	GT	1/1
Scaffold_00002	6924454	svim_asm.INS.162	G	GGCGAAAAAGCTGTCACCTTCTTATAACCGCTGTCGTAAGAATATCTTCCTCAAAAGATA	.	PASS	SVTYPE=INS;END=6924454;SVLEN=59	GT	1/1
Scaffold_00002	7041334	svim_asm.DEL.146	CCTTTTTGTAAACACAAGGTTCATCTTCGTTTCTGATGAATCCAAACTCTTTGATTGCATCGTTGAAACGTAGATTCCAGCTTCGAGAAGCTTGCTTTAGTCCATAAATGGACCTTTGTAGCTTACGAACCTTTCCAGCATTCTCTGGAGTAACAAAA	C	.	PASS	SVTYPE=DEL;END=7041491;SVLEN=-157	GT	1/1
Scaffold_00002	7155069	svim_asm.DEL.147	TGTCCGCCTAGAACCAGTTTCGGACAGCCTATTACCAGGCACTTCTAGGGGATCTGACTGATTTTTTTTATTC	T	.	PASS	SVTYPE=DEL;END=7155141;SVLEN=-72	GT	1/1
Scaffold_00002	7157186	svim_asm.DEL.148	AGTTCACTCAGCCTTCTATATATGATTGGCTCCAGACCATAGTTGACCAGGCTTTCATCGAGGAAAAATCCTT	A	.	PASS	SVTYPE=DEL;END=7157258;SVLEN=-72	GT	1/1
Scaffold_00002	7444501	svim_asm.INS.163	A	AAAATGAATTGGCCACTGATATCATCCTACAATCGTTGTCGGAT	.	PASS	SVTYPE=INS;END=7444501;SVLEN=43	GT	1/1
Scaffold_00002	7568895	svim_asm.INS.164	C	CGTCATATGCACATTTTACAGATCATTACTATCTTATATGCATTTCATATAATGTTTCTTAATCATAA	.	PASS	SVTYPE=INS;END=7568895;SVLEN=67	GT	1/1
Scaffold_00002	7568895	svim_asm.INS.165	C	CATCATATGCACATTTTACAGATCATTACTATCTTATATGCATTTCATATAATGTTTCTTAATCATAA	.	PASS	SVTYPE=INS;END=7568895;SVLEN=67	GT	1/1
Scaffold_00002	7784928	svim_asm.INS.166	T	TATAAGGGCAATTGAAGAGGCTAAGACAAAATAAAGCCAACATTGGTG	.	PASS	SVTYPE=INS;END=7784928;SVLEN=47	GT	1/1
Scaffold_00002	7815960	svim_asm.DEL.149	TCCTTCAGATGGATCAGCTGGTGTGGTCGGTTGGGCGGTGGCGGGGGCTGGTTGCTCCGTAGGTGGTGGTGTGGAGAAGAAGGCGGCGGTGGATGGAAATTGGAAACAAAGGAAGTTGATTACGGATGTTCGGAATA	T	.	PASS	SVTYPE=DEL;END=7816096;SVLEN=-136	GT	1/1
Scaffold_00002	7884819	svim_asm.INS.167	C	CCAAAGGTAAGATTGATTTGAGTCATTTATTTTCACTTTTAGTATTTATGTTATGAATGGTATCTAATACCCTATATGTTAACAACTTAACATCAATAACATAAATGCCAAAAATTGATACTCCGACTGA	.	PASS	SVTYPE=INS;END=7884819;SVLEN=129	GT	1/1
Scaffold_00002	7925903	svim_asm.INS.168	T	TTTATATATATATTTATATATCTCATATATAAATATATTTATAAATATATTTATTATTTAATAATTATATATCTCATATATAATTACAAATATTCATTTATCTTATATATGAATATTTATATATATATATTTATATATCTCATATATAAATATATTTATAA	.	PASS	SVTYPE=INS;END=7925903;SVLEN=160	GT	1/1
Scaffold_00002	8016646	svim_asm.BND.28	N	N[Scaffold_00093:757607[	.	PASS	SVTYPE=BND	GT	1/1
Scaffold_00002	8020792	svim_asm.DEL.150	ACCCTAGAAGTGCCTGGTAATAGGTTGCCCGAAACTGGTTCTAGGCGGACACTTCTGCATGATAGCACAAATTAAAAAATCAGTCAGTAC	A	.	PASS	SVTYPE=DEL;END=8020881;SVLEN=-89	GT	1/1
Scaffold_00002	8167296	svim_asm.DEL.151	TCATCATCTGGGCTGGAAGTGGTGTTTCTGGTTATAGTCCGCCCAACGGGTGTCTTGCCTTTGCTTCTGGTGGAGGCATCTGACATTGGGCGTTCGACCGAGAGGATTTCTTCTGTGGTTGGGGCTGGGGCTTTCTGTTTCTGGACGGTGGAGCTCTCTGGAATGTCTACTGTGTCGGGCTGTGCATGATGCTC	T	.	PASS	SVTYPE=DEL;END=8167489;SVLEN=-193	GT	1/1
Scaffold_00002	8254867	svim_asm.DEL.152	GAGGTAAGTCTTCCGAAATGTTGTTTTTACATCTTTGAACTCATTTCTAGCATGATCCTTGCTTGAAAGTCCATTTATTTCATCAAAAACACTTCTTGGAATTTCATGAGAAAACATGATTTTTGAGCATTTTCGTATGGGTTTTTGTTGCCATGATTTTGGGGTGTTAAAATGATTATTTTGAGTGTGTAAATGTGTTTTAATGAAGGTCTAACCATAGGAACCCGAAACGGGGTGTTTGGGTGTAGTTTTAGACTGAAAAACATGGGTTTTTGGCTTTGTTTTTGTGGTTTATTGAGGGCTGACGGGTTTTACTGCTTTGGGATGGTATTTTGATGGTGTTGGATGTATTTTAGAGGTTTGAAATGAATAACTACTGCTGGGTTTTGGTTTGGGACTGATTTGAAGTTGTTTCGGGTTGCTTCGGTTGAGAATCGGGTGTAAAACGTAGCTACGATGTTGAGTTATTGCTTGCTGCGATTTTGGACAGTAGAATGAGATGGTTATGCTCTGTTTTTGCTGTTAAGAAAC	G	.	PASS	SVTYPE=DEL;END=8255397;SVLEN=-530	GT	1/1
Scaffold_00002	8359361	svim_asm.DEL.153	TATTTGGTCATGTTTTGATATCTTGATGCCTATTTGGGCATGTTTGATGCCATGTTATCTAATTGGTCATGTTTTAATGTCATGAATCCTATTCGGTCATGTTTTGATATTATGATACCG	T	.	PASS	SVTYPE=DEL;END=8359480;SVLEN=-119	GT	1/1
Scaffold_00002	8359702	svim_asm.DEL.154	TCTTTAATAATATTCGAATACTTTGACAATATTTGAATGCCTTGATCATACTTGATTG	T	.	PASS	SVTYPE=DEL;END=8359759;SVLEN=-57	GT	1/1
Scaffold_00002	8490125	svim_asm.DEL.155	AGATAACATGGCATCAAACATGACCAAATAGGCATCAAGATATCAAAACATGACCAAATAGGTATCATAACATCAAAACATGACCAAATAGTATTCATGGCATCAAAACATGACCAATTT	A	.	PASS	SVTYPE=DEL;END=8490244;SVLEN=-119	GT	1/1
Scaffold_00002	8562923	svim_asm.DEL.156	AACATCCGCATACATGGCCCGGATTGACAGGTTTATCCAGAAGACTGACGCTTTCATGGACAGG	A	.	PASS	SVTYPE=DEL;END=8562986;SVLEN=-63	GT	1/1
Scaffold_00002	8565784	svim_asm.DEL.157	CACCATCTGTCAACCTCTCTGCCCAGGCTGGCGACACTGTAGAAGTTCATCTCTCATCGGATGATGAGAATGACGTTTTTGATTGGCAGACGCCCAAAGGCCATCCATCAGCACCCCGCCCAACTCAGCAACAAGCGGCAGCAACATCAGCCACACACAGCCCAG	C	.	PASS	SVTYPE=DEL;END=8565948;SVLEN=-164	GT	1/1
Scaffold_00002	8580254	svim_asm.INS.169	C	CTCCAACAATCTCCCACTAGCACTAAGACCAATCCAACAATCTCCCACTAGCACTAAGACCAA	.	PASS	SVTYPE=INS;END=8580254;SVLEN=62	GT	1/1
Scaffold_00002	8621101	svim_asm.INS.170	G	GAGTTTCAGGACAAAATCATCTATTCAGAATACTTTAAGAGCATCCATAGGCTATTGTGTTCATATGACTAATTCAGAACATTTGACCATGTGAACAAAGTATCATAATAGCATTTTAATTAAGCCAAACC	.	PASS	SVTYPE=INS;END=8621101;SVLEN=130	GT	1/1
Scaffold_00002	8961646	svim_asm.DEL.158	AATTTAAAATATAATTACATTAATTATATTTATTTAAGTCCAAACCCG	A	.	PASS	SVTYPE=DEL;END=8961693;SVLEN=-47	GT	1/1
Scaffold_00002	9429206	svim_asm.BND.29	N	N[Scaffold_00002:6894972[	.	PASS	SVTYPE=BND	GT	1/1
Scaffold_00002	9465539	svim_asm.INS.171	C	CCTGTCTTGATCATTCACACCTCACTACATATGTTATATAATATATCAAATGTCAATCTTTATAATGCCAGTTACGGAACACGTTTGATTGGATCATAACACATTACAACATATGTTGAGATCGTAATGACCTCAAGTCTAAGGATTACACATAAGGTTGTCCTTATGAGCAATATCGTGACTCTCACATAATAATCCAAGACATATGCTCAAAGCAGGTCAATCCAATATATTGTTCTCTAACAACAT	.	PASS	SVTYPE=INS;END=9465539;SVLEN=248	GT	1/1
Scaffold_00002	9469762	svim_asm.DEL.159	CCGTATTTACCAAAATATATAGAAAATATAAAGTCACGACACGCCAGT	C	.	PASS	SVTYPE=DEL;END=9469809;SVLEN=-47	GT	1/1
Scaffold_00002	9470629	svim_asm.DEL.160	CTATATTATTATTTAAATCCAAATCCGATTTGGAATAATATAACTATATTATTATTTAAATCCAAATCCTATTTGGAATAATATAGTTACATTAAT	C	.	PASS	SVTYPE=DEL;END=9470724;SVLEN=-95	GT	1/1
Scaffold_00002	9626014	svim_asm.INS.172	A	AATCACTCACATATCTAATACCGAGTGACTCAGTGTGACGATCATGCTTCTGCTGTGTCAGAGGCTTCGTCAAGGG	.	PASS	SVTYPE=INS;END=9626014;SVLEN=75	GT	1/1
Scaffold_00002	9630740	svim_asm.DEL.161	TTAACGACACGCAAGCCGTATTTAACCAAAATTAAATTACAAGAAAAA	T	.	PASS	SVTYPE=DEL;END=9630787;SVLEN=-47	GT	1/1
Scaffold_00002	9671515	svim_asm.INS.173	T	TAATTTTGGTTAAATATGGCATGCGTGTCGTTAATTTTCTTGTAATTTA	.	PASS	SVTYPE=INS;END=9671515;SVLEN=48	GT	1/1
Scaffold_00002	9677568	svim_asm.BND.30	N	N]Scaffold_00017:13610313]	.	PASS	SVTYPE=BND	GT	1/1
Scaffold_00002	9795259	svim_asm.DEL.162	AGATTGGTAAATTTACTTACTGTGTTTTATTTCCACCGTTGTAGATTATTATGGCAAACAATTCGATTTCACTGCGATCACTCCTTGAGAAGGAGAAGTTAAATGGCATCAATTTCCTT	A	.	PASS	SVTYPE=DEL;END=9795377;SVLEN=-118	GT	1/1
Scaffold_00002	9798323	svim_asm.DEL.163	AGTTGTTTCTCTATGAAAGATTTAGGAGAGGCAGCATATAACTTAGGAGTCAAAAC	A	.	PASS	SVTYPE=DEL;END=9798378;SVLEN=-55	GT	1/1
Scaffold_00002	10166310	svim_asm.INS.174	T	TAATTATATTATTGATCCAAATATGATTTGGACTTAAGCAAATATAATTAATGC	.	PASS	SVTYPE=INS;END=10166310;SVLEN=53	GT	1/1
Scaffold_00002	10167244	svim_asm.DEL.164	CGTTGTTTTTCTTGTAATTTAATTTCGGTTAAATACAGCCTGCGTGTT	C	.	PASS	SVTYPE=DEL;END=10167291;SVLEN=-47	GT	1/1
Scaffold_00002	10167524	svim_asm.DEL.165	GGTGGGCCACGTTAATTTTATTTATTTTGGGCTTTAACCATTGTATTTTATTTCATATGCT	G	.	PASS	SVTYPE=DEL;END=10167584;SVLEN=-60	GT	1/1
Scaffold_00002	10171113	svim_asm.INS.175	A	AACCTTGTGTTTACAAGAAGTTTAGTGGAAGCATCGTTTCATTCATAATCTTGTATGTAGATGACAT	.	PASS	SVTYPE=INS;END=10171113;SVLEN=66	GT	1/1
Scaffold_00002	10226474	svim_asm.INS.176	C	CGCCATAAATCTGAAGCGCTTGAAAAGTTCAAGGAATTCAGAAATGA	.	PASS	SVTYPE=INS;END=10226474;SVLEN=46	GT	1/1
Scaffold_00002	10555782	svim_asm.DEL.166	CAAGTCCAAATGACTTGATTCCAATTCCAAACGAAATTTAACGCATTCAAGAATACAGGGGATTTTATTCCATAATTTTCAACCTTATTTTTCATTTTAAATGAATTTCCA	C	.	PASS	SVTYPE=DEL;END=10555892;SVLEN=-110	GT	1/1
Scaffold_00002	10725761	svim_asm.INS.177	T	TATATTATATTTATTATTTAATGATTATATATGTCATATATAATTACTTTCAC	.	PASS	SVTYPE=INS;END=10725761;SVLEN=52	GT	1/1
Scaffold_00002	10816035	svim_asm.DEL.167	TAATCAGGTAGTCATACCAATACAAGAGCATCCAAGGTTTTCA	T	.	PASS	SVTYPE=DEL;END=10816077;SVLEN=-42	GT	1/1
Scaffold_00002	10942962	svim_asm.DEL.168	CAATTTCCTAAATTAGTTTTGGCTTTTCTTTTAGGAGATTAGTT	C	.	PASS	SVTYPE=DEL;END=10943005;SVLEN=-43	GT	1/1
Scaffold_00002	10974874	svim_asm.DEL.169	AGATGACATCCACTCCACTCCACCGAGGGAGACAGGACTTGGTTATT	A	.	PASS	SVTYPE=DEL;END=10974920;SVLEN=-46	GT	1/1
Scaffold_00002	10975060	svim_asm.INS.178	G	GCGTCCACTCCACTCCACTGAGGGAGACAGGACTTGGTGTAGATGGCGTCCACTCCACTCCACCGAGGGAGACAGGACTTGGTTGTTGATGA	.	PASS	SVTYPE=INS;END=10975060;SVLEN=91	GT	1/1
Scaffold_00002	10975186	svim_asm.INS.179	T	TGGTGTAGATGGCGTCCACTCCACTCCACCGAGGGAGACAGGACTTGGTGTAGATGGCATCCACTCCACTCCATCAAAGGAAACAGGACTC	.	PASS	SVTYPE=INS;END=10975186;SVLEN=90	GT	1/1
Scaffold_00002	10976200	svim_asm.INS.180	T	TTTTGTTTTTGTTTTTTTTGTTTGTTTTTTTTGTTTGTTTTTTG	.	PASS	SVTYPE=INS;END=10976200;SVLEN=43	GT	1/1
Scaffold_00002	10979829	svim_asm.INS.181	A	ATATGTATGTATGTATGTATGTATGTATGTATGTATGTATGTATGTATGTATGTATGTATGTATGTATGTATGTATGTATGTATGTATGTATGTATGTATGTATGTATGTATGTATGTATGTATGTATGTATGTATGTATGTATGTATGTATGTATGTATGTATGTATGTATGTATGTATGTATGTATG	.	PASS	SVTYPE=INS;END=10979829;SVLEN=188	GT	1/1
Scaffold_00002	11098441	svim_asm.INS.182	T	TCGCAAACATAGCTCGTAACTCAACTGCTACTTTCCTGCTCAAAG	.	PASS	SVTYPE=INS;END=11098441;SVLEN=44	GT	1/1
Scaffold_00002	11098441	svim_asm.INS.183	T	TCGCAAACATAGCTCGTAACTCAACTGCTACTTTCCTGCTCAAAG	.	PASS	SVTYPE=INS;END=11098441;SVLEN=44	GT	1/1
Scaffold_00002	11328645	svim_asm.DEL.170	ATTTCCACATAGTTCACAAAAGGCATCAAGGGCCTTAACCTCTTGAGTGTTGGATTGCCTCTGCATGTTCTTAACCATATTAGTCAGGGCAGATATCTGGGCAAGTATGGTGTCAGAGGAATCTAGTTGAGCCGTGCCTCGCCTTGTGTTTCTCCTCCGGGTGGTAGGATGCTGATAGTCGTTTTGAGCGAGCT	A	.	PASS	SVTYPE=DEL;END=11328838;SVLEN=-193	GT	1/1
Scaffold_00002	11402595	svim_asm.INS.184	G	GCATTACCATCTAACATCGAGACGGCTCCCTGGTATTTCTTAGCTGGATCAAAT	.	PASS	SVTYPE=INS;END=11402595;SVLEN=53	GT	1/1
Scaffold_00002	11440791	svim_asm.DUP_TANDEM.1	N	<DUP:TANDEM>	.	PASS	SVTYPE=DUP:TANDEM;END=11446104;SVLEN=5314	GT:CN	1/1:2
Scaffold_00002	11609495	svim_asm.DEL.171	ACCTTATCATCTTTCAGTTTATATTAATCACAGATATATACTGCTGAAATGATAATGACAATG	A	.	PASS	SVTYPE=DEL;END=11609557;SVLEN=-62	GT	1/1
Scaffold_00002	12029831	svim_asm.INS.185	C	CTTGGTAGCTGTGATGTAGTCCTTAAAATTAGCTACTTTAAGTGCAAGTATACACGCTGTCAAGTTATAGTA	.	PASS	SVTYPE=INS;END=12029831;SVLEN=71	GT	1/1
Scaffold_00002	12046788	svim_asm.INS.186	C	CTATATTATTATTTAAATCCAAATCCTAATTGGAATAATATAATTATATTATTATTTAAATCCAAATCCTAATTGGAATAATGTAATTATATTATTATTTAAATCCAAATCCTATTTGGAATAATATAATTATATTATTATTTAAATCCAAATCCTATTTGGAATAATATAATTACATTAAT	.	PASS	SVTYPE=INS;END=12046788;SVLEN=181	GT	1/1
Scaffold_00002	12047029	svim_asm.INS.187	T	TAAATATATATTTATATATCGCATATATAAATATATTTAAATATATATTTATTA	.	PASS	SVTYPE=INS;END=12047029;SVLEN=53	GT	1/1
Scaffold_00002	12050337	svim_asm.INS.188	A	ACAATGGAAACACTTTCCATCTTTGCTAATTTCCTTTACGGGTTT	.	PASS	SVTYPE=INS;END=12050337;SVLEN=44	GT	1/1
Scaffold_00002	12922606	svim_asm.INS.189	C	CCCCCTGCACCCGGAAAGGTACCAAGTACCAAAATCTGTAAAAGTGT	.	PASS	SVTYPE=INS;END=12922606;SVLEN=46	GT	1/1
Scaffold_00002	13020276	svim_asm.INS.190	G	GTTATATATTTGTACAATATGATTGTACTTAGATTAAATATTTAT	.	PASS	SVTYPE=INS;END=13020276;SVLEN=44	GT	1/1
Scaffold_00002	13104200	svim_asm.INS.191	A	AATAACACTTAACCTTGAAATTACCAATATTAGCTCTATTCTTGTCTTAGCCTCTTCTGTTGCTCTTCCAATTTTTTGCATCCACACTTCTTGCCTTCAAGTTGTAACGAAGAATCCTCAAAATAT	.	PASS	SVTYPE=INS;END=13104200;SVLEN=125	GT	1/1
Scaffold_00002	13284383	svim_asm.INS.192	G	GGTATTAGATATGTAAGTGATTGGTCTTAGTGCTAGTGGGAGATTGTTGGAGTAAGCCCA	.	PASS	SVTYPE=INS;END=13284383;SVLEN=59	GT	1/1
Scaffold_00002	13315149	svim_asm.DEL.172	CAAAAGTATCTGCCTAGAACCAGTTTTGGGCAGCCTATTACCAGGCACTTCTAGGGTGT	C	.	PASS	SVTYPE=DEL;END=13315207;SVLEN=-58	GT	1/1
Scaffold_00002	13316241	svim_asm.INS.193	G	GGAAATTGGAAATAAAGTAAATTAAGGAGAGTTTGTTGGAATACCTTTGTTTCCTCCT	.	PASS	SVTYPE=INS;END=13316241;SVLEN=57	GT	1/1
Scaffold_00002	13408707	svim_asm.BND.31	N	N]Scaffold_00002:6128637]	.	PASS	SVTYPE=BND	GT	1/1
Scaffold_00002	13426647	svim_asm.INS.194	C	CCCTAGTGTTGGGACATCATACGTAAAAACGAGATGCAGCGGAATTATAAAATTTTTATGTCCCATCAGAGATCCATGTACAAACACCGAAAACAGGAGGAAGAGTTAAAAGGCTTACAGTGAGTTCCTTGATAAGCAGCAAATACTCCTAGTATGCTCCTCACGAACTCACAAACTCACGATCAAGTTGATTTCCTTGTCTCCTTGATCAAATCGTCAAGTCTCGAAAACGAACTCCTTCGCTTCCCGAAATCCGGAGATAACGCACAACAGGGAGAAAACCGGAGAGAATCACAACTTTGATTTTAGATCACTTGAATCTTTTAGTCTCCACGAATGTATCGTCTCGACCTCTACGTAGTTCACCCGAATAAACAAGAGAGCAAAAGGATTCGGAAACTCCTTCCCGAATAAGCCTAAAATCGCAAAACACCCTTTCCCGGAGCAAGTGAGAAGTCGGCGCACAAGGAGAGGGAGGAGAGTGCTTGGGCGGCAAGTTTAGGGTTTTTGGATCTAATGTTGTGTTGATTGCTAGATCAAACATTAGATATATATATGTCTTACTTTGGGCCCAAGTTTAACCTAAATCCAATTTAGGTTATAATTACATTAATTACATAATAATATAATTACAATAATTATATTATTATATTATGGACCTTTTGAATATTTAAATCCAATTTAAATATTCTTCACATATTTATTAAATATAAATATATATATCTCATATATATAAATATATTAATAAATATTTATTCTTGTATAATCACATTATACAAACATATATATTTAACTTTGCTCTCATCTTATTCAATGGGTGTGACCCTGTAGGCTCATTGTAACGTTAGCAGTAATAATCTCATTATTACAAACAATGAGTGACATCTAGCAATATATCATTGTTACCTAAGTTACAAGAGGATATGATCCAAGCTATCATATTTGTGATCATCTCATTTATGCATTATATCCCTTTGTCCTTAATATCTAGAATAGACACAAGTCTTGGAATTGTCACACTTGTATAGCCCATCTAATATTTTCTTGATATCTAGAGTAGACTATAATAACGAATATCTCGTTGACATCTCATATCAACTTATTCGAGCATGGCCATGCATTTCTAGTCTCACTCAATCAAGTGGCCTTGATATATATCCTATTATGTAGGAAGGACAAATCCTTTCTTGATTATTCACACCTCACTACATGTGTCATAACATATCCAACGTCAATCTTTATAATGCCCTTTTACGGAACACGTTTGATTGGATCAAAACATATCATGACAACATGTTGAGATCGTAATAATCTCAAGTCTAAGGATTATGCACAAATCAATCACCATGAGTAATATCGTGAGCGTCACATAATAATCCAAGGTATATTTACTCATAGCGGGTCAATCCAATATACTGTTCTCTAACAATATATTCATATATTAATTTTGACATCTCTATGTCAATGACAACTCCCTTGTCATCAATTAATATCATGTTAGTCTCAATTGTATTATTACTGTCCATACCCATAATAATACTTGACTAAGGATCTTTTAAATAATAATCTTATTATTATTTTGGACCTTATTATTTTCAGTCTATATTAATCACAGATATACTACTGAATTAATAATGGCAATGCCTTCTTATTTATTAGAACTGGTAAACAAAATGTATGATTACAATCATCTCATGATTGGTCTTTGGGCTTACTCCAACA	.	PASS	SVTYPE=INS;END=13426647;SVLEN=1721	GT	1/1
Scaffold_00002	13426647	svim_asm.INS.195	C	CCCTAGTGTTGGGACATCATACGTAAAAACGAGATGCAGCGGAATTATAAAATTTTTATGTCCCATCAGAGATCCATGTACAAACACCGAAAACAGGAGGAAGAGTTAAAAGGCTTACAGTGAGTTCCTTGATAAGCAGCAAATACTCCTAGTATGCTCCTCACGAACTCACAAACTCACGATCAAGTTGATTTCCTTGTCTCCTTGATCAAATCGTCAAGTCTCGAAAACGAACTCCTTCGCTTCCCGAAATCCGGAGATAACGCACAACAGGGAGAAAACCGGAGAGAATCACAACTTTGATTTTAGATCACTTGAATCTTTTAGTCTCCACGAATGTATCGTCTCGACCTCTACGTAGTTCACCCGAATAAACAAGAGAGCAAAAGGATTCGGAAACTCCTTCCCGAATAAGCCTAAAATCGCAAAACACCCTTTCCCGGAGCAAGTGAGAAGTCGGCGCACAAGGAGAGGGAGGAGAGTGCTTGGGCGGCAAGTTTAGGGTTTTTGGATCTAATGTTGTGTTGATTGCTAGATCAAACATTAGATATATATATGTCTTACTTTGGGCCCAAGTTTAACCTAAATCCAATTTAGGTTATAATTACATTAATTACATAATAATATAATTACAATAATTATATTATTATATTATGGACCTTTTGAATATTTAAATCCAATTTAAATATTCTTCACATATTTATTAAATATAAATATATATATCTCATATATATAAATATATTAATAAATATTTATTCTTGTATAATCACATTATACAAACATATATATTTAACTTTGCTCTCATCTTATTCAATGGGTGTGACCCTGTAGGCTCATTGTAACGTTAGCAGTAATAATCTCATTATTACAAACAATGAGTGACATCTAGCAATATATCATTGTTACCTAAGTTACAAGAGGATATGATCCAAGCTATCATATTTGTGATCATCTCATTTATGCATTATATCCCTTTGTCCTTAATATCTAGAATAGACACAAGTCTTGGAATTGTCACACTTGTATAGCCCATCTAATATTTTCTTGATATCTAGAGTAGACTATAATAACGAATATCTCGTTGACATCTCATATCAACTTATTCGAGCATGGCCATGCATTTCTAGTCTCACTCAATCAAGTGGCCTTGATATATATCCTATTATGTAGGAAGGACAAATCCTTTCTTGATTATTCACACCTCACTACATGTGTCATAACATATCCAACGTCAATCTTTATAATGCCCTTTTACGGAACACGTTTGATTGGATCAAAACATATCATGACAACATGTTGAGATCGTAATAATCTCAAGTCTAAGGATTATGCACAAATCAATCACCATGAGTAATATCGTGAGCGTCACATAATAATCCAAGGTATATTTACTCATAGCGGGTCAATCCAATATACTGTTCTCTAACAATATATTCATATATTAATTTTGACATCTCTATGTCAATGACAACTCCCTTGTCATCAATTAATATCATGTTAGTCTCAATTGTATTATTACTGTCCATACCCATAATAATACTTGACTAAGGATCTTTTAAATAATAATCTTATTATTATTTTGGACCTTATTATTTTCAGTCTATATTAATCACAGATATACTACTGAATTAATAATGGCAATGCCTTCTTATTTATTAGAACTGGTAAACAAAATGTATGATTACAATCATCTCATGATTGGTCTTTGGGCTTACTCCAACA	.	PASS	SVTYPE=INS;END=13426647;SVLEN=1721	GT	1/1
Scaffold_00002	13893709	svim_asm.DEL.173	GCTTGAACCCAAATCTCAAAAATGTACTTTTGTTGGATATCCCAACGAAACTAAGGGATACTATTTCTACAATTCCAAAGAGAACAAAGTGTTTGTTGCTCGAACGGGAGTCTTTCTTGAAAAGGATTTTCTCTCGTACAATGAGAATGGTAGAAATATTGAACTTAAAGAAGTTCAACAACAACAAGTCCATGAACCAGAAGTTGAAGAAACTCCTCAAGTTGTTGAAGGGAATTCGACTGATTTAGAAACACAACCACTACGAAGATCTACAAGAGAACGCCATGAGCCTGAGAGATATGGATTTCTCGTCACAACTCATGGAGACGTTATTCTTGTAGATCAAGATGAGCCCAAGACTTATCAAGAAGCAGTGTCGAGTCCAGACTCTGAGAAATGGCTTGAGGCCATGAGATCTAAAATGGATTCCATGTCAGAAAACCAAGTATGGACTTTGGTTGAACCACCTGAAGGGATAAAACCCATAGGGTGCAAAT	G	.	PASS	SVTYPE=DEL;END=13894205;SVLEN=-496	GT	1/1
Scaffold_00002	14353792	svim_asm.DEL.174	TATTAATATACTATATGATATATAATATATTGATATATTATATATACTACC	T	.	PASS	SVTYPE=DEL;END=14353842;SVLEN=-50	GT	1/1
Scaffold_00002	14617600	svim_asm.DEL.175	CTTCGGGCTGTACATAAGAGTGATCTGCCAGCTGAAGCATCACCGTTGTGGGCTTTGCTTCTCCGATGCCTAGTT	C	.	PASS	SVTYPE=DEL;END=14617674;SVLEN=-74	GT	1/1
Scaffold_00002	14619550	svim_asm.INS.196	G	GGTTATTTTGTGGGGGAGCAATTGCAAGTCCTGCTGGGGCGGGTGGGTTTTGCCCTGGATGTTCCTGCTCCTGCCCATCTACTGGGTTTCGACCATTGGTCCCCTGCATGATTACTCGAGCTCTTTGTCGAAGTTCCCTTCCGGTTCTTTCGATTTCAGGGTTGAGTTCGAATATTTGTCGTCTCGGGTTGGCTCTGGTCATAAACCAATAGAAAAGCAAAGTTAGTAATTAGACTAAACTAAAATTAAATTAAATATTAAACTAATCTTAAAATAACAGAGAAAAATTAAAAGTGAGGAGTAAGGTCTTTAGGCGTTGCAATCCCCGGCAACGGCGCCAAAAACTTGGTAGCTTGTGTGTAGTCCTTAAAATTAGCTACTTTAAGTGCAAGTATACACTGCTGTCAAGTTATAGTATTCTAGACGATCAA	.	PASS	SVTYPE=INS;END=14619550;SVLEN=430	GT	1/1
Scaffold_00002	14903123	svim_asm.DEL.176	TAGATTCATCTGACACTATTCTGGCCCAAATTGCAAGCCTAACAAATATGGTCAAGAATATGCAGAAGCAACCACAC	T	.	PASS	SVTYPE=DEL;END=14903199;SVLEN=-76	GT	1/1
Scaffold_00002	14906310	svim_asm.INS.197	A	AGGTATTCCAACAAAGACTTATCAATTTCCTTTGTTATCAATTCCCTGCCGCTGCCACATATTTCAACGCCCAACCCGAAGCGCCAGCAGCTGCTCACCACCCCACCAACACACAGCCCACACCATCTGTCAACCCCTCTGCCCAGGCCGGCGACACTGAAGAAGTTCATTTCTCATCG	.	PASS	SVTYPE=INS;END=14906310;SVLEN=178	GT	1/1
Scaffold_00002	14920390	svim_asm.INS.198	G	GTTCATCGTGTAACCGAGAAATCTAATGGTTGTAGATTTCTCCGGTTAAATCCAAGATTCACGTTTTACCGGTTAAGCGAAGAACAAAACCTGAAGTTGTCGATTAGATCGAGAACCTTGACGCATCAA	.	PASS	SVTYPE=INS;END=14920390;SVLEN=128	GT	1/1
Scaffold_00002	15057015	svim_asm.DEL.177	TCCTAATCTTGTATGTAGATGACATACTAATCATAGCAAATGACGTACCTACCTTACAGTCTATTAAGACTTGGTTAAGTAGTTGTTTCTCTATGAAAGATTTAGGAGAGGTAGCATATATCTTAGGAGTCAAAATCTATAGAGATAGATCTAGACGACTCCTTGGTCTGAGTCAAAGTACATATATAGACAAAGTGCTAAAAAGGTTTAGCATGGAAGAATCCAAGAGAGGATTCTTGCCCATAA	T	.	PASS	SVTYPE=DEL;END=15057260;SVLEN=-245	GT	1/1
Scaffold_00002	15197102	svim_asm.INS.199	T	TTACCCGAGCTAATGATAGAGGCAATAACACTTTCCGTCCAAGTCCCATTAATTGATCATAACGATATCGTGGAAATGCTGCACGGACCCATATATA	.	PASS	SVTYPE=INS;END=15197102;SVLEN=96	GT	1/1
Scaffold_00002	15199426	svim_asm.DEL.178	TGGGGAATAGATTCAGGCACCCATTGCTATATACTACCATTGGAAAATGTGATTTTGGTTGAACAACTTGAACAAATTGGATCCTTGCCCTTGCTAACCCATATTTCCTTTGTTTATTATGTGTTGTATGATAGATTGAGTTGTGGTATGGCAAGACCGTGTAGAGGTGTTAGAGGGGGTGGGCAAGCACCCGTACGCTTAGATGAGGTTGAGATAGAGCAGGGTGATGAGGAGACCTTCCCTCCTCCTCCACCGGTCGGTGGAGAGGCTAATGAGGGAGGTGCTGGACCTCAAGGAGAAGCCGGACCCCAGGTGGCCCAAGGGCCGGCAGTTGGTGATATGACGCCACTGATTCAGGCGATAGCGGGAGCCTTCCAGACTGCGATGGCTGGAGTGCAGGGGCTGCACAACCCCAGGGTG	T	.	PASS	SVTYPE=DEL;END=15199845;SVLEN=-419	GT	1/1
Scaffold_00002	15199887	svim_asm.DEL.179	GGAGTTGAGTTTAGAGGGCTACCTCCGGAGAGATCAGAGGCATGGTTGGAGAGCACTACCCGTATACTAGGGCAGATGGAGTGTATCGACGCCCGTAAGTTGGGCTGTGTGGTGTCCTTACTTCAGGGTGATGCTTATGCGTGGTGGACCACAGTTACCTCCAGTTTGGATGAGGGCGAGACTACTTGGGAATTCTTCCAGTCAACCTTTCGCAAGAAATACTTGGGTACGAGATATGAGGATGAGAAGAAGAGAGAATTCATGGCTCTTGTTCACGGGAGTATGTCGGTGTCAGAGTACGAGATTCAGTTTGTGAGGTTGAGTCAGTATGCGCCTGAGTTGGTTCCTACTGAGAGGGATCGATGCGACCGATTTAGATATGGGTTGGTTAAGGAGGTAAAGACTTACGTGCTTGCTTATGACTACACAAATTTTGATGTCTTGGTCGCTCGAGCCAAGGATATAGAGCAGAGCTTGGGATTGCCTGCTCGAGCTAGCGGGTCTAGCGCAGGTAAGAGGTCGGCTAATTGGGATAAAGATAGTGCCAAGAGGCACAAGGATCGGAGATATCAGCCTGAGCCTAGGCGTGGGAGTGGTAATCCCGGGGAGGCCACCAGGGCCAAGGGATTCCCCATCGAGCTCCTGAATGTGCTAAGTGTGGTAGGCGCCACACGGGAGAGTGCTGGGGTAATGGGAGCACCTGTTGGAATTGTGGCGTGAGAGGGCACATGAGACGTGATTGTCCACACCCTGCGAGAGATGGTCAGGCCCCAGTGAGAGTAGCAGAGCCACAGAGAGGCCGTGGGCGCGGTCGTGGAAACTTCCAGCGGGGTAATGATGGACAGCGGAATGTCGCTCATGTGGTAGCAGTTCAGCCAGAGGGTGGAGGACCGGCTAGGGTGTATGCACAGCGCGAGGGCCGTAACGATAGAGATGTGATCGCAGGTAATTTTTCACTACAGTCCCTATCATTGCTATCTTTGATTGATTCTGGTTCTACGCATTCGTACATTTTGAGTGAGCATGCAAGGTTGTTGGATGTGCCGTGTGAGGTACTAGATGTAGGTGTGAATGTCACGAGCTCATTTGGTGATACGGTCGTGGTTAGAAAATTGTATAGGAGATGTCCTTTGACGATTCAGGGATATGTATTTCCGGTTGATATGATGGAATTGCCGTTTTATGGGTTTGATGTGATCTTGGGGATGGATTGGCTCGTGGAGCATAGAGCTAGGGTA	G	.	PASS	SVTYPE=DEL;END=15201124;SVLEN=-1237	GT	1/1
Scaffold_00002	15201183	svim_asm.DEL.180	TAGGCAAGAACATTAAGTTCTTGTCTAATGTGATTTCAGCCTTAGAGGCACAAAGGTTGATGGATAACGGTTGTCAGGCATATTTGGCATATGTGATGAATCCGAACATGGGAGAAGCACGACCGGGAGATATCAGGACTGTTTGTG	T	.	PASS	SVTYPE=DEL;END=15201329;SVLEN=-146	GT	1/1
Scaffold_00002	15205297	svim_asm.DEL.181	ATAGATGTTGTTATTATTGCTATGTTTGAATAGCATGTGTG	A	.	PASS	SVTYPE=DEL;END=15205337;SVLEN=-40	GT	1/1
Scaffold_00002	15281027	svim_asm.INS.200	C	CTCGAGAGAGAAGTTTGTGAGGAAAAATATATTTGTTTGGTATCGAGAGGGTCAAACTCACGAAACGAGTGAATGCGGTTTATGTCCAAATCCAAAAGCATGAACTAACTCCGCCTAGAGATAGGTAGCAAGAGAGTTTCAGCGGCTATGAAGATGCATCAAATAAAGTTGGTTGAAAAGAAAGTATTCCAGTGACATCGGTGGCCGAAGGTGATGGCTTATCCGCCGAGGAAGTACTGAGTTAATCAATTCAACTAGTTGCTAAACTTAGAGATAAGCCACAACACAGCAAGACGCTCTACCGAGATCTGATCATCCGCCCAAGCAACTGGCAAGGCAGGACCCGTTGTCTCTG	.	PASS	SVTYPE=INS;END=15281027;SVLEN=354	GT	1/1
Scaffold_00002	15320851	svim_asm.INS.201	G	GACTGAAGGGATAAGTGGTTTTAATTGCTTGAGGACAAGCAATA	.	PASS	SVTYPE=INS;END=15320851;SVLEN=43	GT	1/1
Scaffold_00002	15339997	svim_asm.DEL.182	GGGAGGAAGAGTTGTGAAAACTTACATTACGTTCCTTGATAA	G	.	PASS	SVTYPE=DEL;END=15340038;SVLEN=-41	GT	1/1
Scaffold_00002	15340539	svim_asm.INS.202	A	AAATCCTATTTGGAATAATAATAATAATATAATTACACTAATTATATTATTTTAATCTAGTGGGCTTTTAATATTTCAATCCAATTTAAATATTCTCCTTATATTTATTTATAAGTATAAATATATATCTCATATATATATAAATATATAAAT	.	PASS	SVTYPE=INS;END=15340539;SVLEN=152	GT	1/1
Scaffold_00002	15348900	svim_asm.DEL.183	CATCTCATACGAGAGATCATAGATCGAGGAGATGTGGAAATATGCAAGATACACACAGATGACAACATCGTTGATCCCTTGACGAAGCCTCTGACACAGCAGAAGCATG	C	.	PASS	SVTYPE=DEL;END=15349008;SVLEN=-108	GT	1/1
Scaffold_00002	15516244	svim_asm.DEL.184	CAAAATTAAATTACAAGAAAAATAACGACACGCAGGCCGTATTTAACCG	C	.	PASS	SVTYPE=DEL;END=15516292;SVLEN=-48	GT	1/1
Scaffold_00002	16005912	svim_asm.BND.32	N	]Scaffold_00014:18758225]N	.	PASS	SVTYPE=BND	GT	1/1
Scaffold_00002	16118891	svim_asm.DEL.185	TTAAATATTATTCATGTATATTTATTTATCCATATATATCTCATATATATATATAAA	T	.	PASS	SVTYPE=DEL;END=16118947;SVLEN=-56	GT	1/1
Scaffold_00002	16403328	svim_asm.DEL.186	AGTCTTTGTTGAAATACCTTTGTTTCTTCCTGCATAAGAAGCTGCCGGGTCTCTATCCGTTGCAACTGATTACGCAGCTGGAGTATGTGGATGGGGACTGCCTCTTCAGACTGGGCAGGTGGTGGTGGATGGGATGCTTCTGGGGTGGATCCCATGG	A	.	PASS	SVTYPE=DEL;END=16403484;SVLEN=-156	GT	1/1
Scaffold_00002	16597379	svim_asm.DEL.187	TTATGACACATGTGGTGAGATGTGAATAATCAAGAAAGGATTTGTCCTTCCTACATAATAGGAAAA	T	.	PASS	SVTYPE=DEL;END=16597444;SVLEN=-65	GT	1/1
Scaffold_00002	16659063	svim_asm.DEL.188	AAAATTAAATTACAAGAAAATTAACGACATGCAGGCCGTATTTAACTG	A	.	PASS	SVTYPE=DEL;END=16659110;SVLEN=-47	GT	1/1
Scaffold_00002	16738120	svim_asm.INS.203	T	TTTTTTAATTTATGTCATCAGGCAGAAGTGTCCGCCTAGAACCAGTTTCGGGCAGCCTATTACCAGGCAGTTCTAGAGGTACTGACTGA	.	PASS	SVTYPE=INS;END=16738120;SVLEN=88	GT	1/1
Scaffold_00002	16738334	svim_asm.INS.204	A	AATTGGTTAGACTTTAGTGAAAGGTTCTGCTGCCAGGGCAGGTTTTACTGTCTGGGCAGAT	.	PASS	SVTYPE=INS;END=16738334;SVLEN=60	GT	1/1
Scaffold_00002	16940295	svim_asm.INS.205	T	TATTTATATATGTGATATATAAATATATATTCATATATTAGATATATGAATATTTATAAATATAATTATATATAAGATATATAATTATTAATAAAATATAC	.	PASS	SVTYPE=INS;END=16940295;SVLEN=100	GT	1/1
Scaffold_00002	16941360	svim_asm.INS.206	T	TTTCTGGAAAATACGGCCTACATGTCCTGACTTTATATTTTCTATATG	.	PASS	SVTYPE=INS;END=16941360;SVLEN=47	GT	1/1
Scaffold_00002	16942765	svim_asm.INS.207	C	CTTAAGGATGAATTGGCTACTGATGTAATTCTGCAATCGTTTCCGGATAGCT	.	PASS	SVTYPE=INS;END=16942765;SVLEN=51	GT	1/1
Scaffold_00002	16964999	svim_asm.DEL.189	TTCTTGATGCGTCAAGGTTCTTGATCTAATCGACAACTTCAGGTTCGAAGACTTGTTCTTCGCTTAACCGGTAAAACGTGAATCTTGGATTTAACCGGAGAAATCTACAACCATTAGATTTCTCGGTTACACGATG	T	.	PASS	SVTYPE=DEL;END=16965134;SVLEN=-135	GT	1/1
Scaffold_00002	17072574	svim_asm.DEL.190	TTTTAGACCACATTTTGCTAAGTTTTCAATTTGGCCCCTAATCATGCTTGGTTCCAATCAGAAGTCGATTTGACGCCCGATTGAAACGCGGTCTATTCCGCTGCGAGGGTAATCATCATAGGATGTTAATTTGCA	T	.	PASS	SVTYPE=DEL;END=17072708;SVLEN=-134	GT	1/1
Scaffold_00002	17318723	svim_asm.DEL.191	CACTATTTTATTACGAAATTAAATACCCTCCTATTTAATTCCGGAAAAATTCAACGCAAATTTTTCTAGTGAGTGAGGATCCATATTTCACCATTCTCCCAAGTCA	C	.	PASS	SVTYPE=DEL;END=17318828;SVLEN=-105	GT	1/1
Scaffold_00002	17443631	svim_asm.INS.208	T	TCCAACAGCCCACTGAGTACAAAACCCTGGAGAACACGCTGACACAGTTCATGGCCCAAACATCCGCATACATGGCCCGTACTGACAGATTTATCCAGAAGACTGACGCTTTCATGGACAGGACAGAGATGAAGCTGCAAAACCATGATGCGACACTGAAGTCCCTTGAAACTCAAATTGGGCAGATATCCCAGATGCTGAACACAAGACCTATAGGAGGATTTCCTAGCGATACTGAAGTCGCCAAGGGTGCCACTCATGAGCAATGTAAAGCCATCAACACTAGGAGTGGACGAATTCTGGAACCGACAACTAAACCAGCGGGTACAGCTGCTAGC	.	PASS	SVTYPE=INS;END=17443631;SVLEN=337	GT	1/1
Scaffold_00002	17568081	svim_asm.DEL.192	GACATCATAAGATACACTCCAATGCTTGATATGGTAAGATCATAAGATACACTCCAATGCTTGATATGATA	G	.	PASS	SVTYPE=DEL;END=17568151;SVLEN=-70	GT	1/1
Scaffold_00002	17863566	svim_asm.DEL.193	GCAAATTGTCCCGCCAGGACAGCAAATCAGTCACCTGTCGAGATCCCTGCCGAGGCAGGCCTGGACAAGAAATACAAAGTGGAGTGCGATTGGATCAT	G	.	PASS	SVTYPE=DEL;END=17863663;SVLEN=-97	GT	1/1
Scaffold_00002	17881138	svim_asm.DEL.194	AAAGCCATCACAACCAGGAGTGGTAGAATTCTGGAACCCACAACCAAAACAGCGGGTACAGCTGCC	A	.	PASS	SVTYPE=DEL;END=17881203;SVLEN=-65	GT	1/1
Scaffold_00002	17923538	svim_asm.INS.209	T	TCAACATGTTGGAGTAAGCCCAAAGACCAGTCATGAGATGATTGTAATAATACTTATTGTTTACCATTCTTATTAATAAAGGCATTGCCATTATCTTTCAGTGGTATATATCTGTGATTAATATAAACTGGAAATCGATAAGGTCCAAATAATTATATATGATGATTATTAAACAGATCCTTAGTCGAGTATTATTATGGGTATGGACAATAATAATACGATTGAGACTAACATGGTATTAATTGATATGGAGATATCAGAGTTAATACATGAATATATTGTTAGAGAACAATATATTGGATTGACCCGCTATGAGTGAATATATCTTGGATTATTATGTGACGCTCACAATATTACTCATAGTGATAACCTTAAGTGTAATCCTTTGACTTGAGATTATTACGATCTCAACATATTGTTGTATCATGTTATTGATTCAATCAAACGTGTATCGTAACTGGACATTATAAAGATTGACGTCAGACTTGATATAACACATGTAGTGAGATGTGAATAATCAAGACAGGATTTGTCCATCCTACATAATAGGATAAATATATCAAGGCCACTTGATTGAGTGAGACTAGAAATGCATGGCCATGCTCGAATAAATTGATATGAGATATCAATGGGTTATTCGTTATCATAAGTCTGCTCTAGATATCAAGAAATGATAGATAGGCTAAACAAGTGTGACAGTTCCAAGACTTGTGCCTATTCTAGATATTATGGACAAAAGGATATAACACATAAGAGAGTTGATCACACTCATGATAACTTGAATCATGACCTCTTGTGACTTAGGTAACAGTGATATATTGCTAGATGTCACTCATTGTTTGTAATGATTAGAATAGTTCTAATTATTACTGCTAACGTCACAACGAGCGTACAGGGTCACACCCATCGAATAAGTCGAGAGCAAATTATATTTATATATGGGGTATATAAATATAATAATATATATGAGATATATATAAATATATATGAGATATATATGTGTGAAAGTAATTATATATGAGATATATAATTATTAAATAATAAATATATATAATATATTTATATATGAGATATATAAATATATAAATATTCATATATAAGATAAATGAATATTTGTGAATATAATTATATATGAGATATATAATTATTAAAATATATTTATTAATATATATTTATTTATATATATATGATATATATATTAAATAAAGGAAGCACATTAGAAGTAGGATTTATAAATCCAAGTTGGACTAGGATTTGTAAAAGCCCACAAAACACTATATATATCTAATGTTGGATCTAGCAATCTACATAACATTAGATCAAAACCCTAGAGTTGCCGCCACTTTGCTTCTAGTCAAGAAGCTTGCCGATTTCTCTTTGTTTCGGAAAGGTGTTTCCGGATTTTTGCTCTCTAGTTTATTCGGGTGGATTACGTAGAGATCTTTTCGTTAATTCGTGGAGATTAAAGATTCAAGAAAGTTCGTGAGTTCGTGAAATTTGCTGCTTATCAAGGAACTCAATGTAAGTTTTTCACAACTCTTCCTCCCGATTTCGGTTTTCGTACTTGGATCGCTGGATGGGACTTTAATTCTATTATTCCGCTGCGCCTTGTGTTTTGCGTATCATGTCCCAACA	.	PASS	SVTYPE=INS;END=17923538;SVLEN=1634	GT	1/1
Scaffold_00002	17985537	svim_asm.INS.210	G	GAAATTTTCAAAAAGATTTGAAATTTGAAAAAAAAAGAAAAC	.	PASS	SVTYPE=INS;END=17985537;SVLEN=41	GT	1/1
Scaffold_00002	18023953	svim_asm.INS.211	T	TTTTCGGTTAAATACGGCCTGCGTGTCGTTATTTTTCTTGTAATTTAA	.	PASS	SVTYPE=INS;END=18023953;SVLEN=47	GT	1/1
Scaffold_00002	18137153	svim_asm.DEL.195	AGCTGTAATGATGCAAGGGAAGGCTAGGATGCCCTTGTTGTTCTGGCAGGCAGCTGCTATCTCCTAGGCTATGACCTCTCCTACATTGAAGCGGTAGCCGGTTATGATGATGTTGATCAGTACCAGCCGAGT	A	.	PASS	SVTYPE=DEL;END=18137284;SVLEN=-131	GT	1/1
Scaffold_00002	18137969	svim_asm.INS.212	T	TAATTAATGTCTGCCGAGTTCCGAGGAAACGGCAGATGCGTGTCTGACACGGAATTATCCGCCAGTTGTAACGGGCGGGAAATTTGCCGCTCTTTTTACAGTGGTTTACAGCTGTAA	.	PASS	SVTYPE=INS;END=18137969;SVLEN=116	GT	1/1
Scaffold_00002	18137969	svim_asm.INS.213	T	TAATTAATGTCTGCCGAGTTCTGAGGAGGCGGCAGGCGTGTTTCTGACACAGAATTATCCGCCAGTTATAACGGGCAGGAAATCTGCCGCTTTTTTTACAGTGGTTTATAGCTGTAA	.	PASS	SVTYPE=INS;END=18137969;SVLEN=116	GT	1/1
Scaffold_00002	18137969	svim_asm.INS.214	T	TAATTAATGTCTGCCGAGTTCCGAGGAGGCGGCAGACGTGTTTCTGACACAGAATTATCCGCCAGCTGTAACGGGCGGGAAATCTGCCGCTCTTTTTACAGTGGTTTACAGCTGTAA	.	PASS	SVTYPE=INS;END=18137969;SVLEN=116	GT	1/1
Scaffold_00002	18139425	svim_asm.DEL.196	TAGGCTGTTGGAACTCTGGCCTTGGCAGATTCTGTTGTGGGTTCTGCCTGGGCTAGCTCTGGAATCCCGTTTGAGTTGGCTGTTGGGGATTCAAGGTGTTATTCTGATTTCTCCAAGAGAAATTAGGATGATTTCGCCATGATGGGCTGTATGTATTGGTCATTGTGTTTTTGTTGTAATTCCCAATATAGCAGCTTGATTCTGGTGCCTGCCCACATTCTGAGGCATCGTGGTTGTCACCGCATAGATCACAAAAGGCTTCAACAACCCTTACCTCCTGAGTGTTGGGTTGCTTCTGTATATTCTTGACCATATTGGTTAGGGCAGATATTTGGGCAAGAATAGTGTTAGAAGAGTTAAGCTGGGCTGTTCCTCGTTTGGGTGTTCCTCTTCTGGAAGTTGGATGTTGATAGTCATTTTGAGCAAGTTTGTCAAGAATTTCCAAGCTTTCTCTTGGTGACTTGTCTAGCAGTGTGCCATTAGCGGAGGCGTCAAGCATCATTCTGGTTGGAGTATTAACAGAGTTGTAGAAAATTGACACTCGAGTCCATTCTGGGAGTCCGTGCATTGGGCAGCGTCGGAATAAGTCTCTATAGCACTCCCATGCCTCATGCATGGCTTCATCGTCTTCCTATCTAAATGATGTAATCTGATTTCCTAAATGATCAGTCATGTTAGTATAACTGGATTTACCTAGGAAGGAACGACATAAGTCTGTCTAGGATTGAAGTGAGCCGGGTGGTAGATTATTCAACCATGCCTTTGCCTTATCCGTCAGTGAATAAGGGAATAGCTTCAACTTCAAGACATCATTAGAGACTCCATGAATTTTGAATGAGTTACAAATCTCCAAAAATGACTTGAGATGCTGTCGGGCATTCTCGGCAGGTGATCCGCCGAATTGACCTAGTGTGTTTAGCATGTTAAACATTACTAGTTTAAGTTCAAAGTGCTCAACCTCAAATTCTGGGATGGTTACGGCAGGGTTCAGCCACTCCAAATCTTCTGCTAGGTAGTCTCGTACAGTCCTGGCAGGTGGTTGTTGGTTATTTTGTGGGGGAGCAATTGCACGTCCTGCTGGGGCGGGTGGGTTCTGCCCAGGATGTTCCTGCTCCTGCCCATCTACTTGGTTTCGACCATTGACCCCTTGCATAATTACTCGAGCTCTTTGTCGAAGCTCCCTTCCGGTTCTTTCGATTTCAAGGTCGAGTTCGAATATTTGTCCTGTCGGGTTGGCTCTGGTCATAAATCTATAGAAAAGCAAAGTTAGTAATTAGACTAAGCTAAAGTTAAATTGAATATTAAACTAATCTTAAAATAACAGAGAAAAAATTAAAAGTGAAGAGTAAGGTCTTTAGGTGTTGCAATCCCCGGCAACGGCGCCAAAAACTTGGTAGCTGTGATGTAGTCCTTAAAATTAGCTACTTTAAGTGCAAGTATACACTGCTGTCAAGTTATAGTATTTTAGATATCGAACCCACAGGGATTGATCATCTAACTACCTTTGATCTTGCACAATTAACTTAAACCCAATTAAATATAAGATTAGTACTAGAAATATTAAACACAAGTTGTTTGAAGAATAATTGATAAAGAGTAAGAAGAAAAATAGGATAGATGAATTAGGCTCGATTAGACTGTTGTAGTGTTGGAATCAATTGTCAATGCTTCAACTTCATCTATGCAAGGGCTTCGACAATCTGTTA	T	.	PASS	SVTYPE=DEL;END=18141130;SVLEN=-1705	GT	1/1
Scaffold_00002	18140322	svim_asm.INS.215	C	CGAATTGACCTAGTGTGTTTAGCATGTTAAACATTACTGGACAGACTGATGTCGTTCCTAGTGGGCAAGAATAGTGTCAGAAGAGTTAAGCTGGGCTGTTCCTCGTTTGGGTGTTCCTCTTCTGGAAGTTGGATGTTGATAGTCGTTTTGAGCAAGTTTGTCCAGAATTTCCAAGCTTTCTCTTGGTGACTTGTCTAGCAGTGTGCCATTGGCGGAGGCGTCAAGCATCATTCTGGTTGGAGTATTAACAGAGTTGTTGAAGATTGACACTTGAGTCCATTCTGGGAGTTCGTGCATTGGGCAGCGTCGGAATAAGTCTCTATAGTGCTCCCATGCCTCATGCATGGCTTCATCGTCTTCCTGTCTAAATGATGTAATCTGATTTCGCAAATGATCAGTCATGTTAGTATAACTGAATTTACCTAGGAAGGAACGACATAAGTCTGTCCAGGATTGAAGTGAGCCGGGTGGTAGATTATTCAACCATGCCTTTGCCTTATCCGTCAGTGAATAAGGGAATAGCTTCAACTTCAAGACATCATTAGAGACTCCATGATTTTTTAATGAGTTACAAATCTCCAAAAATGACTTGAGATGCTGTCGGGCATTCACGGCAGGTGATCCGCT	.	PASS	SVTYPE=INS;END=18140322;SVLEN=626	GT	1/1
Scaffold_00002	18157425	svim_asm.DEL.197	GTCACGGCAGATCCAAATGCAGGAAGAAACAAAGGTATTCCAACAAAGCCTTATCAATTTCCTTTGTTATCAATTCCCTGCCGCTGCCACATACT	G	.	PASS	SVTYPE=DEL;END=18157519;SVLEN=-94	GT	1/1
Scaffold_00002	18187500	svim_asm.BND.33	N	[Scaffold_00002:1561944[N	.	PASS	SVTYPE=BND	GT	1/1
Scaffold_00002	18187582	svim_asm.DEL.198	TAAAATCAAACATACCTTTGGCATTGTCGTTTGCGCCATATAAGTGAGAGACGCATATCGAAACTCCATAAAGATGGATTATTAGATCCTTTTTGTTTTTGAA	T	.	PASS	SVTYPE=DEL;END=18187684;SVLEN=-102	GT	1/1
Scaffold_00002	18190032	svim_asm.INS.216	G	GCGCAAGCAAAGGAACCCAGTTCTCATCAAAGACCCAAACACATTCTTAGGCGCTTCCATCTCATACGAGAGATCATAGATAGAGGAGATATGGAAATA	.	PASS	SVTYPE=INS;END=18190032;SVLEN=98	GT	1/1
Scaffold_00002	18242726	svim_asm.DEL.199	TTCGGCTTATAGCTATGGGTTTATATACATCTTTGGCCGGAGCCCTAGA	T	.	PASS	SVTYPE=DEL;END=18242774;SVLEN=-48	GT	1/1
Scaffold_00002	18466062	svim_asm.DEL.200	ACAAATTCATGGTGTAGACTATGATGAAACCTTTTCCCCTGTAGCCATGATTAAATCCATTCGAATCTTGCTTGCAGTAGCTGCATTTCATGATTATGAAATCTGGCAAATGGATGTCAAAACCGCTTTCCTTAATGGAAAACTTGAAGAGGATGTGTACGTGACACAACCGGAAGGTTTTGTGACTCCAGAGAATGCTGGAAAAGTTTGTAAGCTACAAAGATGCATTTATGGACTAAAGCAAGCATCTCGAAGCTAGAATCTTCGTTTCAACGAGGCAATCCAAGAGTTTGGATTCATCAGAAATGAAGATGAACCTTGTGTATAAAAGAAGTTTAGTGGGAGCATTGTTTCATTCTTAATCTTGTATGTAGATGACATACTAATCATAGGAAATGACATACCAACCTTACAGTCTATCAAGACTTGGTTGAGTAGTTGTTTCTCTATGAAAGATTTAGGAGAAGCAGCATACATTTTAGGAGTGAAAATCTATATAGATAGATCTAGACGACTCCTAGGTCTAAGTCAGAGTACATATATAGACAAAGTGCTAAAACGGTTTAGCATGGAAAAATCCAAAAGGGGATTCTTGCCTATGAGGCATGGCATCTCTCTTTCGAAGGAAATGTATCCTTCAACGCCACAAGAAAGAGAGCGATTGAGT	A	.	PASS	SVTYPE=DEL;END=18466728;SVLEN=-666	GT	1/1
Scaffold_00002	18593804	svim_asm.INS.217	T	TTTTAGACCACATTTTGCTAAGTTTTCATTTGGCCCTTAATCATGCTTGGTTCCAATAGGAAATCGATTTGACGCCCGATTGAAAAGCGGTCTATTCCGCTGTGATGGTAATCACCATAGGATGTTAAATTGCA	.	PASS	SVTYPE=INS;END=18593804;SVLEN=133	GT	1/1
Scaffold_00002	18595328	svim_asm.INS.218	A	ACTCCATTTGTAATTCCATCGATTACTCGCCTATCAAAAAAATGAGTTAGTTCGGCCAATCCTCTTATACCTTTTGTTAAGGATATTGAATAAAACGTATCTATGTAACCACGATTATATGACCAATCATATATGAAATATATTATTTTATCCAAGAAAATTCTTTTAG	.	PASS	SVTYPE=INS;END=18595328;SVLEN=168	GT	1/1
Scaffold_00002	18688452	svim_asm.DEL.201	ATATCTTCCTTGTCTATGGAGGCGAAGAACAGCTCAGTATAAAGGGT	A	.	PASS	SVTYPE=DEL;END=18688498;SVLEN=-46	GT	1/1
Scaffold_00002	18883165	svim_asm.DEL.202	ACACATAGCGGGTCGATCCAATATATTGTTCTCTAACAACATATTCATATATTAATTATGACATCTCTATGTCATCAATTAATAT	A	.	PASS	SVTYPE=DEL;END=18883249;SVLEN=-84	GT	1/1
Scaffold_00002	18950517	svim_asm.BND.34	N	N[Scaffold_00316:374684[	.	PASS	SVTYPE=BND	GT	1/1
Scaffold_00002	18985545	svim_asm.INS.219	A	AACTTTAGGGCTTCTAGTTACTAGTATATAAACCCATGGCCATCCGCCGGTT	.	PASS	SVTYPE=INS;END=18985545;SVLEN=51	GT	1/1
Scaffold_00002	18988193	svim_asm.DEL.203	GCAGAATCATCCCACACCAAATCTAACAAGCTAGAGGAAATAAAGCCACCCCCACCATTTCCACAAAGGT	G	.	PASS	SVTYPE=DEL;END=18988262;SVLEN=-69	GT	1/1
Scaffold_00002	18992741	svim_asm.DEL.204	GATCTTGGCTGGTTTCGCTTTGCTAGGCAGCCAGCCTGCGCCAATCTCAACTGGGTGCTGGAGTTCTATACACACAACGCTGCTGGAGAAGACACAGTCACCATAAGAGGCAGGCAAGTACCTGCCAACTCTGCCACCATCAACAGCATACTGGACCTGCCCAACGACAGCCCCAGCATATACGAACTGATAGAGGTCCTAGAATAAGAAGATTTGGACACTATTAAGGACCAGCTGTGCGAACCAGGCACTGCCTGGAATGTTCGAGGCAAAAACCTGAAGACCATCAGCCGCCCACATCTGCAGCCGGAGGCAAAGCTATGGAATACCTTTGTAAAGAGAAATCTGATGCCCACCTCCCACAACCTGACTGTAGGTCGCACAAGGCTGGTGCTGATCAACGCAATCATCACCGGCTACAAGTTCAACGTGGGAGAAGCAATAGCAGGGAGCTATCTGCTGCCTGTCAAAATGACAAAGGTATTCTCGCCTTCCCATGTCTAATTTCCGCTCTTTGCCGGCGTGCCGCAGTCCCTGCCCAGCCAGCTGATAAATACACAACGGAGAAGGCTGGCTGGACCCACAAGGAGTACATGCAGAAGATGGAGGTAGCAGACGCCGTCACC	G	.	PASS	SVTYPE=DEL;END=18993366;SVLEN=-625	GT	1/1
Scaffold_00002	18993432	svim_asm.DEL.205	AAGTCCTAGCCTAGCAGCTACACCACCAGTCGACCATGCTACCAGCCCAGCCC	A	.	PASS	SVTYPE=DEL;END=18993484;SVLEN=-52	GT	1/1
Scaffold_00002	18994306	svim_asm.DEL.206	ATGCATGTGACATGTCAAAAGTAAATAGAGTCTTCAATGTCCATCTGCCT	A	.	PASS	SVTYPE=DEL;END=18994355;SVLEN=-49	GT	1/1
Scaffold_00002	18994887	svim_asm.DEL.207	ACACAAAGGGATTCAGCAAGAATCCAAAAGATCATGTGATTCGAGTTACGCACACGCACACAAGCCATATGATGTGCATCCAAGGACCCCCCAATGCATCCTAAGATCAAGAAGCTTTAACCCAGAAATTGCAAGGACAACTGAAGAGACAGACATAATTTTCTTATCACGAGTGACCTTGAGGTTAAGTATTTCCTTCCAAATTGCTTGAGGACAAGCAATGACTCGAGTTTGGGGGTGTGATAAGTACTCACTTGCCCTATATTTTAGGATGACCTTTACCCCACTTTGAGTATCCTCAAGTTACTATTCAAGGCATAATTGTACATAAAATACTCTATTTTCAGCATTTGACATATTCTGAGGTCTAGTACTTAAATAGTGAATATTTTAGATAAAAACAAGATATTGTTGTTAGTTTCTTTGCTTTCAGGATTTCCCACCAGGACTGATCAACCTAGGTAGGTGAAAGATTACACAAGAAGTAGCAGTTATAAGAAGTTGTACTGATGCAGCTTTGACTAAAGACCCAGAATCCACTCAGGCAGAAAATTCAAGTACCTGCCGAGACACCTACCTCGGTAGGCAAGGAAAATACAACAGGGAGTGCGATATGATCAGCATATTTTTCCAAACACCATTGGACCAGGAGCGC	A	.	PASS	SVTYPE=DEL;END=18995541;SVLEN=-654	GT	1/1
Scaffold_00002	19012029	svim_asm.DEL.208	AGGATTTGGATTTAAATAATAATATAATTAATGTAATTATATCATTCTAAATG	A	.	PASS	SVTYPE=DEL;END=19012081;SVLEN=-52	GT	1/1
Scaffold_00002	19012588	svim_asm.DEL.209	TTTTCGCATCTCTTCCTCCCGGATCTGATTTTCGTACATGGATCTTTGGTGGGA	T	.	PASS	SVTYPE=DEL;END=19012641;SVLEN=-53	GT	1/1
Scaffold_00002	19113413	svim_asm.BND.35	N	N[Scaffold_00075:385068[	.	PASS	SVTYPE=BND	GT	1/1
Scaffold_00002	19139914	svim_asm.DEL.210	ATCGTATGAAAGTGCCTTTAGCACCCAGAAAGGTACTGCGTACCCAAG	A	.	PASS	SVTYPE=DEL;END=19139961;SVLEN=-47	GT	1/1
Scaffold_00002	19210570	svim_asm.INS.220	A	AGCATGAACTAACCCCGCCTTGGGATAGGTAATAAGAGAGTTTCAGCGGCTAAGAAGAT	.	PASS	SVTYPE=INS;END=19210570;SVLEN=58	GT	1/1
Scaffold_00002	19473235	svim_asm.DEL.211	GTGAGATTGCATGGGGTACCGAAGTCGATCGTGTCCGATAGGGATTCCAAGTTTACCGCGAGGTTT	G	.	PASS	SVTYPE=DEL;END=19473300;SVLEN=-65	GT	1/1
Scaffold_00002	19539156	svim_asm.INS.221	T	TACCACATGGTTTCACAAAGTCTTCGGATCATGCTCTTCTTCAAAGTGTAGAATTTCTTTCCTCATGTGATGCAATCCAAGTACTACTTCTTTACA	.	PASS	SVTYPE=INS;END=19539156;SVLEN=95	GT	1/1
Scaffold_00002	19539925	svim_asm.INS.222	C	CAGGTGAGAAGTTTGCTTGTGGCGTAGCGTCGGGCGGAACGGAGAAAAAGGAGGCAACGGCAGGGAATTGGAAACAAAGGAAATTGAGTAGGGACTGTTGGAAT	.	PASS	SVTYPE=INS;END=19539925;SVLEN=103	GT	1/1
Scaffold_00002	19542295	svim_asm.INS.223	G	GTGGGTTGCTCAGATCTTCACTAACTTTGGCAGGTTCCTATGCCTCGGCAGGTGTATCAGTGGCTGGTGA	.	PASS	SVTYPE=INS;END=19542295;SVLEN=69	GT	1/1
Scaffold_00002	19648391	svim_asm.INS.224	G	GTGCTGTGATAAGTACCTACTTGCCCTATGATTTAGGATGATTTTTACCCCATTTGGAGTACCCTTTATGGCAATATTTAGGCATAAGTATACATTATCAGCTCTATTTTCTTGATTTGTGATTTCTGAGGTCAAGTACGTAAATATTGCATATTTTATGATAAAAATGTACTGTTGCAAGCTTATTTGTGATTTCAGATAGTCTGCTGAGAATTGATCGACCTTGGCGGAACTCAAAGGTAGCAGGACCTTAAGGAAAGAAGTTGTACTGAAGCAACTCCGAGTGGAAAGACCCAGAATTGAGCAAAAAAGACATCTGCCGAGAAGCGGACATCTGCCGAGATTCTCGGCCGAGGCAGAAAAGGAAACTCGATAAGGCCCACGATTGGATCAGAATAATCTCCTGAACATCCCAACATCAAGATCATATTGAGAACAGGCCAGAAAGACCACAAGAGCCGGATCCAAAGCCCATGCACTAAAAGTCTACTTGGAGTACAAGTCTCAGCCGAAAGAAGTTCTGTTCTAATAAAGTTACTTTTATTTAAACTTCTTAAGTTGTAATCAATGTTGTACTCTAACTCTAGGGCTCCGGCCAAAGATGTATATAAACCCATAGTCGAGAGTAGAGTAGAGAGCGGAGAATTGAGGAGAAAATTAGGAATACCACCGCCATCATGTTCTAAATCTTCCACCAGGCGAAGATTAGCATTGTTGTAGCTTAGGAAGAGATTGTCGTTGCTAGATTCTTATACTTTGCAATAATATTCAGATTTCATTCATTCTTGATTCTTACTATCTCTTACATCCAAGCTCGCGAGAGAAGTTTGTGAGGAAGAAAAACACATTTATTCAATATCGAGAGAGTTGAATTCACGAAACGAATGAATGCGGTTCATGTCCGAAACCAAAAGCATGAACTAACCCCGCCTAGGAATAGGTTATAAGAGAGTTTCAGCGGCTAAGAGGATGCAGCAGAATTTTATCTTGTGAGGAAGATATTCTTACGACAGCGGTTATAAGAAGGTGACAGATTCTTCGCCGAGGAGTATCAAGTACAAACAGGATAAATAGTTATTCGGACTTAGGGATAAGCCAGTAACACAGAAGATGCTCTGCCGAGATCTGAATTCCAGCCGAGACTTCTGCCGGGGCAGGACCCGTTGTCTCTGCCGAGACATCCCCTTTGTCATCCTGTTCAAGCAGATTGTTGAAGCCCTTGCAAAGATAAAGTCGAAGCATTGACAATTGATTCCGACACTACAGCAGTCTAATCAAGCCTGATCCATCCATCCTACCTTTTGCTCTCTATCTCTACCAATCTTTATTCAAACTACTTGTGTCTTTTATATTTTATTACTAATCTTATAACTAATTAGATTTAATTTAATTGTGCAGGAATAAGAGGTGCTCAATCCCTGTGGGATCGATATCTTAAATACTATAACTTGACAGCGTGTATACTTGCACTTAAAGTAGCTAATTTTAAGGACTACATCACAGCTACCAAGTTTTTGGCGCCGTTGCCGGGGATTGCAACACCAAATATTCTTACTCCTCACTTTTAAATTTTTATTTAATTATTTTTAAGATTAGATTAACATTTAATTTTAATTAGTCTAATTTCTAACCTATTTTTTTTTCTATTGGTTTATGACCAGAGCCAACCCAAGAGGGCAACTATTTCAACTCGACCCTGAAATCGAAAGAACCGGAAGGGAATTGCGATTCAGAACTCGAGCAATAATGCAAGGAGGCAATGGTCGAAACCTAGCAGACGGGGAAGAGCAGGGACTTCCTGGGCAGGATCCACCTGCCCAAGCAGGTCATGCAATTGCTCCCCCACAGAATAACCAACAACCACCTGCCAGGACAGTACGAGACTACCTAGCAGAAGACTTGGAGGGACTGAACCCTGCCGTCACCACCCCAGAGTTTGAAGCGGAACACTTTGAACTGAAACCAGTGATGTTCAACATGCTCAATACACTCGGCCAATTTGGAGGATCACCTGCCGAGAACGCCAGACAACATCTCAAGTCATTCCTGGAGATATGCAACTCTTTTAAAATTCATGGAGTCTCCAATGATGTCTTGAAACTGAAATTGTTCCCTTATTCACTGACGGATAAGGCTAGAGCATGGTTAAACAACCTTCAGCCCGGCTCACTTCGATCCTGGACAGAACTATGTCGAAGCTTCCTAGCCAAATTCAGTTATAACAACATGACTGACCACCTGCGAAATCAGATCACATCTTTTCGGCAGGAAGACGACGAAGCCATGCATGAGGCATGGGAGCGCTACCGAGACCTATTTAGACGCTGCCCGATGCATGGTCTGCCAGAGTTGACTCAAGTATCCATCTTCTACAATTCTGTCAATACACCGACGAGGATGATGCTTGATGCATCCGCCAATGACACATTGCTAGACAAGCCACCAAGAGAGGGCTTGGAAATCCTGGACAAACTCGCACAAAATGACTACCAGCACCCCACCTCTCGAAGGGGAAACACAAGGTGAGGAACTGCCCAGCTAGATTCATCTGACACTATTCTAGCCCAAATTGCAAGCCTAACAAATATGGTCAAGAATATGCAGAAGCAACCACACATCCAAGAAGTCAAGGCATTTGATGCCTTCTGTGAACAATGCGGAAGCAATCATGATGCTTCGGAGTGTGGACAGCAAGTTGAATCAGGCTGCTATGTTGGAAACTATAACAGGAACACCATGTCCACCACCTATAATCCAGCATGGAGGAACCATCCTAACTTCTCTTGGAAGAACCAGAACAACACCCTAAATCCCCAACAGCCAAACCAAATGGGATTTCAAAACCAGCCGAGGCAGAATCAACAACAAAATCGGCCAAGGCCGGAACTCCAACAGCCCACTGAATACAAGACCCTGGAGAACACACTGACACAGTTCATGGCCCAAACATCCGCATACATGGTCCGGACTGACAGGTTTATTCAGAAGACTGACGCTTTCATGGACAGGACAGAGATGAAGTTGCAAAATCATGATGCAACATTGAAGTCCCTTGAAACTCAAGTTGGGCAGATATCCCAGGTGCTGAACACCAGACCTATAGGAGGATTTCCTAGCGATACTGAAGTCGCCAAGGGTGCCACTCATGAGCAATGTAAGGCCATCACAACCAGGAGTGGACGAATTCTGGAACCTACAACTAAACCAGCGGGTACAGCTGCTAGCCCATCAGCAGCCACCGATGCACCTGCCGAGGCAGAGAGACCAGCCACGGCAGATGAAGATCACGAAGACCCACATACCACCATGGGAGATTCCTTAGCAGAGTCGTCACAAGCTCACACCAATAAACCTGAGGAAATCAGACCACCCCCACCTTTTCCACAAAGGCTAAAGAAGCAGAAGCAGGACTACCAGTTCAAGAAATTCTTTGATATCTTGAAGCAAGTCCACATCAACCTGCCTTTAGTGGAAGCATTACAGCAGATGCCAAATTATGCCAAGTTCCTCAAAGACATGGTCACAAGGAAGAAACGCATTGAGGAATTTGAGACTGCTGCTGCCACAGAAACTTGCCTAGCCCTCATGCACAACAAAATCCCAGTTAAGAAGACAGATCCTGGAAGCTTCACCATTGAATGCTTCATTGGGCAGAAATACCCCACTAAGGCCCTATGCGACCCTGGTGCAAGCATAAATCTCATTCCCAAATCTGTTTTTCGAAAGCTAGGCATAGGTGAAGCAAAGCCCACAACAGTGATGCTGCATCTGGCAGATCACTCGTATGTACAGCCCGAAGGGAAGATTGAGGATATATTAGTAAAAGTCGATAAATTCATCTTCCCTGCCGACTTCTTAATCCTGGACTGTGAGGCTGATGAAAATGCACCCATCATACTTGGAAGACCATTCTTGTCAACCAGTAGAGCAGTGATAGATTTTGACAAAGATGAGATAGTTTTAAAAGTAGATGACGACCAAATAAAAGTCGAAAGCCTCACCAAGCAATTAGACAAGGGCAAGGGCATTGCAAAAACACCAACAAAGGACATCCCTAGGAGGAAGTTATGCATCGGAGAACACATCGAAAGGGATAGGGCAGCAATGTCCTTAAGAGATGCTTGAGAAGCTCTCTTAAAATTCTATCTTTAATTTTACGCATTTAATTTCTTTTTATTTTATTTTTAGGAAATAGTTGTATTTAATTTTTATTTTCTTTTTGGTTTCAGGAAGAAGCCCACAAAAGAGAAAGGAGGCAAAGCCCAAGGCACCAGCCCAGAAGGCCTAGCACGGCAGAAAATACCAACGGGCAGAAAAATTACAGCTGTAACGCACAGTCAAAAACGCGGCAGACTAACGGGCGGAAAATCCTGCGTCAGAAAACGCGTCTGCCGTTTCCTCGGAACTCGGCAGACATTAATTACCTGCCAAGCGTCTTTTGAAAGCTAGCTGCCCAGCGTCGATTACAAGCTATCTGCCGGCTATATAAACAGCATCAGCCTCACCACTTTTCTCACCTCTCTCTTTTGCTCTCTTCCTCTCCTTTTTCTTCTTACGCATCTTTCTCACTACTCCTCCTTTTTCTCTCTATTCTCAGCAAATGGCAAACACCACAGGCAGATATACAATGGTCTCGGCCAAAAACAAATGGGAAGAGCAAGGCTTCCACTTTGATGATAGCCTGCCTAATCACGGCCTAGAGCAGTTCGTGTACAACAGGCTGCTCGAACTCGGCTGGTTTCGATTCGCTCAACAACCAGCCAGAGCCAACTACAATTGGGCACTGGAATTTTATGCAAACAATCCAGACGGCGAAGACAATGTGATTGTCCGCGGCAGAAGAGTTGCAGCCAACGCCGCCACCATCAACTCAATACTGGACCTGCCCAACGACGCACCCAGCTTCTACGCAATGCTTGGTGCCCTAGAGGACGAGGACTACGAAACAATCAAAGATTATCTCTGCCTAGAGGGCACTGCCTGGAATACCACGGGCAGAAACCCTCACTCTGTCAGCCGAACACAGTTACTGCCGGAGGCAAAGTTGTGGAACACTTTCGTCAAGCGAAATCTCCTTCCCACCTCCCACAACCAAACTGTTGACAGAACAAGGCTAGTCCTCATCCACACCATCATCACGGGCTACCGAATCAATATTGGGGAGATCTTAGCCAAGGAGTTGACTGCTACCTGCTCCAATGACAAAGGCATCCTGGCCTTCCCCTGCCTTATCTCTGCCCTATGCAGACGAGCTGCTATTCCAACCAGCCCAAGCGATAAATATTAGGTAGAGAAGAAAGGCTGGACACGAGCAGTATATATGCGAAAAATGGATGTGGCCGACGCCACACCAATCAACATGGCGATGCCAACTCCACCTGCCAGCTCAGATCACATGCCAGCAGCACCAACCGATGAGGCCGGATCTTTCAATCTCGCCACAGCATCACCAGCCCCAGCTGAGCCCAGCCCATCAATAGCCCCAGCTGTTCCAACCAGCCCAGCCCAGCATACTCAGCCAAGCCCAGCGGCCACGCCAACAGATCTGCCAGCCAGCAGAGAAAGTACACCAGACTCACCAATGGGATCCACCCCAGAAGCATCCCATCCACCACCACCTGCCCAGTCTGAAGATGCAGTCCCCATCCATATACTCCAGCTGCGTAATCAGTTGCAACGGATAGAGGCCCGGCAGCTTCTTATGCAGGAAGAAACAAAGGTATTTCAACAAAGACTTATCAATTTTCTTTGTTATCAATTTCCTGTCGCTGCCACATACTTCAACGCCCAACCCGAAGCAACAGCAGCCGCTCCAAACCCCACCAACACACAGCCCACACCATCTGTCAACCCCTCTGCCCAGGCTGGCGACACTGTAGAAGTTCATTTCTCATCGGATGATGAGAATGACGTTTTTGACTGGCAGACGCCCAGAGGCCATCCATCAGCACCCCGCCCAACTCAGCAACAAGCGGCAGAAACATCAGCCACACACAGCCCAGACCCAGCTGATGTTCCAGTCCTATACACAGCCCCCATCCCGGCCCAGCCCGCATTGGAGACCCAACACCGGAGAAAGGGCAAGACCATAGCCGGCCGCGTGCTGAACAGAACTGACCAATCCAGCCCAGACGAGGAGGCAGACCATCAGCCAGCCCAGAAAAGAAGGTGGCGCATCATTCTCACTTCTGATAGTGATGATGACCTTAGCGCAGCCGTCCCTACTTCATCAGCTGATGCCTCTTTCTCTTTAACTTTTTAAATTTTCTTTATCTGCCAACTCTTTTCTTGACCCATGTCTTTCTTCCATGCATTGAGGATAATGCATCCCTTGAGTTTGGGGGAGCATTAGTTCATTCTTGTCTATAATTTTTGTAAATGCATGAAAATTGAGTCAATAGAGTTGTCTTGTTACTTATGTCCAAATTTTGCCTAAAAATACTTGTGTTTTAAACTGCCAACTACTCTGCCAAACTCATTTAATCACGTAAAACCTGCCAAGTGTAAAACCCATAATTTTATTCTTGTCTTAATTCCTGCCCAGGCAGTTTGTCCTGGCAGCAGTTCTTTTCACCAAGCTTAACCAATCTTTTGTTTCATCTTATTGAATTCAGGTTGTGAAGAAGTAATACTTGGATTGCATCACACAATAAAATTTTACACTTTGAAGAAGAAGATGATCCGAAGACTTTGTGAAACCATGTGGTAAGATCTTTCTTAAAAAGGGATTCTAAAATTAAAAAGATGCCCAATGAATGGCACACTCCCCTAGAAGTGCTTGGTAATAGGCTGCCCGAAACTGGTTCTAGGAGGAACCTTTTGAATATTAGAGGTGCCTGGTAATAGGCTGCCTAACACTGGCTCTAACATGGCAGAAGCAGAAAAAAAAAACCTGGTAATATGTTAAGAAAGATAAACCTGGTAATAGGTTATGAAAAGAATTCAAAAAGAAAGAAGATCAAACACACAAAGAGATTTAGCCGAAGTCTTAAGGATCATGTCTTCCGAGAAACGCACACACAACACAATGTGATGTATATTTTGAGGATTCTTCATTACAACTTGAAGGCAAGAAGCATGGATGCAAAAATTGGAAGAGCAACAGAAGAGGCTAAGACAAAAATAGAGCTAACATTGGTAACTTCAAGGTTAAGTGATATTATTTGCTTGAGGACAAGCAAAGACGCGAGTTTGGGGGTGTGATAAGTACCTACTTGCCCTATGATTTAGGATGATTTTTACCCCATTTGGAGTACCCTTTATGGCAATATTTAGGCATAAGTATACATTATCAGCTCTATTTTCTTGATTTGTGATTTCTGAGGTCAAGTACGTAAATATTGCATATTTTATGATAAAAAGGTACTGTTGCAAGCTTATTTGTGATTTCAGATAGTCTGCCGAGAATTGATCGACCTTGGCGGAACTCAAAGGTAGCAGGACCTTAAGGAAAGAAGTTGTACTGAAGCAACTCCGAGTGAAAAGACCCAGAATTGAGCAGAAAAGACATCTGCCGAGAAGCGGACATCTGCCGAGATTCTCGGCCGAGGCAGAAAAGCAAACTCGATAAGGCCCACGATTGGATCAGAATAATCTCCTGAACATCCCAACATCAAGATCATATTGAGAACAGGCCAGAAAGACCACAAGAGCCGGATCCAAAGCCCATGCACTAAAAGTCTACTTGGAGTACAAGTCTCAGCCGAAAGAAGTTATGTTCTAATAAAGTTACTTTTATTTAAACTTCTTAAGTTGTAATCAATGTTGTACTCTAACTCTAGGGCTCCGGCCAAAGATGTATATAAACCCATAGTCGAGAGTAGAGTAGAGAGCGGAGAATTGAGGAGAAAATTAGGAATACCACCGCCATCATGTTCTAAATCTTCCACCAGGCGAAGATTAGCATTGTTGTAGCTTAGGAAGAGATTGTCGTTGCTAGATTCTTATACATTGCAATAATATTCAGATTTCATTCATTCTTGATTCTTACTATCTCTTACATCCAAGCTCGGGAGAGAAGTTTGTGAGGAAGAAAAACACATTTATTCAATATCGAGAGAGTTGAATTCATGAAACGAATGAATGCGGTTCATGTCCGAAACCAAAAGCATGAACTAACCCCGCCTAGGAATAGGTTATAAGAGAGTTTCAGCGGCTAAGAGGACGCAGCAGAATTTTATCTTGTGAGGAAGATATTCTTACGACAGCGGTTATAAGAAGGTGACAGATTCTTCGCCGAGGAGTATCAAGTACAAACAGGATAAATAGTTATTCGGACTTAGGGATAAGCCAGTAACACAGAAGACGCTCTGCCGAGATCTGAATTCCAGCCGAGACTTCTGCCGGGGCAGGACCCGTTGTCTCTGCCGAGACATCCCCTTTGTCATCCTGTTCAAGCAGATTGTTGAAGCCCTTGCAAAGATAAAGTCGAAGCATTGACAATTGATTCCGACACTACAGCAGTCTAATCAAGCCTGATCCATCCATCCTACCTTTTGCTCTCTATCTCTACCAATCTTTATTCAAACTACTTGTGTCTTTTATATTTTATTACTAATCTTATAACTAATTAGATTTAATTTAATTGTGCAGGAATAAGAGGTGCTCAATCCCTGTGGGATCGATATCTTAAATACTATAACTTGACAGCGTGTATACTTGCACTTAAAGTAGCTAATTTTAAGGACTACATCACAGCTACCA	.	PASS	SVTYPE=INS;END=19648391;SVLEN=8702	GT	1/1
Scaffold_00002	19987925	svim_asm.INS.225	G	GAGTAGATGTTAGCTGTGATGAAGTCCTTAAAAATTGCTACTTTAAGTGCAAGTATACACTGCTGTCAAGTTATAGTATAAAAGATATCGTCTCCACGGGGATTGGTTTAACTTACGCAATTTATTCTCCTGCACAAGATAAATAAAAACACAAGTAAAGGTTTTGATAATTAAGCTAAATAAACAAACTAAAGTGATTGAACTTAAGGATAGAGAAAAGGAATTAAGATGGAAGGTCGGATTAGGTTGCGTCGTAGTGTAGAAGTCGATTGCAATTGCGTCGGTTTTTGTAATGCACTGCTTTGATAATCTGCCTTGACAAGATGACAAAGGGGATGCCTCGACAGAGGCAACGGGTCCTGCCCGGGCAGATATCTCGGCTGGTCTTCAGAATTCGGCAGAGCGTCTTGCTGTGTTACTGTCTTATCCCTAAGTCCTGTAACTGTTTGTCTTGCTTGTACACAATATCCCTCGGCGGAAAAGCTGTCACCTTTTTATTACCGCTGTCGCAAGAATATCTTCCTCACAAGGCAAACTGTTGTTGCATCTTCTTAGCCGCTGAAACTCTCTTGTTACCTATTCCTAGGCGGAGTTAGTTCATGCTTTTGGTCTCGGACATGAACCTGTTGGGACATCATACGTAAAAACGAAGTGCAGCGGAATTATAAAATTTTTATGTCCCACCAGAGATCCATGTACAAATACCGAAAACAGGAGGAAGAGTTAAAAGGCTTACAGTGAGTTCCTTGATAAGCAGCAAATACTTCTTGGATGCTCCTCACGAACTCACGAACTCACGATCAAGTTGATTTGCAAATCTTCTTGATCAAATCGTCAAAACACGAAACGAACTCCTTCGTTCCTTGTTTCCCGGAGATAACGCACAAAGGGAGAAAACCCGGAGAAAAATCACAACTTTGATTTCGGCTTACTTGAATCCGTAGTCTCCACGAAAATATCGTCTCGACCTCTACGTAGTTCACCCGAATAAACTTGAGAGCAAAAAGATTCGGAAACTCCTTCCCGAATGACCCGAAAAATCGCACACCCTTGTTCCCGGGTATAGGAAGTTGGCGCAAATCCCAAGGAGAGGGAAGAGCTTTTGGGCGGCTAGGGTTTTATGATCTAATGTTGTGTTTATTGCTAGATCAAACATTAGATATATATATATGTCTTTCTTTGGGCCCAAGTTTAACCTAAATCCAATTTAGGTTATAATTACATTAATTACATAATAATATAATTACAATAATTATATTATTATATTATGGACCTTTGAATATTTAAATCCAATTTAAATATTCTTCACATATTTATTAAATATAAATATATATATCTCATATATATAAATATATATATTAATAAATATTTATTCTTGTATAATCACATTATACAAACATATATATTTAATTTTGCTCTCATCTTATTCGATGGGTGTGACCCTTGTAGGCTCGTTGTAACGTTAGCAGTAATAATCTAATTATTACAAACAATGAGTGACATCTAGCAATATATCATTGTTACCTAAGTTACAAGAGGATATGATCCAAGCTATCATATTTGTGATCATCTCATTTATGCATTATATCCTTTTGTCCTTAATATCTAGAATAGGCACAAGTCTTGGAATTGTCACACTTGTATAGCCCATCTAATATTTTCTTGATATCTAGAGTAGACTATGATAACGAATATCCCGTTGACATCTCATATCAACTTATTCGAGCAAGGCCATGCATTTCTAGTCTCACTCAATCAAGTGGCCTTGATATATATCCTATTATGTAGGAAGGACAAATCCTTTCTTGATTATTCACACCTCACTACATGTGTCATAACATATCCAACGTCAATCTTTATAATGCCCTTTTACGGAACACGTTTGATTGGATCAAAACATATCATGACAACATGTTGAGATCGTAATAATCTCAAGTCTAAGGATTATACATAAATCAATCACCATGAGTAATATCGTGAACGTCACATAATAATCCAAGGTATATTTACTCATAGCGGGTCAATCCAATATATTGTTCTCTAACAATATATTCATATATTAATTTTGACATCTCTATGTCAATGACAACTCCCTTGTCATCAATTAATATCATGTTAGTCTCAATTGTATTATTACTGTCCATACCCATAATAATACTTGACTAAGGATCTTTTAAATAATAATCTTATTATTATTTTGGACCTTATTATTTTCAGTTTATATTAAACACATATATACTACTGAATTAATAATGGCAATGCCCTTTTATTAATAAGAAATGGTAAACAAAAGTTCTATTACAATCATCTCATGATTGGTCTTTGGGCTTACTCCAACAATCTCCCACTAGCACTAAGACCAATCACTCACATATCTAATACCGAGTGACTCAGTGTGACGATCGTGCTTCTGCTGTGCCAGAGGCTTCGTCAAGGGATCAGCGATGTTGTTGTCCGTGTGTACTTTACATATCTCCACATCTCCTCGATCTATGATCTCCCGGATGAGATGGAAGCGCCTAAGAATGTGTTTGGTTCTTTGATGAGATCTGGGTTCCTTTGCTTGCGCAATGGCTCCATTGTTGTCACAATAGAGATCCACAGCATCCGATATGCTAGGAATAACCCCTAATTCTGTTATGAACTTCTTGATCCAAACAGCTTCCTTAGCTGCTTCACTAGCTGCGATATACTCAGCTTCTGTTGTAGAATCAGCTACTGTGTCTTGCTTCGAACTCTTCCAGCTTACAGCACCTCCATTAAGACAGAATACGAAACCTGATTGCGATCGTGAATCATCCTTGTCTGTTTGGAAGCTAGCATCAGTATAACCCTTTATACGAAGCTCTTCTTCGCCTCCATAAACAAGAAATACATCCTTAGTTCTTCTCAAGTACTTCAGGATGTTCTTAACTGCTGTCCAGTGACCTTCACCAGGATTTGCCTGATATCGGCTAGTCATGCTCAGAGCATACGACAAGTCTGGTCGAGTACATATCATGGCATACATGATCGATCCAATAGCCGAAGCATATGGAATTTGACTCATTCGCTCTCTTTCTTGTGGCGTTGAAGGACACATTTCCTTCGAAAGAGAGATGCCATGCCTCATAGGCAAGAATCCCCTTTTGGATTTTTCCATGCTAAACCGTTTTAGCACTTTGTCTATATATGTACTCTGACATAGACCTAGGAGTCGTCTAGATCTATCTCTATAGATTTTGACTCCTAAAATGTATGCTGCTTCTCCTAAATCTTTCATAGAGAAACAACTACTCAACCAAGTCTTGGTAGACTGTAAGGTTGGTATGTCATTTCCTATGATAAGTATGTCATCTACATACAAGATTAGGAATGAAACAATGCTCCCACTAAACTTCTTGTATACACAAGGTTCATCTTCATTTCTGATGAATCCAAACTCTTGGATTGCCTCATTGAAACGAAGATTCCAGCTTCGAGAAGCTTGCTTTAGTCCATAAATGGATCTTTGTAGCTTACAAACCTTTCTAGCATCCTCTGGAGTCACAAAACCTTCTGGTTGTGTCATGTACACATCCTCTTCAAGTTTTCCATTAAGGAAAGCGGTTTTGACATCCATTTGCCAGATTTCATAATCATGAAACGCAGCTACTGCAAGCAATATTCGAATGGATTTAATCATGGCTACAGGGGAAAAAGGTTTCATCATAGTCTACACCATGAATCTGTCGGAAACCTTTAGCGACTAATCGCCCCTTGTATGTCTGTACATTGCCATCCATGTCGGTCTTCTTCTTGAAAACCCACTTGCACCCTATGGGTTTTATCCCTTCGGGTGGTTCAACCAAAGTCCATACTTGGTTTTCTGACATGGAATCCATTTCGGATCTCATGGCCTCAAGCCATTTCTCAGAGTCTGGACTCGCCACTGCTTCTTGATAAGTCTTGGGCTCATCTTGATCGACAAGAATAACGTCTCCATGAGTTGTGACAAGAAATCCATATCTCTCAGGCTCATGGCGTTCTCTTGTAGATCTTCGCAGTGGTTGTGTTTCTAAATCAGTTGGATTTTCCTCAACAGCTTGAGAAATTCCTTCAACTTCTGGTTCAATGACTTGTTGTTGTTGAACTTCTTCAAGTTCAATATTTCTACCCTTTCCACTGTTTGTGAGAAACTCCTTCTCAAGGAATACTCCAGTTCGAGCAACAAACACTTTGTTCTTGTTGTAGAAATAGTATCCCTCAGTTTCTTTGGGATATCCGACAAAAGTGCATTTTGAGATTTGGGTTCAAGCTTAGTAGACATCTGATGCTCGACATAGGCTTTACAACCTCAAATCCTCATAAAAGTCATGTTGGGACTTTTCACTGTCCACATCTCATGTGGTGTCTTTTGAACCGATTTAGATGAACACGGTTTAGTGTGAAAGAGTTTGTTTCAAGTGCATAACCCTAGAAAGTATTCGGAAGATCATTATGACTCAACATTGATCGAACCATGTCCAACAAGGTTCGATTTCTTCTCTCAGAAAACTCCATTCCACTGTGGCGTGCCAGGTGGAGTGAGCTGTGAAACAATTCCACATTCTTTTAGGAGTTCGTCGAAATCATGGCTCAAGTATTCTCCTCCTCGATCAGATCGAAGTGCCTTGATACTTTTGCCATGTTGATTCTGTACTTCATTCTTGAATTCCTTGAACCTTTCAAGTGCTTCAGATTTATGGCGCATAAGATAAATATACCCATACCTACTGAAATCATCAGTAAACGTGATGAAGTACTGATATCCACCTCTAGCCTGTGTATTCATTGGTCCACATACATCACTATGTATCAAACCCAATAAATCACTTGCACGCTCACCCTTTCCACTAAAATGCACTTTAGTCATTTTTCCTGATAAGCATGATTCGTATACATCGATTTGTTCAAAACAAAAGGATCTAATAATCCATCTTTATGGAATTTTAATATGCGTCTCTCGCTTATGTGGCCCAAACGACAATGCCAAAGGTAAGTTTGTTTTGAGTCATTTAATTTTGATCTTTTAGTATTTATGTTATGAATGATATCTAATATCCAAGAAGTAGATGTTAACAACTTAACATCAATAACATAAATACAAAAGTTGATTCTCCGACTACTTTAGCTTTCTTGACTTCTTCAAGATAAACAAGGGCAGTTTCTTTTCAAATGTCCAGGTTTGTAACAGTGGAAACAATTTCCCTCTTTACTAATTCCTCCTTTGGATTTCAATGCATTCCTTTGGGTTTGGACTCTCCATTACCTTTAGACTTTGTCCTTTTCTTTTCTTTCTTTAGCTACGCGGACAATTTGAATGGAATTGGATCCATTCTTTTTCAAGTTACTTTCAGCAGTTCGTAACATGCCAAGTAACTGTGGCAAAGTCTCGTCAATTTCATTCATAATGAAATTAGGATGAATTGCTTGAGGTTATCCGACAACGATTGTAGGATGACATCAGTGGCTAATTCATTTTTGCATTGAAATAGAGCTTTAGAGGTCTCATACCTCTACTATCATGCTTTCCCTTCAAAAATCTCCTTGAGATTTTGTATCATCTCGTATGATACCACGTACTCATGTTGCTTCTGAAGCTCGAGAGTTATGGTGGCAAGCACTAGACATCCGACATCTAACATGTCGTCCATGTGTTTCTCAAACTTGTCTTTGCTAGCTCTAGGGGATTAGTGCCTGGTTCATTTGGAACAGATTCTATAATGACATATTCTTTCCTTTCCTGATTGAGAACAATTCTCATATAAGTAACACCAATTTCCTAAATCAGTTTTGACTTTCCTTTTAGGAGAGTCGTTACTTAAGTAGGTAACACCTTACTAATTACATCTCATGTAATTTGTCCAATTGGTGAACAACTCTTGTTCAAACCATCTCATGATTTACCAAGTCTTTGGTACCAATTAAGGAAATTCATGTCATTAAGTTTCTCCTTCTCAAGGATTGATCGCAGTGAAATCGTATTGTTTGCCATTGGAATCTACAACATGGAAATATATAAAGTATGTTTACCATTCTTTTAGAATTTATAAATTTTAGGTCTTTATTTATAAAAGCTCTCACTATTTTATTACGAAATTAAATACCCTCTTATTTAATTTCGGAAAAATTCAACGCAAATTTTTCTAGTGAGTGAGGATCCATATTTCACCATTCTCCCAAGTCAGCTTTGGCTTTTCTCTTGGGATAGCGGTTATTTAGGTAAGTAACTCTTTACTAATTACATCACATGTAATTCCTCCCACTTGGCGAACAACTCTTTGTTCAAATCATCTCATGATTCACCAAGTGCTTTAGCCCTAGGCTTCTAATCCTATTAGAGTAGCCTAGTCAAATTATTACCAATATTTAACCGGCGAATATCACTAACTTATTCTTCGCGTTTCACCAAGATAAACCTACGTGCCACACTTTGGCAGTGCCCACAATAGATCGTTCGAGGCCTTAACGAGGGCAAATATTGGATGGCTAACATTAATTTGAATTACTTTGAGGGATTTCTTAATTATCTCATCATTGTTCAAATTTTAATATTTTGGCCCTTAAGGTGACTTGCGTTTCATTAGCATGCATCAACATACATCCATACATACATCCATATAATATGCATCACATACATAAAATAAATAATGCAATGGTTAAAGCCCAAAAAAAAATAAAATTAGGGAGGCTCATCCCAAGCCAATAGGATAGCCAAAAACCCTAATTTTAACCTAAAAGGCTCCACATGTAGGAAACTTGCCCTACAAGGCAACTTGTAGCCGCCCCTCTTGTAGCCGCCCACCATGGTCTGCGCAATGCTCCATCTTCCGGCTTTTCTCTTTCTTCGATTCTTCGTTTGATTACATTACAAAAATACTCGTTTTACATACGAGGTGAGAAAAATAAAATTACAAGAAAATAAACGACACGCAGGCCGTATTTACCCGAAAAATAAAATTAATAAAAACACATCCATTGCACATCCATAGGGGCTTTAACCATGCATGTCAAACACCGTGCAAATCACACAAAACATGAAACGCCAATTCAAAACATATTTTGAACTTACCAATATGGGCCAATTAATCATGATTAACAATTAACCATGAATTTTAATCCGTTAATCTTATTAACAGTGAAAATAGCAAAAGCCGTAAAAATCTGATACATGCAAAATCACACATATTGCATCACCAAAGTATTTAACCCGTATTCGGATTGTACAAGTGGCTCTGATACCACTGTTGGGACATCATACGTAAAAACGAAGTGCAGTGGAATTATAAAATTTTTATGTCCCACCAGAGATCCATGTACAAATACCGAAAACAGGAGGAAGAGTTAAAAGGCTTACAGTGAGTTCCTTGATAAGCAGCAAATACTTCTTGGATGCTCCTCACGAACTCACGAACTCACGATCAAGTTGATTTGCAAAGCTTCTTGATCAAATCGTCAAAACATGAAACGAACTCCTTCGTTCCTTGTTTCCCGGAGATAACGCACAAAGGGAGAAAACCCGGAGAAAAATCACAACTTTGATTTCGGCTTACTTGGATCCGTAGTCTCCACGAAAATATCGTCTCGACCTCTACGTAGTTCACCCGAATAAACTTGAGAGCAAAAAGATTCGGAAACTCCTTCCCGAATGACCCGAAAAATCGCACACCCTTGTTCCCAGGTATAGGAAGTTGGCGCAAATCCCAAGGAGAGGGAAGAGCTTTTGGGCGGCTAGGGTTTTATGATCTAATGTTGTGTTGATTGCTAGATCAAACATTAGATATATATATATGTCTTTCTTTGGGCCCAAGTTTAACCTAAATCCAATTTAGGTTATAATTACATTAATTACATAATAATATAATTACAATAATTATATTATTATATTATGGACCTTTGAATATTTAAATCCAATTTAAATATTCTTCACATATTTATTAAATATAAATATATATATCTCATATATATACATATATATATTAATAAATATTTATTCTTGTATAATCACGTTATACAAACATATATATTTAATTTTGCTCTCATCTTATTCGATGGGTGTGACCCTTGTAGGCTCGTTGTAACGTTAGCAGTAATAATCTAATTATTACAAACAATGAGTGACATCTAGCAATATATCATTGTTACCTAAGTTACAAGAGGATATGATCCAAGCTATCATATTTGTGATCATCTCATTTATGCATTATATCCTTTTGTCCTTAATATCTAGAATAGGCACAAGTCTTGGAATTGTCACACTTGTATAGCCCATCTAATATTTTCTTGATATCTAGAGTAGACTATGATAACGAATATCCCGTTGACATCTCATATCAACTTATTCGAGCATGGCCATGCATTTCTAGTCTCACTCAATCAAGTGGCCTTGATATATATCCTATTATGTAGGAAGGACAAATCCTTTCTTGATTATTCACACCTCACTACATGTGTCATAACATATCCAACGTCAATCTTTATAATGCCCTTTTATGGAACACGTTTGATTGGATCAAAACATATCATGACAACATGTTGAGATCGTAATAATCTCAAGTCTAAGGATTATACATAAATCAATCACCATGAGTAATATCGTGAACGTCACATAATAATCCAAGGTATATTTACTCATAGCGGGTCAATCCAATATATTGTTCTCTAACAATATATTCATATATTAATTTTGACATCTCTATGTCAATGACAACTCCCTTGTCATCAATTAATATCATGTTAGTCTCGATTGTATTATTACTGTCCATACCCATAATAATACTTGACTAAGGATCTTTTAAATAATAATCTTATTATTATTTTGGACCTTATTATTTTCAGTTTATATTAAATACAGATATACTACTGAATTAATAATGACAATGCCCTTTTATTAATAAGAAATGGTAAACAAAAGTTCTATTACAATCATCTCATGATTGGTCTTTGGGCTTACTCCAACAGAACCGTATTCACTCGTTTCGTGAGTTTGACTCTCCCGATATCAAACAAATATATTTTTCTTCCTCACAAACTTCTCTCCCGAGCTTGGATGTAAGAAATAGTAAATGCTAAGAATGAATAAATTCTGAATTTGCATAAACAAAAACCTAAACAAAGTACAAAAGTCTTCTCACAACTACTCAACAAAAGAATCCTCCCAAATTCTCTCAAAGCCAAACTCTCTCCTAAAATCCAATACCTCTTATGATGGCCGACCATTCATATATATAGGCCTTAAAACCCTAAGAGGTAGAGTACAACATTAATTAAAACCCTAGAAGTCATTAAATAAATGAACTTTAATAAAAGTAGACTTCTAGAAGCTGTTGCTTGTACTCCAAGTCATCTTCCTTGCGCATGGGCTTGAGATCCAGCTTTGGTAATTTTCTCGGCATCAAATTGAAACGCTCTCTGTACAGAAATACTCAAAAAAATATGATGATCCAATCGCACTCCACTTTGTATTTCTTGTCCAGGCCTGCCTCGGCAGGGATTTCGGCAGGTGACTGATTTGCTGTCCTGGCGGGACAATTTGCTGCCTTGGCTTGGCGGAAAATCTTCGGCCTCGGCGGGAGATCTTCGGCCTCGGCGGGAAAATCTGGGCTGACAGGAAATATGCCTGATTCTGCTCAAATCTGCCATGGCAGGTTCACCAACTCTGCCCCGGCCGATGCCATAGTTGCTGCCCTGGCGGGTTCTGAATGTCATCAACCTGGAACTGCTTCAGTACAGCTCCCAATCTGGCATTAAGTCTGCCGCTCCGTTTTCTGCCCTTCGGCGGGAAAATATGCCCTCGGCGGGTAATTCTGCAAAAATACAGAAAACTACAGCAGTATCCACAAAATATGACAAAATAAAGCTCAAGTTGAATAATTGACCATGGGAATGCCAGAGTGATGAAAACATGCAAGATTAGTTAGAATTGCCTCAAATTTATATGCAAGGCTTGCAATAATTAGAGTAAAAAGGGCTTATAAAATAGGACTTTTGAACACTCATCACACCCCCAAACTCGAACTATTGCTTGTCCTCAAGCAATGAAAAAGATAATTTTGAGTTAAGTTACCAACCCTTGTGATACCTTACCTTCTTCTTATTCTCTCAATGCTATGGTGGTGAATGTGCCAAGTCTTTAATTCTTCGGATATCTAGGATTTCCCTTGGTCCAAACTACAAACCTCGTGAGTGTGTGCGTGATTGTGAACAAATTGATTTTCCGGTTCCTATGTAAACTCTAAGCAATAGACTTGGGGTTTTTCTTTTCATTTCTTCTCTTCTTTTCTTTTTCTTTTTGTTTTCTTTTTTTCGAATGTTCTTCTTCTTTCATAACTAGAGCCAGTTTTGGGCAGCCTATTACCAGGCACCTCTAGGGGATTTTAAAATTAAAACTAATCTAGAGCCAGTTTTGGGCACCTCTAGATGTCAACCCTCTACTAAGTCTCTATCACCTAGGTTCAACAGGATTCCTTGGATCAACAGGTCACAACTATGTAAAATTATTTTTGTTTTTTTCAGTCTTGTAGAGTGACTGTTGGTACTCCTCCTTGGCATCCTGAAATTAAAAACTCAGGAGAAAATTTGATAGGATTATGGAGGTATGGTGAGAGATAATGCTGCCACAGCAGGGTTATAAAGCAATACCGTGACAGAATGAAAACTGAAGTGGGCAGGAACATGTCGAGGCAGGTAATCACAAAAATTTTAAACTTTAACTAAAATAAATAAATTTTAGCAGAAAACTTAAGGCAGTCTAACTTTTCATGCGTTATATCTTGGAGTGCTTAGTTTACATGCATTTACAGATTCATCAAATATTAACTACAATCTCCCCCAAACTCGAGAGTTGCATTGTCCTCAATGCATGCAAAAGAGAAAAACATAAAAAGATGAAAGATAATACCAATTTCTGTTTTGTTGGTATGTGATGCCAAGAGAAGTGGGCAGATTTCTGTTGAGGCATTGGCTCCTCGTGCTAAACACTGGGAACTTGTCTTTAATGACTTGAATGATGGCTTTGTTGAAGTCCCGAGGGTATGCCATGAAGGTCAGCCGCCTTCTCTTACTTCGGTCAATCGTCGTGCAAGATCTGTCTTTGGTGGTAATGCCACGGCAGGAACTGTGGGCAGGAATTTTGGGCTGGTAATATGCCGCGGCAGGAACTTGGGCAGGGAGGTCAATGTTGATAGTTGTTCGACTAAAATAAAAAAAATTTCCTAACAAAATCTATCCTAAAAATACTTCCTAAAAAATTCAAATAATAAAGATTAAAAGGTCTGGAAATAAATAACATAAAAAAATGCTTAGAAGTTGCATTTTCATGCATCCCCTAAGTATATTACTCTCGAATCAAGGAAGGTTGGCCGTTTCCGATACTTCTTGTAATCCATCCTCACCCTCCATCGAGTGACAATTCTTCCTAAAAAGTCTTGGGCTAATGGGATCTCAGATACTTCCCTTTGCGCAGCCATGGTGGAGGTGTCTTTGTTTCGTTCTCCTTTGAAGTGCATGTATACGCTCCACCTTGCTATTGTTCCTGAAGGCATGAACATATGATTAGGAAAAATTATAACAACATCCAACCATTTGATTACCTCATTTGTGTTAACTTCCAGCATAGTCGGATGTAGCCTTCTTTGTTGTGGCAATTGTTGCTCCAACCAATTACCGTGGCAATCTTCCGCCAAAATTCTTTAAAAGTCAATTGAAGGAACATTTTTCTTGAAGTCATCAATCTTCCATGTATCGTTGTCTTCAGACTTCTTAAACATCTCCATCAGTAGAGATTGTGGTGCAGCACAAATCGTAGGGGGAATCACCATGGAATGAGCCTCATTTTCCAAATAATCAGTCATCATATCGCTGAGGCTGGTATTGACGAAGCAGTCATTCTGTTCACCGCCATGACAAAATTCTTCTATGTTGCCCGGGTGGGTTGTCCGTTTGCTGCCAGGGTGGGCTATTTTTTCACTGCCAGGGCAAGTTGCTTCTGTGCTGCCGGGGCAGACTGGTTCTTCGCTGCCAAGGCATGCTGTCTGTTTGCTGCCAGGGTGGGCTGTTTCTTCACTGCCAAGGCGGGCTGTTCTTGTGCTGCCAGGGCAAAATGCTTCTGTGTTGTCAGGGCAGGTGTTTACAGGGCAGACTGGTTCTGTGCTGCCAAGGCATGCTTCTTCTGTACTGCCCGGGCATGCTGCCTGTCTGCTGCCAGGGCGGGCTACTTCTGGGCTGCCCAGGCAGGTTGCTTCTGTGCTGCCAGGGCAGGCTAGTTCTTTATTGCATGGCAGACTACTTCCTCGCTGCCAAGACAGAATGTATGTTTGCTGCCAGGGCATGTTGTTTCTTTGATGCCACATGGTTGCCGTGAGAACTGTGGGTGAGAGCAATTTATGGGTTCATGCTTTAGCATCAATGTTATTGTATCATTCTCGGCATCAGACTCCGTAGAATTTGCTGAAGCATCACTTTTCGCAGCATCCTGGGATGTTGACGTGGCATTGCTGCTTTTCGCAACGCCTGCCCACATATATGACGTAACTCCTGCCCGGGCATGTTGTTTTGGCATCGATGGGTTCTCTTCGCATTGCTCACTGACCTCTTGCCTTGGGATTTCAGTACCCTTTGGCATGTTATCCATGACAGATGTAGATCCGCCCCAATTTATCATGCGTTCATCCATCTTTACAAGCCTTGCTTCCATGGACTTGTTTAGATTTTGCATCTCCTCGAGTAATCTATCAAAACTAGTCGTGAAGGTTGGAAAAGTTTGCTCCAGGGGATTTGAATGCTCGTGACTAGATTGATATTGCCATGGCATATCTGCGGCAGCAGCAAAATTGTTAGGGTAAAAAAAAATTTGCGTATTTTGATCATACCATGAAAAATTTTGCTGTTGGTTCCAATTTTGATCTTCCATGTATCCATATTCATTGATTTCGTATGGGCAATTTTGAACCGAATGATTTTCTCCACAATAATCACAAAAAATTGCCATAGGATGAATTTGTTGGGCTGCTTTTAACGAAAGTTCCTCCAACTTGGAGCACACCTAATTTTTTTTTGGTTTTTTTTAAGAAAAGAAAAAAAATGTTAGTAACAATAAAAAGAAAAAATAAAAAGTGCAAGAAAATAAAAAGGAAAGTGGAATCGCCAATCCCCGGCAACGGCGCCAAAAACTTGGTAGCTGTGATGAAGTCCTTAAAAATTGCTACTTTAAGTGCAAGTATACACTGCTGTCAAGTTATAGTATAAAAGATATCGTCTCCACGGGGATTGGTTTAACTTACGCAATTTATTCTCCTGCACAAGATAAATAAAAACACAAGTAAAGGTTTTGATAATTAAGCTAAATAAACAAACTAAAGTGATTGAACTAAAGGATAGAGAAAAGGAATTAAGATGGAAGGTCGGATTAGGTTGCGTCGTAGTGTAGAAGTCGATTGCAATTGCGTCGGTTTTTGTAATGCACTGCTTTGATAATCTGCCTTGACAAGATGAAAAAGGGGATGCCTCGGCAGAGGCAACGGGTCCTGCCCGGGCAGATATCTCGGCTGGTCTTCAGAATTTGGCAGAGCGTCTTGCTGTGTTACTGGCTTATCCCTAAGTCCTGTAACTGTTTGTCTTGCTTGTACACAATATCCCTCGGCGGAAAAGCTGTCACCTTTTTATTACCGCTGTCGCAAGAATATCTTCCTCACAAGGCAAACTGTTGTTGCATCTTCTTAGCCGCTGAAACTCTCTTGTTACCTATTCCTAGGCGGAGTTAGTTCATGCTTTTGGTCTCGGACATGAACCGTATTCACTTGTTTCGTGAGTTTGACTCTCCCGATATCAAACAAATATATTTTTCTTCCTCACAAACTTCTCTCCCGAGCTTGGATGTAAGAAATAGTAAACGCTAAGAATGAATAAATTCTGAATTTGCATAAACAAAAACCTAAACAAAGTACAAAAGTCTTCTCACAACTACTCAACAAAAGAATCCTCCCAAATTCTCTCAAAGCCAAACTCTCTCCTAAAATCCAGTACCTCTTATGATGGCCGACCATTCATATATATAGGCCTTAAAACCCTAAGAGGTAGAGTACAACATTAATTAAAACCCTAGAAGTCATTAAATAAATGAACTTTAATAAAAGTAGACTTCTAGAAGCTGTTGCTTGTACTCCAAGTCATCTTCCTTGCGAATGGGCTTGAGATCCAGCTTTGGCAATTTTCTCGGCATCAAATTGACACGCTCTCTGTACAGAAATACTCAGAAAAATATGATGATCCAATCACACTCCACTTTGTATTTCTTGTCCAGGCCTGCCTTGGCAGGGATCTCGGCAGGTGACTGATTTGCTGTCCTGGCGGGACAATTTGCTGCCTTGGCTTGACGGAAAATCTTCGGCCTCGGCGGGAAAATCTGGGCTAGCAGGAAATATGCCTGATTCTGCTCAAATCTGCCATGGCAGGTTCACCAACTCTGCCCCGGCCGATGCCATAGTTGCTGCCCTGGCGGGTTCTGAATGTCATCAACCTGGAACTGCTTCAGTACAGCTCCCAATCTGGCATTAAATCTGCCGCTCCGTTTTCTGCCCTTCGGCGGGAAAATATGCCCTCGGCGGGTAATTCTGCAAAAATACAGAAAACTACAGCAGTATCCACAAAATATGACAAAATAAAGCTCAAGTTGAATAATTGACCATGGGAATGCCAGAGTGATGAAAACATGCAAGATTAGTTAGAATTGCCTCAAATTTATATGCAAGGCTAGCAATAATTAGAGTAAAAAGGGCTTATAAAATAGGACTTTTGAACACTCATC	.	PASS	SVTYPE=INS;END=19987925;SVLEN=14802	GT	1/1
Scaffold_00002	19993066	svim_asm.INS.226	T	TACTGGTTGTTGGGACATCATACGTAAAAATGAGGTGCAGCGGAATTATAAAATTTTTTATGTCCCACCAGAGATCCATGTACAAACACCGAAAACAGGAGGAAGAGTTAAAAGGCTTACAGTGAGTTCCTTGATAAGCAGCAAATACTTCTTGTATGCTCCTCACGAACTCACGAACTCACGATCAAGTTGATTTGCAAGGCTTCTTGATAAAATCGTCAAAACACGAAACGAACTCCTTCGTTCCTTGTTTCCCGGAGATAACGCACAAAAGGGGAAAACCCGGAGAAAATCACAACTTTGATTTCGGCTAACTTGAATCCGTAGTCTCCACGAAAATATCGTCTCGACCTCTACGTAGTTCACCCGAATAAACAAGAGAGCAAAAGGATTCGGAAACTCCTTCCCGAATAAGCCTAAAATCGCAAAACACCCTTTTCCGGGTAATGGGAAAAGTCGGCGCACAAGGAGAGGAGGAGAGTGCTTGGGCGGCAAGTTTAGGGTTTTGGATCTAATATTGTGTTGATTGCTAGATCAAACATGAGATATATATATATATGTCTTACTTTTGGCCCAAGTTTAACCTAAATCCAATTTAGGTTATAATTACATTAATTACATAATAATATAATTACAATAATTATATTATTATATTATGGACCTTTGAATATTTAAATCCAATTTAAATATTCTTCACATATTTATTAAATATAAATATATATATCTCATATATATAAATATATATATTAATAAATATTCATTCTTGTATAATCACATTATACAAACATATATATTTAATTTTGCTCTCATCTTATTCGATGGGTGTGACCCTTGTAGGCTCGTTGTAACGTTAGCAGTAATAATCTAATTATTACAAAAAATGAGTGACATCTAGCAATATATCATTGTTACCTAAGTTACAAGAGGATATGATCCAAGCTATCATATTTGTGATCATCTCATTTATGCATTATATCCTTTTGTCCTTAATATCTAGAATAGGCACAAGTCTTGGAATTGTCACACTTGTATAGCCCATCTAATATTTTCTTGATATCTAGAGTAGACTATAATAACGAATATCCCGTTGACATCTCATATCAACTTATTCGAGCATGGCCATGCATTTCTAGTCTCACTCAATCAAGTGGCCTTGATATATATCCTATTATGTAGGAAGGACAAATCCTTTCTTGATTATTCACATCTCACTACATGTGTCATAACATATCCAACGTCAATCTTTATAATGCCCTTTTACGGAACACGTTTGATTGGATCAAAACATATCATGACAACATGTTGAGATCGTAATAATCTCAAGTCTAAGGATTATACATAAATCAATCACCATGAGTAATATCGTGAGCGTCACATAATAATCCAAGGTATATTTACTCATAGCGGGTCAATCCAATATATTGTTCTCTAACAATATATTCATATATTAATTTTGACATCTCTATGTCAATGACAACTCCCTTGTCATCAATTAATATCATGTTAGTCTCAATTGTATTATTACTGTCCATACCCATAATAATACTTGACTAAGGATCTTTTAAATAATAATCTTATTATTATTTTGGACCTTATTATTTTCAGTTTATATTAAACACAGATAAACTACTGAATTAATAATGGCAATGCCTTCTTATTTATTAGAACTGGTAAACAAAATGTATGATTACAATCATCTCATGATTGGTCTTTGGGCTTACTCCAAC	.	PASS	SVTYPE=INS;END=19993066;SVLEN=1726	GT	1/1
Scaffold_00002	19997104	svim_asm.BND.36	N	[Scaffold_02631:9641[N	.	PASS	SVTYPE=BND	GT	1/1
Scaffold_00002	20041807	svim_asm.INS.227	T	TATTAATTTTGACATCTCTATGTCAATGACAACTCCCTTGTCATCA	.	PASS	SVTYPE=INS;END=20041807;SVLEN=45	GT	1/1
Scaffold_00002	20041807	svim_asm.INS.228	T	TATTAATTTTGACATCTCTATGTCAATGACAACTCCCTTGTCATCA	.	PASS	SVTYPE=INS;END=20041807;SVLEN=45	GT	1/1
Scaffold_00002	20041807	svim_asm.INS.229	T	TATTAATTTTGACATCTCTATGTCAATGACAACTCCCTTGTCATCA	.	PASS	SVTYPE=INS;END=20041807;SVLEN=45	GT	1/1
Scaffold_00002	20072621	svim_asm.INS.230	G	GTATTATTATGGGTATGGACAGTAATAATTGTTGGAGTAAGCCCAAAGACCAATCATGAGATGATTGTAATAGAACTTTTGTTTATCATTTCTTATTAATAAAAGGGCATTGCCATTATTAATTCAGTAGTATATCTGTGTTTAATATAGACTGAAAATAATAAGGTCCAAAATAATAATAAGATTATTATTTAAAAGATCCTTAGTCAAA	.	PASS	SVTYPE=INS;END=20072621;SVLEN=210	GT	1/1
Scaffold_00002	20082560	svim_asm.DEL.212	ATCCATGCTTAAATAAAATTACTTGATAACTAAGTAATCCAT	A	.	PASS	SVTYPE=DEL;END=20082601;SVLEN=-41	GT	1/1
Scaffold_00002	20088702	svim_asm.BND.37	N	]Scaffold_00062:54842]N	.	PASS	SVTYPE=BND	GT	1/1
Scaffold_00002	20091277	svim_asm.INS.231	A	ATAACTAAGTAATCCTAACATAAATAAAATTACTTGATAACTAAGTAATCTATACTTGATTGAAATTACTTAATGATGAAGTAATCTTTAATTGATTGAAATTACTTGATAAGGAAGTAATCAATAAAATTACTTGAT	.	PASS	SVTYPE=INS;END=20091277;SVLEN=137	GT	1/1
Scaffold_00002	20091316	svim_asm.INS.232	T	TGAAGTAATCTTTAATTGATTGAAATTACTTGATAAGGAAGTAATCAATAAAATTACTTGATAATGAAGTAATCCATACTTAATTGAAATTACTTAATGATGAAGTAATCTTTAATTGATTGAAATTACTTGATAATGAAGTAATCCATACTTGATTGAAATTACTTAATGAC	.	PASS	SVTYPE=INS;END=20091316;SVLEN=172	GT	1/1
Scaffold_00002	20099872	svim_asm.DEL.213	ATCCATGCTTAAATAAAATTACTTGATAACTAAGTAATCCAT	A	.	PASS	SVTYPE=DEL;END=20099913;SVLEN=-41	GT	1/1
Scaffold_00002	20099933	svim_asm.INS.233	A	ATAACTAAGTAATCCTAACATAAATAAAATTACTTGATAACTAAGTAATCCTAACATAAATAAAATTACTTGATAACTAAGTAATCTATACTTGATTGAAATTACTTAATGGTGAAGTAATCTTTAATTGATTGAAATTACTTGATAAGGAAGTAATCAATAAAATTACTTGAT	.	PASS	SVTYPE=INS;END=20099933;SVLEN=173	GT	1/1
Scaffold_00002	20100007	svim_asm.INS.234	A	AGGAAGTAATCAATAAAATTACTTGATAATGAAGTAATCCATACTTAATTGAAATTACTTAATGATGAAGTAATCTTTAATTGATTGAAATTACTTGATAATGAAGTAATCCATACTTGATTGAAATTACTTAATGACGAAGTAATCTTTAATTGATTGAAATTACTTGATAT	.	PASS	SVTYPE=INS;END=20100007;SVLEN=172	GT	1/1
Scaffold_00002	20203775	svim_asm.DEL.214	ATTTCGGATCTCATGGCCTCAAGCCATTTCTCAGAGTCTGGGCTCGCCACTGCTTCTTGATAAGTCTTGGGCTCATCTTGATCGACAAGAATAACGTCTCCATGAGTTGTAATGAGAAATCCATATCTCTCAGGTTCATG	A	.	PASS	SVTYPE=DEL;END=20203914;SVLEN=-139	GT	1/1
Scaffold_00002	20261849	svim_asm.BND.38	N	]Scaffold_01387:34156]N	.	PASS	SVTYPE=BND	GT	1/1
Scaffold_00002	20601977	svim_asm.DEL.215	CAACACGCAGGCCGTATTTAACCAAAATTAAATTACAAGAAAAACAAT	C	.	PASS	SVTYPE=DEL;END=20602024;SVLEN=-47	GT	1/1
Scaffold_00002	21135064	svim_asm.DEL.216	AGAGCCATCTAGATCTATCTCTATAGATTTTGACTCCTAACATATATGCTGCCTCTCCTAAATCTTTCATAGAGAAACAACTAATTAACCAAGTCTTAATAGACTATAAGGTAGGTAT	A	.	PASS	SVTYPE=DEL;END=21135181;SVLEN=-117	GT	1/1
Scaffold_00002	21757476	svim_asm.INS.235	A	AAGTCTAGTGGGAGCATTGTTTCATTCCTAATCTTGTATGTAAATGACATACTACTCATAGGAAATGACATACCAACCTTAC	.	PASS	SVTYPE=INS;END=21757476;SVLEN=81	GT	1/1
Scaffold_00002	21757476	svim_asm.INS.236	A	AAGTCTAGTGGGAGCATTGTTTCATTCCTAATCTTGTATGTAAATGACATACTACTCATAGGAAATGACATACCAACCTTAC	.	PASS	SVTYPE=INS;END=21757476;SVLEN=81	GT	1/1
Scaffold_00002	21789779	svim_asm.INS.237	T	TGTCTAAGTGCAAATTAACATCCTATGGTGATTACCCTCGCAGCGGAATAGACCGCGTTTCAATCGGGCGTCAAATCGAATTCCGATTGGAACCAAGCATGATTAGGGGCCAAATTGAAAACTTAGCAAAATGTG	.	PASS	SVTYPE=INS;END=21789779;SVLEN=134	GT	1/1
Scaffold_00002	21792824	svim_asm.INS.238	A	ATGGTAACAATTTCTGCCCTGCCTCAGCCCAACACACTGGAGTCCTACACCTCCTACCATACAAGGCTTCATAAGGTGCCATCTGAATACTAGCT	.	PASS	SVTYPE=INS;END=21792824;SVLEN=94	GT	1/1
Scaffold_00002	21792831	svim_asm.INS.239	C	CAATTTCTGCCCTGCCTCAGCCCAACACATTGGAGTCCTACACCTCCTACCATACAAGGCTTCATAAGGTGCCATCTGAATACTAGCTTGGTAAT	.	PASS	SVTYPE=INS;END=21792831;SVLEN=94	GT	1/1
Scaffold_00002	21793107	svim_asm.DEL.217	AACTTATCCGCAGTATCCGTGGTATGAACAGGTAGAAAATGTGCAC	A	.	PASS	SVTYPE=DEL;END=21793152;SVLEN=-45	GT	1/1
Scaffold_00002	21794421	svim_asm.INS.240	A	ACTAAGGGCCAGTTTGGCATTGCTTTTGAAGAATGCTTTTAAAAGTGCTGTCAGAAGGTGATTTTAAAAGTGACTTCAAAAAGTTAGTTGTAAGATTTTAGTGTTTGGTATTGTTGTCAAAAAGTACTTTTGAAAAAGATAAAATGTTCATTTTAGACATGATATTATAAAGTGAAAATATATGTTTAAATGATATTTAAATTCTTTTATGTTATATTATATAAAATATATCAACTTAAATTATCGAATATATAAATTATTTTTAAAAAATATATAAATTAATTTTGAAAAGTGTTTTTCAAAAGTAATTTTAAATTAATATTATTTCTATATTATTATATTAAAATAATATATAATTATGCATATATAAACCTTTAATTCATTAATGCTTGCAATTTACAATGATTTCATTAAACCACAAGCTACGACAAAATAATATATTAGTGCTTACAATTTACAATGATTTCATTAAACCACAAACTAAGTCAAAAAAATACATTAATGCTTGCAATGTAACCAAACTTTGATAAAAACTTCCTTCAAGCAAATGAACAAATGAAGAAATGAAGTTTTCAGCAGATGAAGAAAAGGTTCAGTAGAAGAAATGGGTTTTCTGCAGTGATGGAGAATTAAATGTAGAAATGGGGAAATAGAAGTACCGTTGGAATACTAAATGAGGGACAAAAACGTCATTTACAATTCAAACGGGTTTTCCAACCCAAAAAGCTCTAAAATATAGCTTTTCAAGTTGGGATGGCTTATGCTTAAATAAGCTGATTATTTTATCAAATTTTCTCTGTTTGGGATTGCTTATACTGAAATAAGCACTTATTTGAGTAAAAGTAAAAATTTAAGCTGTGCCAAACCCAGC	.	PASS	SVTYPE=INS;END=21794421;SVLEN=870	GT	1/1
Scaffold_00002	21797186	svim_asm.INS.241	T	TGTCTAAATGCAATTTAACATCCTATGGTGATTATCATCGCAGCGGAATAGACCACGTTTCAATCGGGCGTCAAATCGATTTCCGATTGGAACCAAGCATGATTAAGGGCCAAATTGAAAACTTAGAAAAATGTG	.	PASS	SVTYPE=INS;END=21797186;SVLEN=134	GT	1/1
Scaffold_00002	21797186	svim_asm.INS.242	T	TGTCTAAATGCAAATTAACATCCTATGGTGATTACCCTCGCAGCGGAATAGACCGCGTTTCAATCAGGCGTCAAATCGACTTCCGATTGGAACCAAGCATGATTAGGGGCCAAATTGAAAACTTAGCAAAATGTG	.	PASS	SVTYPE=INS;END=21797186;SVLEN=134	GT	1/1
Scaffold_00002	21843489	svim_asm.DEL.218	GGCAGAAAATACCAACGGGTAGAAAATTACAGCTGTAACGCACAGTCAAAACCGCA	G	.	PASS	SVTYPE=DEL;END=21843544;SVLEN=-55	GT	1/1
Scaffold_00002	21906338	svim_asm.INS.243	G	GCGTATTCAAATATTATTAAAGCAATCAAGTATGATCAAGGCATTTAAATATTATCAGAGTATTCGAATATTATTAAAGCAATCAAGTATGATCAAGGCATTCAAATATTATCAGAGTATTCAAATATTATTAAAGCAATCAAGTATGATCAAGGTATTCAAATATTATTAGAGTATTCGAATATTATTAAAGCAATCAAGTATGATCAAGGAATTCAAATATTATCAA	.	PASS	SVTYPE=INS;END=21906338;SVLEN=228	GT	1/1
Scaffold_00002	21906353	svim_asm.INS.244	A	ATTAAAGCAATCAAGTATGATCAAGGCATTCACATATTATCAGAGTATTCAAATATTT	.	PASS	SVTYPE=INS;END=21906353;SVLEN=57	GT	1/1
Scaffold_00002	21906888	svim_asm.INS.245	T	TCAAACATGACCAAATAGGCTTCAAGATATCAAAACCTGACCAAATAGGTATCATAACATCAAAACATGGCCAAATAGATTACATGACTTCAAAACATTGCCAAATAGGTATTAAAATATTACAAACAAGTTGCAAGTATATAAAACATAACATGACAG	.	PASS	SVTYPE=INS;END=21906888;SVLEN=158	GT	1/1
Scaffold_00002	22019113	svim_asm.BND.39	N	]Scaffold_00019:9269813]N	.	PASS	SVTYPE=BND	GT	1/1
Scaffold_00002	22019788	svim_asm.INS.246	G	GATAATTGTTGGAGTAAAGCCCAAAGACCAATCATATGATGATTGTAATCATTTACCAATTTCATTAAAGGCATTGCCAATATTATTTTCAGTTGTATATCTGTGCTCAATATAAACTGAAATATGATAAAGTCCAAATAATAATATGATTATTATTAAAGGATCCTTAGTCAAGTATTATTATGGGTATGGAAAATAATAATACGTTTGAGACTAACATGATATTAATTGATGACATAGAGATGTCATAATTAATATATGAATATGTTGTTAGAGAACAATATATTGGATCGACCCGCTATGAGCATATGTCTTGGATTATTATGTGAAAGTCACGATATTGCTTATGAGGACAACCTTATGTATAATCCCTAGACTTGAGATTATTACGATCTCAACATATGTTGTAATATGTTATGATCCAATCAAACGTGTTCCGTAACTGGGCATTATAAAGATTGACGTTTGATATATTATAAACATATGTGGTGAGGTGTGAATGATCAAGACAGGATTTGTCCTTCCTACATAATAGGAAATATATCACAGGCCACTTGATTGAGTGAGACTAGAAATGAATAGCCATGCTCGAATAAGTTGATATGAGATATCACATGATATTCGTTTATTATAGTCTACTCTAGATATCAAGAAACATTAGATAGGCTTAACAAGTGTGACAATTCCTAGACTTGTGCTTATTCTAGATATAAAGGACAAAGGGATATAATACATAAAGGAGTTGGACACGAACATGATAAGTTGAATCATGAACTCTTGTAACTTAGGTAACAATGATATTTTGCTAGATGTCACTCATTGTTTGTGATAATTAGAATAGTTCTAATTATTACTGCTAACGTTACAACGAGCCTACAGGGTCACACCCATCGATCAAGTTGAGGGCAAAAATAATATATATGTGTTACAAATGTACAATATGAGTGTACATAAATTGAATGTGCAAATTATATGTATATACATTTATATATGCGATATATAAATATATATATTCATATATGTATGATATATGAATATTTATATATATAATTATATATGTGATATATAATTATTAATAAATATATATTTATGAATATATTTATATATCACTCATATATGTAGTATATGAATAAATATAATTATATATGTGATATATAATTATTAATAGATATATATATAAATATATTTATATATGTGATATATAAATATATATTTATAAAGAAGGCACATTACAAGTAGGATTTATAAATCCAAGTTGGACTAGGATTTAATAAGGCCCAGAAAACACTATATATATATCTAATGTTGGATCTAGCAATCCTAATGCATTAGAAAACCCTAGAGTTGGCGCCACATACCTCCCAGAGAGAGGCATTGTTGTCCACCCTTGTCCCAGAGAAGACCGATCGAATTCTTTCCTTAACCGGAGGGAGTTCGGTGATTTTGCTCTCAAGTTTGATCGGGTGAACTACATAGAGGTCGAGACGATTATTTCGTGGAGACTAAAGATTCAAGATCATCAAAGTTCGTGAAACTCAAAGGTTGCTGATTTTTGCGGATCAATCAAGAAAACCAAGTAAGTTTTTAGTATCTCTTCCTCCCGGATCTGATTTTCGTGCATGGATCTTTGGTGGGATCAACTATTTTATTTTTCCACTGCGCATTGATGTATGCTGTCGGTCCAAACA	.	PASS	SVTYPE=INS;END=22019788;SVLEN=1687	GT	1/1
Scaffold_00002	22020174	svim_asm.DEL.219	CATGCTATGCTATGATATGATATGAATGAAATGACATGTTGCATTGGTATGATGCGTATATGATATAGACATTGAAATGGTATGCCACTTGGTCTCATATACATGTCTGATTCATGTATGATATGAAATGATATGATTTATGGATATGAAGTTTAAAATGAAATGCAAATGCAATACTATTGCTTATTGAGATATGCTCTTAAATGATGCATGTTTGAAATGGAAATGAAAATGGTATGGCTTTGGCATGTTATATATATATATGCGCATGATATGTATATGGAAGTTGAATGATATGATGCTTGGAT	C	.	PASS	SVTYPE=DEL;END=22020481;SVLEN=-307	GT	1/1
Scaffold_00002	22040633	svim_asm.INS.247	C	CATTATTGGACATAAATGACATGAGGTGCATTATTGGACATAAATGACATGAGATGT	.	PASS	SVTYPE=INS;END=22040633;SVLEN=56	GT	1/1
Scaffold_00002	22040816	svim_asm.DEL.220	AGATACACTCCAATGCTTGATATGATAAGATCATAAGATACACTCCAATGCTTGATATGATAAGATCATAG	A	.	PASS	SVTYPE=DEL;END=22040886;SVLEN=-70	GT	1/1
Scaffold_00002	22126254	svim_asm.DEL.221	TGTGTATGTATCATTCGAATAGGGTTGTTTTCATGCATTTA	T	.	PASS	SVTYPE=DEL;END=22126294;SVLEN=-40	GT	1/1
Scaffold_00002	22126359	svim_asm.DEL.222	TCTTCCTAATCGATCCATAATGTATACTTAAATGATAATCTAGTAGATATAAGGTTAAATAAAGTAATGGAAC	T	.	PASS	SVTYPE=DEL;END=22126431;SVLEN=-72	GT	1/1
Scaffold_00002	22214523	svim_asm.DEL.223	TTTTTCGGTTAAATACGGCCTGCGTGTCGTTGTTTTTCTTGTAATTTAA	T	.	PASS	SVTYPE=DEL;END=22214571;SVLEN=-48	GT	1/1
Scaffold_00002	22226501	svim_asm.DEL.224	AGCATCTCTTAAGGACATTGCTGCCCTATCCCTTTCGATGTGTTCTCCGATGTATAACTTCTTCCTAGGGATGTCCTTTGTTGGTGTTTCTGCAATGCCCTTGCCCTTGTCTAACTGCTTGGTGAGGCTTTTGACTTTTATTTGGTCGTCATCTACTTTGAAAACTATCTCATCTTTGTCAAAATCTGTCACTGCTCTATTGGTTGACAAGAATGGTCTTCCGAGTATGATGGGTGCATTTTCATCTGCCTCGCAGTCCAGGATTAAGAAGTCGGTAGG	A	.	PASS	SVTYPE=DEL;END=22226779;SVLEN=-278	GT	1/1
Scaffold_00002	22470484	svim_asm.DEL.225	CCGAAGATGTATATATACCCCTAGCCATAAGCCGTAGAGGATATAGAGAGTTAGAGGAGAACCCATTGTTATTTTCAGTTTTCATTATGTTCTAAATCTTCCACCAGG	C	.	PASS	SVTYPE=DEL;END=22470591;SVLEN=-107	GT	1/1
Scaffold_00002	22474240	svim_asm.DEL.226	ATTTACAACTGTAACGCACTATAACAAAACGCGGCAGATTTTCCCGCCTATT	A	.	PASS	SVTYPE=DEL;END=22474291;SVLEN=-51	GT	1/1
Scaffold_00002	22474615	svim_asm.DEL.227	ACAACCGTCTGAATGAGTTGGGCTGGTTCCGTTTTGCAAGACAACCAGCCAGGGCGAATCTTAACTGGGTGCATGAATTCTACACAAACAACCCAGCCGGAGATGATGAAGTCACTATGCGTGGCAAAAGAGTGGCAGCCAATGCAGCCACCATCAACAATATTCTGGATCTGCCAAACACTGATCCCAGTATATACGCACTGATCGACGGACTAGAGGATGTGGACTACGAGACGATTAAAGATTATCTCTGCCAAGAGGGCACTGCCTGGAACACTACGGGCAGAAATCCACACTCTGTCAGCCGAACGCAGCTACTGCCGGAGGCTAAGTTGTGGAACACATTCATGAAAAGAAATTTGATGCCAACGTCCCACAACCAAACCGTCGACCGAACCAGGCTGGTACTCATCCATGTTATCCTCACAGGTTACAGATTCAATGTGGGGGAAGTCATAGCCAGAGAGATCTCTGCCGCCTGCCAGAATGACAAAGGCATCTTGGCCTTCCCATGCATCATTTCTGCCCTCTGCAGTCGAGCAGCAGTCCCTACCAGAACCAGTGACAAATACACGGCTGAGAAGATGGGCTGGTCCAAGAAAGAGTACATGAGAAAGATGGATGTCGCCGAAGCAACTCCTATTAGAATGGTGATGCCTACACCACCTTCCAGCCCAGCCCAACCTACTGCAGCCACTCACGATGATGCTGAGCCATCCACCAGACCAGGAGCC	A	.	PASS	SVTYPE=DEL;END=22475348;SVLEN=-733	GT	1/1
Scaffold_00002	22495068	svim_asm.DEL.228	AACATGACTGATCATTTACGAAATCAGATTACATCATTTAG	A	.	PASS	SVTYPE=DEL;END=22495108;SVLEN=-40	GT	1/1
Scaffold_00002	22498278	svim_asm.INS.248	C	CCAGTCCTGCCCACACTCCTGCCACCGCCCCTAATGAAACAGGACCATCTGCACCGGTAGAAGCCCAACCAACACCAGCAGG	.	PASS	SVTYPE=INS;END=22498278;SVLEN=81	GT	1/1
Scaffold_00002	22498281	svim_asm.INS.249	G	GTCCTGCCCACACTCCTGCCATCGCCCCTAATGAAACAGGACCATCTGCACCGGTAGAAGCCCAACCAACACCAGCAGGCAGAGCCCCCAGCCCAGTAGCCACACCACCAGC	.	PASS	SVTYPE=INS;END=22498281;SVLEN=111	GT	1/1
Scaffold_00002	22498281	svim_asm.INS.250	G	GTCCTGCCCACACTCCTGCCACCGCCCCTAATAAAATAGGACCATCTGCACTGGTAGAAGCCCAACCAACACCAGCAGGCAGAGCCCCCAGCCCAGTAGCCACACCACCAGC	.	PASS	SVTYPE=INS;END=22498281;SVLEN=111	GT	1/1
Scaffold_00002	22498281	svim_asm.INS.251	G	GTCCTGCCCACACTCCTGCCACTGCCCCTAATGAAACAGGACCATCTGCACCGGTAGAAGCCCAACCAACACCAGCAGGCAGAGCCCCCAGCCCAGTAGCCACACCACCAGC	.	PASS	SVTYPE=INS;END=22498281;SVLEN=111	GT	1/1
Scaffold_00002	22498281	svim_asm.INS.252	G	GTACTGCCCACACTCCTGCCACTGCCCCTAATGAAATAGGATCATCTGCACCGGCAGAAGCCCAACCAACACCAGCAGGCAGAATCCCCAGCCCAGTACCCACACCACCGGC	.	PASS	SVTYPE=INS;END=22498281;SVLEN=111	GT	1/1
Scaffold_00002	22612057	svim_asm.DEL.229	AGGCGTACCGGTACAGTGGCAACCGTACCGGTACAAGCCTT	A	.	PASS	SVTYPE=DEL;END=22612097;SVLEN=-40	GT	1/1
Scaffold_00002	22675605	svim_asm.INS.253	C	CATTGAGGACAATGCATCCCTTGAGTTTGGGGGAGCATTAGCCTAAATTTGTCTATAATTATGCGATGCATGTATTTTGTCAAAAGTAAATAGAGTCTTCAATGTACATCTGCCTTGCATCCATTTTCTTTGCTAAAAACCTTTTTAACTGTCAAGTGTCAATTAGGATAAGAAATTTTCTCTATCTGCCCAGCTAGTACAACCTGCCCTGGCAGCAAAACTTTTCACTAAGTCTAATCAATTTGCGGTGTTACTTATTGATGGCAGGATGCAAAGGCGCACTACTTGGATCATATCATATGGCAGAGAAAAGAAAAACTATACCTCAAGGAATACATGATCCAAGGATTTTGCCAAAACCAAGTGGGTAAGACTTTTTTTAGATGATTCAACTTAAGGATTTCTCAATTTTTAAATTTTAAAAGATGCCCAATAATGGCACAACTTTAAAAATCAGTCAGATCCCCTAGAAGTGCCTGGTGATAGGCTGCCCGAAACTGGTTCTAGGCGGACACTTCTACCTGCTAGAGGTGCCTGGTAATAGGCTGCCTAAAACTGGTTCTAGGCGGACACTTCTACCTGCTAGAGGTGCCTGGTAATAGGCTGCCTAAAACTGGCTCTAGTTATGGCAGAAGTTAAAAAAAAAGTTGTGAAAATCCTTTAAAGAAAAGTTAAAAAGGGAGTCCGACACAAAGGGATTCAGCAGGAATCCAAACGATCATGTGATCCGAGTCACACACACACTCACAAGCCATATGATGTGCATCCAAAGACCCTCCAATGCATCCTAAGATCAAGAAGCTCTAACGCAGCAATTGCAAGGACAACTGAAGAGACAACAGAATTTTCTTATCACGAGCGACCTTGAGGTTAAGTATTTCCTTCAAAATTGCTTGAGGACAAGCAACGACTCGAGTTTGGGGGTGTGATAAGTGCTCACTTACCCTATAAATTAGGATGATTTTTACCCCACTTTGAGTATCCTCAAGTTACGATTCAAGGCATATTTGTACATTAAATACTCTATTTACAGCATTTGACATATTCTGAGGTCTAGTACTTAAATAGTGAATATTTTAAGTAAAAACCAGATACTGTTGCTAGTTTTCTATGCTTTCAGGATTCCCCGCCAGGAGTGATCAACCTCGGCAGGTAAAAGAGGCAGCAGTTATAAGAAGCTGTGTTGATGCAGCTCGGACCAAAGACCCAGAACTCACTCAGGCAGGAAACTCAAGTACCTGCCGAAGCACCCACCTCGGTAGGCGAGGAAAAATACAACAGGGAGTGCGATAAGATCAGCATATTCTTCCAACAAACACTGGACCAAGAACGCACCAAATCCAGGCCCAAAACGATCTGCAGAACTAATCCCAAGCCCAAGCACACAAAGTCTACTTGGAGTATAAGTCTCAGCCGAGAGAAGTCCTGTTTTATTAAGATTACTTAATTTATGACTTCTAGAGTTGTAATCCATGTTGTACTCCAACTTTAGGGCTTGTAACTTCTTGTATATAAACCCATGGCCATCCGCCGGTTAGGATATAGAGAGTTAGAGGAGAGAATCCATTGTTTTCTTAGTTTTCATTATGTTCTAATTCTTCCACCAGGCGAAGATTAGCACCGTTGTAGTTTAGGGAAAGATTGTCTTTGTAGATTCTTATTCTATGCAATATGATTCAGATTTCATTCATTCTGGGTTTTTACTAATTCTTACATCCAAGCTCGGGAGAGAAGTTTGTGAGGAGAAAAATATATTTATTCAATATCGGGAGAGTTGAATTCAAGAAACAAATGAATGCGGTTCATGTCCGAAACCAAAAGCATGAACTAACTCCGCCTAGGAATAGGTAACAAGAGAGTTTCAGCGGCTAAGAAGATGCAGCAACAGTTTACCTTGTGAGGAAGATATTCTTACGACAGCGGTTATAAAAAGGTGACAGCTTTTTCGCCGAGGGATACCAAGTACAAGCAGGATAAACTGTTATTTGGACTTAGGGATAAGCCAATAACAAAGCAAGACGCTCTGCCGAGATCTGAATACCAGCCGAGATGTCTGCCCGAGCAGGACCCGTTGTCTCTGTTGAGACATCCCCTTTGTCATCCTGTCCTAACAGATTGTCGAAGCCCTTGCATAGATGAAGTTGAAGCATTGACAATTGATTCCAACACTACAACAGTCTAATCGAGCCTAATTCATCTATCCTATTCTCTTCTTACTCTTTATCAATTATTCTTCAAACTACTTGTGTTTTATATTTCTAGTACTAATCTTATATTTAATTGGGTTTAATTTAATTGTGCAGGATCAAAGGTAGTTAGATGATCAATCCCTGTGGGTTCGATATCTAAAATACTATAACTTGACAGCAGTGTATACTTACACTTAAAGTAGCTAATTTTAAGGACTACATCACAGCTACCAGACTCAATCACCTGATCTCACAAAGTCTTACAAAACATTAGACTATACCCATCCTAATGCACTTTTACACAACCAAAACTCAAAGCTTGCACTTTCATCACATACTTGCATAAAACATGACTAGTTTGCATACTGGTTTACCAAGCTTGCATTACATGCATTTTCGATCCATGAACATAATTTTCGTATCGAAATAGTGCATATAAACAATAAATAATCAACTCAAAACATTTTGAACTTACAACTCCACAAAATAACTCAAATCATGTTTTTACAAAATCGAAATATAGCAAAATAAGAATTCACTTACTCTCGGACTTAATATAGGTTTTTACACTATTACCAAG	.	PASS	SVTYPE=INS;END=22675605;SVLEN=2768	GT	1/1
Scaffold_00002	22712482	svim_asm.INS.254	A	ATTTTCTTTTTATTTTTAGGAAACAGTTGTATTTAATTTTTC	.	PASS	SVTYPE=INS;END=22712482;SVLEN=41	GT	1/1
Scaffold_00002	22753201	svim_asm.INS.255	A	AACCAGTTTCGGGCAGCCTATTACCAGGCACTTCTAGGGGATCTGACTGATTTTTTTTATTCATCCGCCTAGAACCAGTTTCGGGCAGCCTATC	.	PASS	SVTYPE=INS;END=22753201;SVLEN=93	GT	1/1
Scaffold_00002	22753201	svim_asm.INS.256	A	AACCAGTTTCGGGCAGCCTATTACCAGGCACTTCTAGGGGATCTGACTGATTTTTTATTTATTCGTCCGCCTAGAACCAGTTTCGGGCAGCCTATC	.	PASS	SVTYPE=INS;END=22753201;SVLEN=95	GT	1/1
Scaffold_00002	22753201	svim_asm.INS.257	A	AACCAGTTTCGGGAAGCCTATTACCAGGCACTTCTAGGGGATCTGACTGATTTTTTATTTATTCGTCAGCCTAGAACCAGTTTCGGGCAGCCTATC	.	PASS	SVTYPE=INS;END=22753201;SVLEN=95	GT	1/1
Scaffold_00002	22753201	svim_asm.INS.258	A	AACCAGTTTCGGGCAGCCTATTACCAGGCACTTCTAGGGGATCTGACTGATTTTTTTATTTATTCGTCCGCCTAGAACCAGTTCCGGGCAGCCTATC	.	PASS	SVTYPE=INS;END=22753201;SVLEN=96	GT	1/1
Scaffold_00002	22754353	svim_asm.DEL.230	TTGGTGCTGATCCCATGGGGGAAGCTGGGGTGGACTGCCTGCTGTCTTGCGTTGCAGGAGTAGTAGCTGGAGTGGGTGCTTGGCTGGGAGC	T	.	PASS	SVTYPE=DEL;END=22754443;SVLEN=-90	GT	1/1
Scaffold_00002	22754956	svim_asm.INS.259	G	GGAAGTTGATAAGTGCCTACTTGCCCTATGATTTAGGACGATTTTTACCCCATTTGGAGTATCTTTAAAGGCAATATTTAGGCATAATTATACATTATCATCTCTATTTTCTTGATTTGTAATTTCTAAGGTCAAATACGTAAATATTGCATATTTTATGACAAAAAGGTACTGTTGCAAGTTTATTTGTGATTTCAGGTAATCTGCCGAGAATTGATCGGCCTTGGCAGAACTCGAAAGCAGCAGGACCTAAAGGAAGGAAGTTGTACTGAAGCAACTCCGAGTGAAAAGACCTAGAAATGAGCAGAAAAGACATCTGCCGAGAAGCGGACATCTGCCGAGATTCTCGGCCGAGGTAGAGAAGGAAAGTCAATAGGGCTCGCGATTGGATCAGAATAATCTCCTGAACATCCCAGCATAAAGATCATATTGAGAACAGGCCAGAAAGACCACAAGAGCCGGATTCAAAGCCCATGCGCTAAAAGTCTACTTGGAGTACAAGTCTCAGCCGAAAGAAGTTCTGTCCTAATAAAGTTACTTTTATTTAAACTTCTTAAGTTGTAATCAATGTTGTACTCTAACTCTAGGGCTCCGGCCAAAGATGTATATAAACCCATAGCCATAAGCCGTAAATGAGGCACCGGTACACCACCGTGTCACGATAGAGAATTAGAGAGAGAACTCACCGCCATTATGTTCTAAATCTTCCACCAGGCGAAGATTAGCATTGTTGTAGTTTAGGAAGAGATTGTCATTGTTAGATTCTTATACTTTGCAATAATATTCAGATTTCATTCATTCTTGATTCTTTACTAGTTCTTACATCCAAGCTCGGGAGAGAAGTTTGTGAGGAGGAAAAATATATTTATTCAATATCGAGAGAGTTGAATTCACGAAACGAATGAATGCGGTTCATGTCCGAAACCAAAAGCATGAACTAACTCCGCCTAGGAATAGGTAATAAGAGAGTTTCAGCGGCTAAGAAGACGCAACAGAATTTTATCATGTGAGAAAGGTATTCTTACGACAGCGGTTATAAGAAGGTGACAGATTCTTCGCCGAGGAATATCAAGTACAAGCAGGATAAATAGTTATTCGGACTTAGGGATAAGCCAGTAACACAGAAGACGCTCTGCCGAGATCTGAGTTCCAGCCGAGACTTCTGCCGGGGCAGGACCCGTTGTCTCTGCCGAGACATCCCCTTTGTCATCCTGTTCAAGCAGATTGTTGAAGCCCTTTCATAGATAGAGTCGAAGCATTGACAATTGATTCCGACACTACAACAGTCTAATCAAGCCTGATCCATCCACTCTACTCTTTCTTTATATCTCTATCAATCTTTATCCAAATTACTTGTGTCTTTTATATTTTATTACTAATCTTATAACTAATTAGATTTAATTTAAATGTGCAGGAATAAGAGGTGCTCAATCCCTGTGGGATCGATATCTTAAATACTATAACTTGACAGCGTGTATACTTGCACTTAAAGTAGCATATTTTAAGGACCACATCATAGCTACCA	.	PASS	SVTYPE=INS;END=22754956;SVLEN=1524	GT	1/1
Scaffold_00002	22755357	svim_asm.DEL.231	CTGTTGGCCATTTCTGCAGGGGGTTTGTGTTAGTTTAAGAGAGAAAAAGTAGAAGAGCAAGAGCAAAAAGAGAGAAGTGAAAAATAGTGAGGCAGGTTCTGCTTATATAGTGGGCAGTTAGCTTTGGATTAACGTTGGGTAAGTAATTAATGTCTGTTGAGTTCCGAGGAAGCGACAGACGCGTCTCTGACACGGAATTATCCG	C	.	PASS	SVTYPE=DEL;END=22755560;SVLEN=-203	GT	1/1
Scaffold_00002	22899771	svim_asm.DEL.232	TCTCCCATGTTCGGATTCATCACATATGCCAAATATGCCTGACAACCGTTATCCATCAACCTTTGTGCCTCTAAGGCTGAAATCACATTAGACAAGAACTTAATGTTCTCGCCTACCACTACAATCTCGTGATCATCGGCAAGCTTCAATGATACCCTCTTAGTCTCAAAGTCTACCCTAGCTCTATGCTCCACGAGCCAATCCATCCTCAAGATCACATCAAACCCGTAAAACGGCAATTCCATCATATCAACCGGAAATACATACCCCTGAATCGTCAAAGGACATCTCCTATACAATTTTCTAACCACGACCGTATCACCAAATGAGCTCATGACATTCACACCTACATCTAGTACCTCACACGGCACATCCAACAACTTTGCATGCTCACTCAAAATGTACGAATGCGTAGAACCAGAATCAATCAAAGATAGCAATGATAGGGACTGTAGTGAAAAATTACCTGCGATCACATCTGTATCGTTACGGCCCTCGCGCTGTGTATACACCCTAGCCAGTCCTCCACCCTCTGGCTGAACTGCTACCACATGAGCGACATTTCGTTGTCCATCATTACCCCGCTGGAAGTTTCCACGACCGCAACCACGGCCTCTCTGTGGCTCCGCTGCTCTCACTGGGGCCTGACCATCTCTCGCAGGGTGTGGACAATCACGTCTCATGTGTCCTCTCACACCGCAATTCCAACAGGTG	T	.	PASS	SVTYPE=DEL;END=22900484;SVLEN=-713	GT	1/1
Scaffold_00002	22901618	svim_asm.INS.260	G	GCAATGGGTGCCTGAATCTATTCCCCAACTAACATATTAACCAGAAAACATGCTTT	.	PASS	SVTYPE=INS;END=22901618;SVLEN=55	GT	1/1
Scaffold_00002	23107537	svim_asm.INS.261	C	CGTACCGATACGACTTTCAAATGGTACCGGTACGAGTTGCAAACT	.	PASS	SVTYPE=INS;END=23107537;SVLEN=44	GT	1/1
Scaffold_00002	23114857	svim_asm.BND.40	N	]Scaffold_00002:35093813]N	.	PASS	SVTYPE=BND	GT	1/1
Scaffold_00002	23244471	svim_asm.DEL.233	TAATAATAATAATAATAATAATAATAATAATAATAATAATAATAATAATAATA	T	.	PASS	SVTYPE=DEL;END=23244523;SVLEN=-52	GT	1/1
Scaffold_00002	23329008	svim_asm.DEL.234	CAGCCTGCCCACACTCTGAGGCGTCATTGTTATTACCACATAGTTCACAGAAGGCATCGAG	C	.	PASS	SVTYPE=DEL;END=23329068;SVLEN=-60	GT	1/1
Scaffold_00002	23470421	svim_asm.INS.262	G	GGTAATCCATATACCCATTCATGACATCCTTCTAAGCATTTAGAAGTTGATCAATCAATCGGCCTTTAC	.	PASS	SVTYPE=INS;END=23470421;SVLEN=68	GT	1/1
Scaffold_00002	23506089	svim_asm.DEL.235	TCCAAGAAGTAAAGGCTTTTGATGCCTTTTGTGAACAATGTGGAAGTAACCATGACGCTTCGGAGTGTGGGCAGCAAGTTGAATCAAGCTGCTATGTTGGAAACTACAATAGGAACACTATGTCAAATACATACAATCCAGCATGGAGGAACCACCCTAATTTCTCTTGGAAAAA	T	.	PASS	SVTYPE=DEL;END=23506263;SVLEN=-174	GT	1/1
Scaffold_00002	23556346	svim_asm.BND.41	N	N]Scaffold_00014:18999882]	.	PASS	SVTYPE=BND	GT	1/1
Scaffold_00002	23659686	svim_asm.DEL.236	CTGAAATACTATAACTTGACAGCGTGTATACTTGCACTTAAAGTAGCATATT	C	.	PASS	SVTYPE=DEL;END=23659737;SVLEN=-51	GT	1/1
Scaffold_00002	23662777	svim_asm.DEL.237	ATTCTCTCTTTTGCTCTCTTCCTCTCCTTTAACTTACTCTTCCTTT	A	.	PASS	SVTYPE=DEL;END=23662822;SVLEN=-45	GT	1/1
Scaffold_00002	23665153	svim_asm.INS.263	A	AAGATAAACCTGGTAATAGGTTAAGAAAGATAAACCTGGTAATAGGTTAAGAAAGATAT	.	PASS	SVTYPE=INS;END=23665153;SVLEN=58	GT	1/1
Scaffold_00002	23677865	svim_asm.INS.264	A	ATTTTTCTGAGTATTTCTGTACAGAGAGTGTGTCAATTTGAGGCCGAGAAAATTGCC	.	PASS	SVTYPE=INS;END=23677865;SVLEN=56	GT	1/1
Scaffold_00002	24067009	svim_asm.DEL.238	TTGAACTCATGTGCGATGCCAGTGACTATGCAGTTGGGGCAGTATTAGGGCAGCGCAAAGGCAAGATTTTCCACCCTACTTATTATGCCAGCAAAACACTAAACGACGCTCAAGTCAACTACACCACCAC	T	.	PASS	SVTYPE=DEL;END=24067138;SVLEN=-129	GT	1/1
Scaffold_00002	24404060	svim_asm.DEL.239	CTTAAGAGTATGTTTGGATCTTTGATGAGATCTTGGGTTCCTTTGTTTCCGCAAAGGCTCCATTGTTATCACAATGGAGTTT	C	.	PASS	SVTYPE=DEL;END=24404141;SVLEN=-81	GT	1/1
Scaffold_00002	24501730	svim_asm.DEL.240	GGTAATAGGTTGTCAAAAAGAATCCACAAAGAAAGAAGATCAAACACACAAAGAGATTTAGCCGAAGTCTGAAGGATCATGTCTTCCGAGAAACGCACACACAACACAATGTGATGTATATTTTGAGGATTCTTCATTAAAACTTGAAGGCAAGAAGTGTGGATGCAAAAATTGGAAGAGCAACAGAAGAGGCTAAGACAAGAATAGACCTAACATTGGTAACTTCAAGGTTAA	G	.	PASS	SVTYPE=DEL;END=24501963;SVLEN=-233	GT	1/1
Scaffold_00002	24525289	svim_asm.INS.265	C	CGATCGCAATCAGGATTTGTTTTCTGCCTAAATAGAGGTGCTGTGAGCTAGAAGAGTTCAAAGAAAGATACAATAGCCGATTCTACAACA	.	PASS	SVTYPE=INS;END=24525289;SVLEN=89	GT	1/1
Scaffold_00002	24575154	svim_asm.DEL.241	ACAATGTGATTGTACATGGATTAAATATTTATTTATATATAATTATATATATGAGATATATATATTTATACTTATAAATAAATATAAGAAGAATATTTAAATTGTATTTAAATATTCAAAAGCCCATTAGATTTAAATAATATAATTGCTGTAATTATATTATTATTGGTCCAAATATGATTTGGACTTAAATAAATATAATTAATGAGATTATACTCCAAATTGGATTTGAACTTAGATTGGGCCCAAAAGGAAAACACATATATATACC	A	.	PASS	SVTYPE=DEL;END=24575424;SVLEN=-270	GT	1/1
Scaffold_00002	24576952	svim_asm.DEL.242	CAAAGCTGATTTAGGAGAATGGTGAAATATGGATCCTCACTCACTAGAAAAATTCAAGTTGAATTTTTCCAGAATTAAATAGGAGGGTATTTAATTTCGTAATAAAATGGTGAGAACATTTATAAACAAAGACCTAATTTATAAATTATAAAGATTGTTAAATTTACTTACTTTCTTATTTCCATCGTTGTAGATTCAAATGGAAAATAATACGATTTCACTGCGATCACTCCATGAGAAGGAGAAGCTAAATGGCATCAATTTCCTTGATTGGTTCCGCAATTTGAGAATAGTTCTCAAGTAGGAAAGGAAGGAATATGTCATTGAGGAACCTGTTCCAGATGAACCAGCTGCTAATGCACCTAAAGCTGACAAAGACAAGTTTAAGAAACATATGGACGACATGGTTGATGTCGGATGTCTTATGCTTGCCACCATGGATTCCAAGCTTCAGAAGCAGCACGAGAACATGGTAGCATATGAGATGATTCAAAATATG	C	.	PASS	SVTYPE=DEL;END=24577450;SVLEN=-498	GT	1/1
Scaffold_00002	24825486	svim_asm.DEL.243	ACATGGTAGCATATGAGATGATTCAAAATCTGAAAGAGATTTATGAAGGGCAAGCACGTCAGGAGAGGTATGAGACCTCTAAAGCT	A	.	PASS	SVTYPE=DEL;END=24825571;SVLEN=-85	GT	1/1
Scaffold_00002	24826581	svim_asm.INS.266	A	AAAAAGTAAGTGGATCTAACCCATTGAATCGTGACTATATCCACTATTCTGATATTAAAATTCGATAGAGATGAAATTGGAACAGTGGATTTCTTTTTATTTCATATTTATTTGTTTATTTGGACTCCACAAGAATCTGTCGATATTTCCGATTCAATCTTCTTGTTCCTAGGAATAAATTAATATTTTATTCCTTTCTAGATAAAGAGAAACG	.	PASS	SVTYPE=INS;END=24826581;SVLEN=213	GT	1/1
Scaffold_00002	24828601	svim_asm.DEL.244	ACTTAAGAAGAACTAAGGATGTCTTTCTTGTCTATGGAGGCGAAGAACAGCTTAGTATAAGGTGTTATACTGACGCTAGCTTCCAAACTGACAAGGATGATTCACGATCGCAATCAGGATTTGTTTTCTGCCTAAATGGAGGTGCTGTGAGCTGGAAGAGTTCAAAGCAAGATACAGTAGCCGATTCTACAACAGAAGCTGAATATATTGCAGCTAGTGAAGTGGCAAAAGAAGCCGTTTGGATCAAGAAGTTCGTAACTGAACTAGGGGTTGTACCAAGCAAATCGGATGCTATGGAGCTCTATTATGACAACAATGGAGCCATTGCGCAAGCAAAGGAACCCAGATATCATCAAAGATCCAAACACATT	A	.	PASS	SVTYPE=DEL;END=24828971;SVLEN=-370	GT	1/1
Scaffold_00002	24880301	svim_asm.BND.42	N	[Scaffold_00018:3047732[N	.	PASS	SVTYPE=BND	GT	1/1
Scaffold_00002	25130529	svim_asm.INS.267	A	AACTCGATGTTGGAGTAAGCCCAAAGACCAATCATGAGATGATTGTAATAGAACTTTTGTTTACCATTTCTTATTAATAAAAGGGCATTGCCATTATTAATTCAGTAATATATATCTGTGATTTAATATAATCTGAAAATAATAAGGTCCAAAATAATAATAAGATTATTATTTATAAAATCCTTAGTCGAGTATTATTATGGGTATGGACAGTAATAATACAATTGAGACTAACATGATATTAATTGATGACAAGGGAGTTGTCATTGACATAGAGATGTCAAAATTAATATATGAATATATTGTTAGAGAACAATATATTGGATTGACCCGCTATGAGTAAATATACCTTGGATTATTATGTGACGTTCACGATATTACTCATGGTGATTGATTTATGTATAATCCTTAGACTTGAGATTATTACGATCTCAACATGTTGTCCTGATATGTTTTGATCCAATCAAACGTGTTCCGTAAAAGGGCATTATAAAGATTGACGTTGGATATGTTATGACACATGTAGTGAGGTGTGAATAATCAAGAAAGGATTTGTCCTTCCTACATAATAGGATATATATCAAGGCCACTTGATTGAGTGAGACTAGAAATGCATGGCCATGCTCGAATAAGTTGATATGAGATGTCAATGGGATATTCGTTATTATAGTCTACTCTAGATATCAAGATAATATTAGATGGGATATACAAGTGTGACAATTCCAAGACTTGTGCCTATTCTAGATATTAAGGACAAAGGGATACAATACATAAATGAGATGATCACAAATATGATAGCTTGGATCATGTCCTCTTGTAACTTAGGTAACAATGATATATTGCTAGATGTCACTCATTGTTTGTAATAATTAGATTATTACTACTAACGTTACAATGAGCCTACAAGGGTCACACCCAGTGAATAAGATGAGAGCAAATTAAATATATATGTTTGTATAATGTGATTATACAAGAATGAATATTTATTAATATATATTTATATATGAGATATATAATTATATTTAATAAATATATGAATAATATTTAAATTGGATTTAAATATTAAAAGCCCATTATATTATAATAATATAATTATTGTAATAATTATTGTAATTATATTATTATTATTTCAAATATGATTTGGAATTAAATAATTATAATTAGTATAATTATGACCTAATTGGGTATTAGGTTAAAACTTGGGCCCAAAGGAAGACATATATATATCTAATGTTTGATCTAGCAATCACACAACATTAGATCCAAAACCCTAATCTAGCCGCCCAAAGCTCTTCCCATCTCCTAGGGATTGGCGCCGACTTCCCTATACCCGGGAAAGGGTGTTTTGCGATTTTTGGGTTATTCGGGAAGGAGTTTTCGAATCTTTTTGCTCTCAAGTTTATTCGGGTGAACTACATAGAGGTCGAGACGATATTTTCGTGGAGACTACGGATTCAAGTAAGCCGAAATCAAAGTTGTGATTTTACTCCGGGTTTTCTCCCTTTGTGCGATATCTCCGGGAACCGAGGAACGAAGGAGTTCGTTTCGTGTTTTTGACGATTTGATCAAGAAGCTTTGCAAATCAACTTGATCGTTAGTTCGTGAGTTCGTGAGGAGCATCCAAGAAGTATTTGCTGCTTATCAAGGAACTCACTGTAAGCCTTTTAACTCTTCCTCCTGTTTTCGGTATTTGTACATGGATCTCTGGTGGGACATAAAAATTTTATAATTCCGCTGTGCATCGTTTTTACGTGTGATGTCCCAAC	.	PASS	SVTYPE=INS;END=25130529;SVLEN=1765	GT	1/1
Scaffold_00002	25210784	svim_asm.INS.268	C	CCCATGTGTTGGGACATATTACGGAAAAACTAGGCGCAGCGGAAATATAAAAATTTTTGTCCCACCAGAGATCCATGTACGTAAAACCGAATTCAGGAGGAAGAGTATAAAACCCTTACATTGAGTTCCTTGATAAGCAACAAATACTCCTTGGATGCTTTTCACGAACTCACGATCTCACGAACAAATTGATTTGTAAAGCTCCTCGATCAAATCGTCAAGTCTCGGAACGAACTCCTTCGTTCTTCGGTTTCCAAGAGTTAACGCACAACACCAAAATCCCGGAGAAAATCACGACTTTGATTTTCTGATGAAACCACTTACTTGGATCTTGAATCTCCACGAATATCTCGTCAAGATCTCTACTTAGTCCACCCGAATAAACGAGAGAGCAAGAACTCGGAAACTCCTTCCCGAAAAGCCTGAAAATCGCACACCCTTGTTCCCGGGCAAGGAGAAGTCGGCGCAAATCCAAGGGAGGGAATAGGGTTTGGGCGGCTAGGGTTTTAATCTAATGTTGTGTTGATTGCTAGATCAAACATTAGATATATATATGTCTTTCTTTGGGCCCAAGTTTAACCTAAATCCTATTTAGGTTATAATTACATTAATTACATAATAATAATAATATAATTACAATGATTATATTATTATAATATTATGGGCCTTTTAATATTTAAATCCAATTTAAATATTATTCACATATTTATTAAATATAAATATATATATATCATATATATATATATATAAATATATATTAATAAATATTTATTCTTGTATAATCATACTATACAAACATATATATTTAATTTGCTCTCATCTTATTCAATGGGTGTGACCCTATAGGCTCGTTGTAACGTTAGCAGTAATAATCCAATTATTATAAACAATGAGTGACATCTAGCAATATATCATTGTTACCTAAGTTACAAGAGGTCATGATCCAAGCTATCATGTTTGTGATTAACTCATATATGTATTGTATCCCTTTGTCCTTTAATATCTAGAATAGGCACAAGTCTTGGATTTGTCACACTTGTATAACCTATCTAATATTTTCTTGATATCTAGAGTAGACTATAATAACGAATATCCTGTTGACATCTCATATCAACTTATTCGAGCATGACCATGCATTTCTAGTCTCACTCAATCAAGTGGCCTTGATATATATCCTATTATGTAGGAAGGACAAATCCTTTCTTGATTATTCACACCTCACTACATGTGTCATAACATATCCAACGTCAATCTTTATAATGCCCAGTTACGGAACACGTTTGATTGGATCAAAACATATTATAACACATGTTGAGATCGTAATAATCTCAAGTCTAAGGATTATACATAATGTTATCACCATGAGTAATATCGTGAACGTCACATAATAATCCAAGGTATATTTACTCATAGCGGGTCAATCCAATATACTGTTCTCTAACAATATATTCATATATTAATTTTGACATCTCTATGTCAATGACAACTCCCTTGTCATCAATTAATATCATGTTAGTCTCAATTGTATTATTACTGTCCATACCCATAATAATACTCGACTAAGGATATTATAAATAATAATCTTATTATTATTTTGGACCTTATTATTTTCAGTTTATATTAAACCACAGATATACTACTGAATTAATAATGGCAATGCCCTTTTATTAATAAGAAATGGTAAAAAAAAGTTCTATTACAATCATCTCATGATTGGTCTTTGGGCTTACTCCAACA	.	PASS	SVTYPE=INS;END=25210784;SVLEN=1736	GT	1/1
Scaffold_00002	25213005	svim_asm.DEL.245	ACCAGCCAAGACAGAATCCACCAAATCTGCCAAGGCAGGACTATCAACAGC	A	.	PASS	SVTYPE=DEL;END=25213055;SVLEN=-50	GT	1/1
Scaffold_00002	25216768	svim_asm.INS.269	T	TATGGCAGAGAAAAAAAACTACACTTCAAGGAATACATGATCCAAGGATTTTGCCAAAACCAAATGGGTAAGACTTTTTTTTTAGATAATTCAACTTAAGGATTTCTCAATTTTTACTTTTAAAAGATGCCCAATA	.	PASS	SVTYPE=INS;END=25216768;SVLEN=135	GT	1/1
Scaffold_00002	25269374	svim_asm.BND.43	N	N]Scaffold_02603:20395]	.	PASS	SVTYPE=BND	GT	1/1
Scaffold_00002	25478271	svim_asm.DEL.246	AACGATGCTATGTTATGTTAGCATGGATGAGATGAACGATGCTATGTTATGTTAGCATGGATGAGATGG	A	.	PASS	SVTYPE=DEL;END=25478339;SVLEN=-68	GT	1/1
Scaffold_00002	25543845	svim_asm.DEL.247	AAAGTCTACTTGGAGTACAAGTCTCGGTCGAAAGAAGTTCTGTTCTAATAAAGTTACTTTTATTTAAACTTCTT	A	.	PASS	SVTYPE=DEL;END=25543918;SVLEN=-73	GT	1/1
Scaffold_00002	25624747	svim_asm.BND.44	N	[Scaffold_00095:1953751[N	.	PASS	SVTYPE=BND	GT	1/1
Scaffold_00002	25625047	svim_asm.INS.270	C	CTCATGTGGTGTCTTTTGAACCGATTTAGATGGAACACGGTTTAGTGTGAAAGCGGTTGTT	.	PASS	SVTYPE=INS;END=25625047;SVLEN=60	GT	1/1
Scaffold_00002	25792832	svim_asm.INS.271	C	CATAATAGGATAAATATATCAAGGCCACTTGATTGAGTGAGACTAGAAATGCATGGCCAT	.	PASS	SVTYPE=INS;END=25792832;SVLEN=59	GT	1/1
Scaffold_00002	25798475	svim_asm.INS.272	G	GGTGAGGGTCACTAGGTTGCAGTTAAAAATATCCTAAAGTACTTAAGAAGAACTAAGGATACTTTTCTTGTCTATGGAGGCGAAGAACAACTCAGTATAAAGGGTTATATCGATGCTAGCTTCCAAACTGACAAAGATGATTCACGATCACAATCAGGATTTGTCTTCCGCCTAAATGGGTGTGCTGTAAGCTGGAAGAGTCCAAAGCAAGATATAGTAGCTGATTCTACAACAGAAGCTGAATACATTGCAGCTAGTGAAGCGGCAAAAGAAGCCGTTTGGATCAAAAAGTTCGTAACAGAACTAGGGGTTGTTCCAAGCATATCGGATGCTTTGGAGCTCTATT	.	PASS	SVTYPE=INS;END=25798475;SVLEN=345	GT	1/1
Scaffold_00002	25854003	svim_asm.INS.273	A	ATTTTCGGTTAAATACGACCTGCGTGTCGTTAATTTTCTTGTAATTTAAT	.	PASS	SVTYPE=INS;END=25854003;SVLEN=49	GT	1/1
Scaffold_00002	25855177	svim_asm.INS.274	A	AGAACATGGTAGCATATGAGATGATTCAAAATCTGAAAGAGATTTATGAAGGGCAAGCACGTCAGGATAGGTATGAGACCTCTAAAGCTCTATTTCAATGCAAGATGATT	.	PASS	SVTYPE=INS;END=25855177;SVLEN=109	GT	1/1
Scaffold_00002	25855819	svim_asm.INS.275	A	ATATGTTTTATCTTTACCTAGTGGACTTGTTTTAAATTTAGAGAATTGT	.	PASS	SVTYPE=INS;END=25855819;SVLEN=48	GT	1/1
Scaffold_00002	25857187	svim_asm.INS.276	C	CATGTCAGACAACCAAGTATGGACTTTGGTTGAACCACCTGAAGGGATTAAACCCATTGGGTGAAAATGGGTTTTCAAAAAGAAAACCGACATGAATGGAAATGTACAGACATACAAGGGGCGATTAGTCGCTAAGGGTTACCGACAGATTCATGGTATTGACT	.	PASS	SVTYPE=INS;END=25857187;SVLEN=163	GT	1/1
Scaffold_00002	25911598	svim_asm.INS.277	C	CAAGGCACAAGAAGAGGAAGGAAGAGAGGAGGTTTTGATCACTAAACCTAGTGGTGGACAGTGTGCTGATACTACAGCA	.	PASS	SVTYPE=INS;END=25911598;SVLEN=78	GT	1/1
Scaffold_00002	25921333	svim_asm.DEL.248	ACGGCTCCAATTCCTATTCCTGATGCATCACACTCAATCTCAAAAGTTTTGTTAAAATCCGGGAGTGATAACAAAGGTGCATTTGTCAAACAATCTTTGATTAAAACAAAAGATTTTTCTTGTTCCTCACCCCACTGAAAGTTCACACTTTTCTTTATGATTCCCGTTAGAGGGG	A	.	PASS	SVTYPE=DEL;END=25921507;SVLEN=-174	GT	1/1
Scaffold_00002	25980758	svim_asm.DEL.249	ATCTAAGGTTGGGTCTTAGATGCATACAATTGACTCTATTCGAACTAGGCAGTATATCAAATGATATAT	A	.	PASS	SVTYPE=DEL;END=25980826;SVLEN=-68	GT	1/1
Scaffold_00002	26206765	svim_asm.INS.278	A	ATTTGCTGCTTATCAAGGAACTCAATGTAAGTTGTTACAATTCTTTCTCCCGG	.	PASS	SVTYPE=INS;END=26206765;SVLEN=52	GT	1/1
Scaffold_00002	26208994	svim_asm.DEL.250	TCCATCTTGAAGAAGTCAAGAAGGCGAAAGCAGTCGGAGTATCACTTTTGGTATTTATGCCATTGATGTTAAGTTGTTGACATCTACTTCTTGGGTATTAGATACCATTTACAAAATATGTACCAAAAGACTGAAAACAAATGACTCAAATCAAACTTATCTTTAGCATTGTCGTTTGGG	T	.	PASS	SVTYPE=DEL;END=26209173;SVLEN=-179	GT	1/1
Scaffold_00002	26456940	svim_asm.INS.279	A	AGGACTTCTAGCGGCTGAGACTTGTACTCCAAGTAGTCTTTGTGTGCGTGGGCTTTGGGATTTGACTCTGATAAAGT	.	PASS	SVTYPE=INS;END=26456940;SVLEN=76	GT	1/1
Scaffold_00002	26461829	svim_asm.INS.280	T	TTCCATCATTGTAGAATTAAATGGCAAATAACAACTTACCGTTGCGATCAC	.	PASS	SVTYPE=INS;END=26461829;SVLEN=50	GT	1/1
Scaffold_00002	26461829	svim_asm.INS.281	T	TTCCATCATTGTAGAATTAAATGGCAAAAAACAACTTATCGTTGCGATCAC	.	PASS	SVTYPE=INS;END=26461829;SVLEN=50	GT	1/1
Scaffold_00002	26467877	svim_asm.DEL.251	TATCTCATACTTGGGCTTCTCTGTTTATTCTGAAACTAGAAAAAAAAAAAGAAAAAATTAAATAACTAATTATTTTACCTAAAACTTAAAATTAAATTGCAGAAATTGAAAGTGCATATAAATAAAGATAATTTCCGAGAGAGCTTGTTTAAGC	T	.	PASS	SVTYPE=DEL;END=26468030;SVLEN=-153	GT	1/1
Scaffold_00002	26486829	svim_asm.DEL.252	TACTTTATGTAAGTGCATTTTCTATTCCTTAAAATTAATTTC	T	.	PASS	SVTYPE=DEL;END=26486870;SVLEN=-41	GT	1/1
Scaffold_00002	26743862	svim_asm.INS.282	C	CCCCAGAGCTTTCTTATACTACTTAAGCAAATTAACAACAATAAGCT	.	PASS	SVTYPE=INS;END=26743862;SVLEN=46	GT	1/1
Scaffold_00002	26775794	svim_asm.INS.283	T	TGGCTGGCAGGTCTGTTGGCGTGGCCGCTGGGCTTGGTTGAGTATGCTGGGCTG	.	PASS	SVTYPE=INS;END=26775794;SVLEN=53	GT	1/1
Scaffold_00002	26792521	svim_asm.DEL.253	TCCTGGCGGGACAATTTGCTGCCTTGGCTTGGCGGAAAATCTTCAGCCTCGGCGGGAAATCTTCGGCCTCGGCGGGAAAATCTAGGCTGGCAGGAAATATGCCTGATTCTGCTCAAATCTGCCATGGCAGGTTCACCAAATCTGCCCCGGCCGATGCCATAGTTGCTGC	T	.	PASS	SVTYPE=DEL;END=26792689;SVLEN=-168	GT	1/1
Scaffold_00002	26811328	svim_asm.INS.284	G	GAAATTAAATACCCTCCTATTTATTTCCGGAAAAAATTCAACGTGAATTCTTCTAGTGAGTGAGGATCCATATTTCACCATTCTCCT	.	PASS	SVTYPE=INS;END=26811328;SVLEN=86	GT	1/1
Scaffold_00002	26851303	svim_asm.BND.45	N	]Scaffold_00002:1541563]N	.	PASS	SVTYPE=BND	GT	1/1
Scaffold_00002	27078410	svim_asm.INS.285	T	TAATCCCTTCAGGTGGTTTAACCAAAGTTCATACTTGGTTGTCTGACATGG	.	PASS	SVTYPE=INS;END=27078410;SVLEN=50	GT	1/1
Scaffold_00002	27078410	svim_asm.INS.286	T	TAATCCCTTCAGGTGGTTCAACCAAAGTCCATACTTGGTTGTCTGACATGG	.	PASS	SVTYPE=INS;END=27078410;SVLEN=50	GT	1/1
Scaffold_00002	27104448	svim_asm.BND.46	N	N]Scaffold_00012:17525912]	.	PASS	SVTYPE=BND	GT	1/1
Scaffold_00002	27273699	svim_asm.INS.287	G	GTGTCGTTGTTTTTTCTTGTAATTTAATTTTGGTTAAATATGGCCTGCA	.	PASS	SVTYPE=INS;END=27273699;SVLEN=48	GT	1/1
Scaffold_00002	27449473	svim_asm.INS.288	G	GAGCACTTGTTGGAGTAAGCCCAAAGACCAATCATGAGATGATTGTAATAGAACTTTTGTTTACCATTTCTTATTAATAAAAGGGCATTGCCATTATTAATTCAGTAGTATATCTGTGGTTTAATATAAACTGAAAATAATAAGGTCCAAAATAATAATAAGATTATTATTTGCAAGATCCTTAGTCGAGTATTATTATGGGTATGGACAGTAATAATACAATTGAGACTAACATGATATTAATTGATGACAAGGGAGTTGTCATTGACATAGAGATGTCAAAATTAATATATGAATATATTGTTAGAGAACAGTATATTGGATTGACCTGCTATGAGTAAATATACCTTGGATTATTATGTGACGTTCACGATATTACTCATGGTGATAACATTATGTATAATGTGTTATAATATGTTTTGATCCAATCAAACGTGTTCCGTAACTGGGCATTATAAAGATTGACGTTGGATATGATATGACACATGTAGTGAGGTGTGAATAATCAAGAAAGGATTTGTCCTTCCTACATAATAGGATATATATCAAGGCCACTTGATTGAGTGAGACTAGAAATGCATGGCCATGCTCGAATAAGTTGATATGAGATGTCAACAGGATATTCGTTATTATAGTCTACTCTAGATATCAAGAAAATATTAGATAGGCTATACAAGTGTGACAAATCCAAGACTTGTGCCTATTCTAGATATTAAAGGACAAAGGGATACAATACATAAATGAGTTAATCACAAACATGATAGCTTGGATCATGACCTCTTGTAACTTAGGTAACAATGATATATTGCTAGATGTCACTCATTATTACTGCTAACGTTACAACAAGCCTATAGGGTCACACCCATTGAATAAGATGAGAGCAAATTAAATATATATGTTTGTATAATATGATTATACAAGAATAAATATTTATTAATATATATTTATATATATGAGATATATATTTATATTTAATAAATATGTGAATAATATTTAAATTGGATTTAAATATTAAAAGGCCCATAATATTATAATAATATAATTATTGTAATTATATTATTATTTTGTAATTAATGTAATTATAACCCAAATAGGATTTAGGTTAAACTTGGGCCCAAAGAAAGACATATATATATCTAATGTTTGATCTAGCAATCAACACAACATTAGATTAAAACCCTAGCCACCCAAACCCTATTCCCTCCCTTGGATTTGCGGCGACTTCTCCTTGCCCGGGAACAAGGGTGTGCGATTTTCAGGCTTTTCGGGAAGGAGTTTCCGAGTTCTTGCTCTCTTGTTTATTCGGGTGGACTAAGTAGAGATCTTGAGGAGATATTCGTGGAGATTCAAGATCCAAGTAAGTGGTTTCATCGAGAAAATAAAAGTTGTGATTTTCTCAGGGATTCGAAGAACGAAGGAGTTCGTTCCGAGACTTGACGATTTGATCGAGGAGCTTTACAAATCAATTTGTTTGTGAGATCGTAACTTCGTGAAAAGCATCCGAGTATTTGCTGCTTATCAAGGAACTCAATGTAAGCGTTTTATACTCTTCCTCCTGAATTCGGTTTTACGTACATGGATCTCTGGTGGGACAAAAATTTTTATATTTCCGCTGCGCCTAGTTTTTCCGTAATATGTCCCAAT	.	PASS	SVTYPE=INS;END=27449473;SVLEN=1643	GT	1/1
Scaffold_00002	27528126	svim_asm.BND.47	N	]Scaffold_00115:931114]N	.	PASS	SVTYPE=BND	GT	1/1
Scaffold_00002	27656846	svim_asm.DEL.254	TATTTTTATTTTTAGGAAATAGTTTTGATTAATTTTTATTTTTATTAGGATTAAAGGAAGAAGCCTACAAGAGAGAAAGAGGCAAAGCCCAAGGCACCAGCCCAGAAGGCCCAGCACGGCAGAAACTCCAATCGGCAGAAAAATTTACAGCTGTAACGCACTGTCAAAAACGCGGCAGATTAACGGGCAGAAAAATGCGCGTCAGAAAACGCGTCTGCCGTTTCCTCGGAACTCGGCAGACATTAATTACCTGCCCAGCGTCGTTTGGAAGCTACCTGCCCGCTATATAAACAGAACCAGCCCCACCACTTTTCTCACTTCTCTCTCTTGCTTTCTTCCTCTCCTTTTCCATTTACTTACTTTTCTCACTACTCTCTCTTTCTTTCTACTCTCAGAAAATGGCCAATAACTCTGCCAGATATACAATGGTCTCTGACAAGAATAAATGGGAAGAGCAAGGCTTCCATCTCGATGATAGCCTGCCCAACTACGGTCTCGAGCAGTTCGTGTACAACAGATTACACGAACTAGGCTGGTTCAGATTCGC	T	.	PASS	SVTYPE=DEL;END=27657392;SVLEN=-546	GT	1/1
Scaffold_00002	27682323	svim_asm.INS.289	C	CGAGCAGCCTAGAACCAGTGTCGAGCAGCCTATTACCAGGCACTTCTAGGGGATCTGAGTAATTTTTATTTATTCGTCCGCCTAGAACCAGTTTT	.	PASS	SVTYPE=INS;END=27682323;SVLEN=94	GT	1/1
Scaffold_00002	27701706	svim_asm.BND.48	N	N]Scaffold_00017:16180042]	.	PASS	SVTYPE=BND	GT	1/1
Scaffold_00002	27792048	svim_asm.DEL.255	TTTTTTCATAAACGCCGCCATAGATCATGTACTATGGTGGCG	T	.	PASS	SVTYPE=DEL;END=27792089;SVLEN=-41	GT	1/1
Scaffold_00002	27919082	svim_asm.INS.290	C	CCATTTGCCAGATTTCATAATCATGAAATGTAGCTATTGCAAGCAAGATTCGAATGGATTTAAA	.	PASS	SVTYPE=INS;END=27919082;SVLEN=63	GT	1/1
Scaffold_00002	28167468	svim_asm.DEL.256	CAAAATAAGGAACTGAGTAAATGGTAAAAGTACCTGCTATCACATCTAGCTCATCCCGATCATCTCTGCGGAGGGTGGCATAAACCAAAGCAGGCTGTCTAGCTTCTGATAAAACTGGTCCACGACTCTGCTGCGGGCAGCCACGGTCAGCCCTAGAAGCGGATCCAGATACTCTGCTCTGAGTACGACCCCTAGCTGGAGTCTGAACTGACGTCTGGGAACGAGCAGGTGTCTGAGTAGATGTCCGAGTCACTGGATCCACATCGGAAACATGCTCCCGTCTTCTTTCTACACTCACCTCCATGCTTGTTCCCACAATGCTCGCAAGGGGGCAGGGGAGTAAAACCAGAAGAATCGCCCCTACTAACTGCTGGGGTCTGCTGAACTGTAGGTCTCGGTCCAGTATTACTCCTCTGTGGTACAGCTGCCCGAGCCCTCTTCCCAGGACGAGAAGAAGACTCACCAGGACCATAAGGCCTCCTAGGCCGCTCTCGCTCTGCTCTGTCAGTCTGCCTGAGTAGT	C	.	PASS	SVTYPE=DEL;END=28167989;SVLEN=-521	GT	1/1
Scaffold_00002	28197278	svim_asm.DEL.257	AATATCAAGTACAAGCAGGATAAATAGTTATTCGGACTTAGGGATAAGCCAGT	A	.	PASS	SVTYPE=DEL;END=28197330;SVLEN=-52	GT	1/1
Scaffold_00002	28217703	svim_asm.DEL.258	CAAAACGACAGATATTTTACAGCTGTAAACCACTGTAAAACGAGCGGCAGATTTTCCCGCCCGCTACAGCTGACAGTCAAATCCGCGTCAGAAAACGCGTCTGTCGTTTCCTTGGAACTCGGCAGGCATTAATTACCTGCCCAGCGTCTGCGCAACGCTATCTGCCTGCTATAT	C	.	PASS	SVTYPE=DEL;END=28217876;SVLEN=-173	GT	1/1
Scaffold_00002	28343157	svim_asm.DEL.259	GAAATGGCTTGAGGCCATGAGATCCAAAATGGATTCCATGTCAAACAACCAAGTATGGACTTTGGTTGAACCACCTGAAGGGATTAA	G	.	PASS	SVTYPE=DEL;END=28343243;SVLEN=-86	GT	1/1
Scaffold_00002	28464854	svim_asm.INS.291	C	CAGAAGCATTTTGCCCTGGAAGCACAAGAACAACCTGCCTTGGCGGTAAAGAAATAGCCTGCCCTGGCAGCAA	.	PASS	SVTYPE=INS;END=28464854;SVLEN=72	GT	1/1
Scaffold_00002	28464907	svim_asm.DEL.260	ACAACCTGCCCTGGCAGCACAAAAGCAACCTGCCCTGGCAGTGAAGAAACAGCCCACCCTGGCAGCAAACAGATAGCATGCCTTGGCAGCGAAGAAC	A	.	PASS	SVTYPE=DEL;END=28465003;SVLEN=-96	GT	1/1
Scaffold_00002	28467307	svim_asm.DEL.261	GGGCAGAAAACGGAGCGGCAGATTTAATGCCAGATTGGGAGCTGTACTGA	G	.	PASS	SVTYPE=DEL;END=28467356;SVLEN=-49	GT	1/1
Scaffold_00002	28476975	svim_asm.BND.49	N	]Scaffold_00087:1998927]N	.	PASS	SVTYPE=BND	GT	1/1
Scaffold_00002	28549318	svim_asm.INS.292	T	TTGCGAGTTTGGATGCTAGAAGTAAAATTGGGATTTAGCAAAATGCATGCTAAGACATTAAGACTCATGTAATTCGAATCTTG	.	PASS	SVTYPE=INS;END=28549318;SVLEN=82	GT	1/1
Scaffold_00002	28549327	svim_asm.INS.293	T	TTTGAATGCTAGAAGTAAAATTGGGATTTAGCAAAATGCATGCTAAGACATTAAGACTCATGTAATTCGAATCTTGTGTGAAA	.	PASS	SVTYPE=INS;END=28549327;SVLEN=82	GT	1/1
Scaffold_00002	28549784	svim_asm.DEL.262	GATATAGTTCCTAAGTAGTTAGGATGACCAAATATGCAATTTAAGACCCTAATGGTCATAATTGAAGAAAACAATTAAGAAATGGAAGGTATTTGAAGGTACTAATTGGTAAGCTACCCAATTTAAATAGGTTCAACCCTATGCATCTAAATCAGTCCCACATAAGTAATGTATAACTAAATGACACTTTAGAATAAAGACAACGAAAAACACCTATTATCTAAGCCATAAGATACACCTTAAGGATGTTCATGTAA	G	.	PASS	SVTYPE=DEL;END=28550040;SVLEN=-256	GT	1/1
Scaffold_00002	28905541	svim_asm.DEL.263	CTTCGATCCTGGACAGAACTATGTCGAAGCTTCCTAGCCAAA	C	.	PASS	SVTYPE=DEL;END=28905582;SVLEN=-41	GT	1/1
Scaffold_00002	28914571	svim_asm.DEL.264	TTTACATACATCAATTTGTTCATAACAAATATGTCTAATAATCCATTTTTATGTTGTTCTGATATGTGTTTCTCACTTATGAGATGACGGTGCCAAAG	T	.	PASS	SVTYPE=DEL;END=28914668;SVLEN=-97	GT	1/1
Scaffold_00002	29030514	svim_asm.INS.294	T	TCCAGTATGTTGTTGATGGTGGCTGAGTTGGCAGGTACTCG	.	PASS	SVTYPE=INS;END=29030514;SVLEN=40	GT	1/1
Scaffold_00002	29114996	svim_asm.DEL.265	TGGAATTTGACTCATTCTCTCTCTTTCTTGTGAAATTGAAGGACACATTTCCTTCGAAAGAGATATGCCATGTGTCATA	T	.	PASS	SVTYPE=DEL;END=29115074;SVLEN=-78	GT	1/1
Scaffold_00002	29204822	svim_asm.INS.295	A	ATCTACATGAGCAATGGGGCACTAGCCGAGAGGCAGGTCCTAACCCACAACCAGACATGGAGTTAGGGTTTCAATGACTAAAAAGAGTAGAACTTAACCGGTAGTCTAAGTATTATTGCGCGGGCCGAAAGGATTGCTTTAGTATTTAAACCACCAGGTCCTTAGGACTAGACATAGCCAAGGATACTTTAGTAAACTCTGTCGAGCATAATATGAGGAAGGTATACTGCAACATTCGCATATAACGAGTAAAAGATTCCATGATAAGCCTTGCCAGTCCT	.	PASS	SVTYPE=INS;END=29204822;SVLEN=280	GT	1/1
Scaffold_00002	29439327	svim_asm.DEL.266	GATCCTGGAAGCTTCACCATTGAATGCTTCATTGGGCAGAAATACCCCACTAAGGCCCTATGCGACCCTGGTGCAAGCATAAATCTCATGCCCAA	G	.	PASS	SVTYPE=DEL;END=29439421;SVLEN=-94	GT	1/1
Scaffold_00002	29444428	svim_asm.BND.50	N	N[Scaffold_00094:1197376[	.	PASS	SVTYPE=BND	GT	1/1
Scaffold_00002	29496716	svim_asm.DEL.267	GGGATAAGCCAGTAACACACCAAGACGCTCTGCCGAAATCTGAGTACCAGCCGAGATACCCGCCTGGGCAGGACCCGTTGTCTCTGTTCGAGACATCCCCTTTGTCATCCTATTTAAGCAGTTTATCGAAGCACTTGTGTAGAAGGAGAT	G	.	PASS	SVTYPE=DEL;END=29496865;SVLEN=-149	GT	1/1
Scaffold_00002	29497279	svim_asm.INS.296	T	TACATTTTGTTGGGGCCTCATGCGTAAAAACGAGGCGCAGCGGAATTATAAAATTTTTATGTCCCACCAGAGATCCATGTACAAATACCGAAAACAGGAGGAAGAGTTAAAAAGCTTACAGCGAGTTCCTTGATAAGCAGCAAATACTCCTTGGATGCTTTTCACGAACTCACGAACTCACGAACAAGTTGATCTTCTAGTCTCCTTGATCAAATCGTCAAGTCTCGAAAACGAACTCCTTCGTTTCCCGAATCCCGAAGATAACGCACAAGAGAGAAAACCCGGAGAAAAATCACAATTTTTGATTTCCTTTGAAACGACTTGTTTGGATCTTTAATCTCAACGCAAAATCACGTTAAGATCTCTACTTAGTCCACCCGAATAAACAAGAGAGCAAGAAAAAACCCGAGATCACCTTCCCGGAGGAAGCAAAATCGCACAACCCCTTGTGTAAGGGAGAAGTCGGCGCACAAGAGAAAGAAGGATAGACTTGGGCGGCACTTCTAGGGTTTTTGGATCTAATGTTGTGTTGATTGCTAGATCAAACATTAGATATATATATGTCTTTCTTTGGGCCCAAGTTTAACCTAAATCCAATTTAAGTTATAATTACATTAATTACATAATAATATAATTACAATAATTATATTATTATATTATGGACCTTTGAATATTTAAATCCAATTTAAATATTCTTCACATATTTATTAAATATAAATATATATCTCATATATATAAATATATATATTAATAAATATTTATTCTTGTATAATCACATTATACAAACATATATATTTAATTTTGCTCTCATCTTATTCAATGGGTGTGACCCTGTAGGCTCGTTGTAACGTTAGTAGTAATAATCTAATTATTACAAACAATGAGTGACATCTAGCAATATATCATTGTTACCTAAGTTACAAGAGGACATGATCCAAGCTATCATATTTGTGATCATCTCATTTATGCATTATATCCCTTTGTCCTTAATATCTAGAATAGGCACAAGTCTTGGAATTGTCACACTTGTATAGCCCATCTAATATTTTCTTGATGTCTAGAGTAGACTATAATAACGAATATCCCGTTGACATCTCATATCAACTTATTCGAGCATGGCCATGCATTTCTAGTCTCACTCAATCAAGTGGCCTTGATATATATCCTATTATGTAGGAAGGACAAATCCTTTCTTGATTATTCACACCTCACTACATGTGCCATAACATATGCAACGTCAATCTTTATAATGCCCTTTTACGGAACACGTTTGATTGGATCAAAACATATCATGACAACATGTTGAGATCGTAATAATCTCAAGTCTAAGGATTATACATAAATCAATCACCATGAGTAATATCGTGAACGTTACATAATAATCCAAGGTATATTTACTCATAGCGGGTCAATCCAATATATTGTTCTCTAACAATATATTCATATATTAAATTTGACATCTCTATGTCAATGACAACTCCCTTGTCATCAATTAATATCATGTTAGTCTCAATTGTATTATTACTGTCCATACCCATAATAATACTTGACTAAGGATCTTTTAAATAATAATCTTATTATTATTTTGGACCTTATTATTTTCAGTCTATATTAAACACAGATATACTACTGAAATAATAATGGCAATGCCCTTTTATTAATAAGAAATGGTAAACAAAAGTTCTATTACAATCATCTCATGATTGGTCTTTGGGCTTACTCCAAC	.	PASS	SVTYPE=INS;END=29497279;SVLEN=1725	GT	1/1
Scaffold_00002	29500454	svim_asm.INS.297	C	CATGCCTGTTGGAGTAAGCCCAAAGACCAGTCATGAGATGATTGTAATCGTTTACCATTCTTATTAATAAAGGCATTGCCATTATCATTTCAATAATATATATCTGTGATTAATATAAACTGGAAATCGATGAGGTCCAAATAATTATATACGATGATTATTAAACAGATCCTTAGTCGAGTATTGTTATGGGTATGGACAATAATAATACGATTGAGACTAACATGGTATTAATTGATATAGAGATATCAGAGTTAATACATGAATATGTTGTTAGAGAACAATATATTAGATTGACCCGCTATGAGTAAATATATCTTGGATTATTATGTGACGCTCACAATATTACTCATAGTGATAACCTTATGTGTAATCCTTTGACTTGAGATTATTACGATCTCAACATATTGTTGTGTCATGTTATTGATTCAATCAAACGTGTATCGTAACTGGACATTATAAAGATTGACGTCAGACTTGATATAACATATGTAGTGAGATGTGAATAATCAAGACATGATTTGTCCATCCTACATAATAGGATAAATATATCAAGGCCACTTGATTGAGTGAGACTAGAAATGCATGGCCATGCTCGAATAAATTGATATGAGATATCAATGGGTTATTCGTTATCATAAGTCTACTCTAGATATCAAGAAATGAAAGATAGGCTAAACAAGTGTGACAGTTCCAAGACTTGTGCCTATTCTAGATATTATGGACAAAAGGATATAACACATAAGAGAGTTGATCACACTCATGATAACTTGAATCATGACCTCTTGTGACTTAGGTAACAATGATATATTGCTAGATGTCACTCATTGTTTGTAATGATTAGAATAGTTCTAATTATTACTGCTAACGTCACAACGAGCCTACAGGGTCACACCCATCGAATAAGTCGAGAGCAAATTAATATATGTGTTACAATGTGCAAATTATATTTATATATGGGATATATAAAATATAATAATATATATATGAGATATATATAAATATATATATATGAGATATATATATGTGAAAGTAATTATATATGAGATATATAATTATTAAATAATAAATATATATAATATATTTATATATGAGATATATAAATATATAATTATTCATATATAAGATAAATGAATATTTGTGAATATAATTATATATGAGATGTATAATTATTAAAATATATTTATTTATATATATATGATATATATATTAAATAAAGGAAGTACATTAGAAGTAGGATTTATTGATCCAAGTTGGACTAGGATTTGTAAAGGCCCACAAAACACTATATATATCTAATGTTGGATCTAGCAATCAACACAACATTAGTCCCAGAAATCTTATAGTTGCCGCACATCACCCTTAAGAGAAGGGATTGTCGATTTCTTCATCTTCCGGGAAGAGTTTCCGGATTTTTGCTCTCTAGTTTATTCGGGTGGATTACCTAGAGATCTTTTCGTTAATTCGTGGAGATTAAAGATTCAAGTTCATCGTGTAACTGAGAAATCTAATGGTTGTAGATTTCTCCGGTTAAATCCAAGATTCGCGTTTTACCGGTTATTCGAAGAACAAGTCTTCGAACCTGAAATTGTCGATTAGATCGAGAACTTTGACTCATCAAGAAGTTCGCGAGTTCGTGAAATTTGCTGCTTATCAAGGAACTCAATGTAAGTTTTCACAACTCTTCCTCCCGATTTCGGTTTTCGTACTTAGATCGCTGGATGGGACTTTCATTTTATTATTCCGCTGCGCCTTGTTTTTGCGTATCATGTCCCAACA	.	PASS	SVTYPE=INS;END=29500454;SVLEN=1778	GT	1/1
Scaffold_00002	29676401	svim_asm.DEL.268	CAAGACACAGTAGCTGATTCTAAAATAAAGACTATATGCTTTACAGCCAGTGAAGCGGCG	C	.	PASS	SVTYPE=DEL;END=29676460;SVLEN=-59	GT	1/1
Scaffold_00002	29747099	svim_asm.INS.298	C	CGCTTCCATCTCATACGAGAGATCATAGATCGTGGAGATGTGGAGATGTGAAATATGCA	.	PASS	SVTYPE=INS;END=29747099;SVLEN=58	GT	1/1
Scaffold_00002	29837448	svim_asm.BND.51	N	]Scaffold_00072:574446]N	.	PASS	SVTYPE=BND	GT	1/1
Scaffold_00002	29837674	svim_asm.DEL.269	TAAGTCCATTCTAGTAGTCCGCGAAGCGAAAAGAAAAGAAAAGAAAAGAAAGTGGCAAAGTCAAAGGGTAATGGTA	T	.	PASS	SVTYPE=DEL;END=29837749;SVLEN=-75	GT	1/1
Scaffold_00002	29861069	svim_asm.INS.299	T	TTATACTAGTTACTAACTATATTTTTCTATTGGTGTATGACCAGAGCAAACCCAAGGGGACTAATATACGAACTCGATCCCGAGATCGAAAGGACCCGAAGAG	.	PASS	SVTYPE=INS;END=29861069;SVLEN=102	GT	1/1
Scaffold_00002	30233764	svim_asm.DEL.270	AAAGAAGAAAAAAAAAACCTGGTAATAGGTTATCAAAAGAAAAAT	A	.	PASS	SVTYPE=DEL;END=30233808;SVLEN=-44	GT	1/1
Scaffold_00002	30548578	svim_asm.DEL.271	ATTGCCTAGCTAGATTCATCTGACGCTATTCTTGCCCAAATTGCCTAGCTAGATTCATCTGACGCTATTCTTGCC	A	.	PASS	SVTYPE=DEL;END=30548652;SVLEN=-74	GT	1/1
Scaffold_00002	30549265	svim_asm.INS.300	G	GCCACCGATACACCTGCCGAGGCAGAAAGTCCAGCCATGGCAGATAGAGATCATGAAGACCCACAAACCA	.	PASS	SVTYPE=INS;END=30549265;SVLEN=69	GT	1/1
Scaffold_00002	30679598	svim_asm.DEL.272	GGTGTCTTCTGAACCGATTTAGATGGAACACGGTTTAGTGTGAAAGCAGCTATTTCAAGTGCATGACCCCAAAAGGAAATCAGAAGATCACTATGACTCATCATCGATTGAACCATGTCCAACAAAGTTCGATTTCTCCTCTCAGAGACTCCATTCCACTGTGGCGTGCCAGGTGGAGT	G	.	PASS	SVTYPE=DEL;END=30679776;SVLEN=-178	GT	1/1
Scaffold_00002	30681040	svim_asm.DEL.273	ACTGGTTGCTAATTCATCCTTTAAGGAAAATCCTAGCTTCTCCAACGTTTGGATATAG	A	.	PASS	SVTYPE=DEL;END=30681097;SVLEN=-57	GT	1/1
Scaffold_00002	30744806	svim_asm.BND.52	N	N]Scaffold_00076:1071012]	.	PASS	SVTYPE=BND	GT	1/1
Scaffold_00002	30806692	svim_asm.DEL.274	GGGAGAATGTTTCATCATAGTCAATACCATGAATCTGTCGGTAACCCTTAGCGACTAATCGTCCCTTGTATGTCTGTACATTGCCATCCATGTCGGTTTTCTTCTTGAAAACCCATTTGCACCCAATGGGTTTAATCCCTTCAGGTGGTTCAACCAAAGTCCATACTTGGTTGTCTGACATGGAATCCATTTCAGATCTCATGGCTTCAAGCCATTTCACAGAGTCTGGACTCGACACTGCTTCTTGATAAGTCTTAGGCTCATCATGATCTACAAGAATGACGTCTCCATGTGTTGTCACGAGAAATCCATATCTCTCAGGTTCATGGCGTTCTCTTGTAGATCTTCGCAGTGGTCGTGTTTCTAAATCTGTCGAATTTTCCTCAACAGTTTGAGAAAATCGTTCAACTTCTGGTTCAGTGTCTTGTTGTTGTTGAACTTCCTCAAGTTCAATATTTCTACGATCCTCTTTACTAGAGAGAAAATCTTTTTCAAGAAAGACTCCTGTTCGAGCAACAAACACTTTGTTTTCTTTGTGATTGTAGAAATAGTATCCCTTGGTTTCTTTGGGATAACCAACAAAAGTACATTTATGAGATTTGGGTTCAAGCTTTGTAGACATCTGATGTTTGACATAAGCTTTGCAACCCCAAATTTTCATAAAAGACATATTGGGACGCTTCCCAGTCCACATCTCATGCGGTGTTTTCTGAACCGATTTAGATGGAACACGGTTTAGTGTAAAAGCGGCTGTTTCAAGTGCATGACCCCAAAAAGAAATCGGAAGATCACTATGACTCATCATCGATCGAACCATGTCCAACAAGGTTCGATTTCTTCTCTCAGAAACCCCATTCCACTGTGGCGTGCCAGGTGGAGTAAGTTGTGAAACAATTCCACATTCTTTTAGGAGTTCATCGAATTCATGGCTCAAGTATTCGCCCCCTCGATCTGATCGAAGTGCTT	G	.	PASS	SVTYPE=DEL;END=30807657;SVLEN=-965	GT	1/1
Scaffold_00002	30833912	svim_asm.INS.301	A	AAAATTAAATTACAAGAAAAATAACGACACGCATGCCGTATTTAACCG	.	PASS	SVTYPE=INS;END=30833912;SVLEN=47	GT	1/1
Scaffold_00002	30981694	svim_asm.INS.302	G	GGCTGCCTAACACTGGCTCTAGTCATGATAGAAGTATATATAT	.	PASS	SVTYPE=INS;END=30981694;SVLEN=42	GT	1/1
Scaffold_00002	31286987	svim_asm.DEL.275	CTAGAGAAGGCTTAGAGATTCTGGAAAAACTCTCCCTTAATGATTACCAACACCCTACCACACGTAGAGGAACCATGAGGCGAGGAACAACCCAGTCAGACTCTTCGGACGCAATTCTTGCACAAATATCCAATCTTACGAATATAGTCAAGAATATGCAAAAGCAGCCTACCATTCAGGAAGCCAAAGCAG	C	.	PASS	SVTYPE=DEL;END=31287178;SVLEN=-191	GT	1/1
Scaffold_00002	31300678	svim_asm.DEL.276	GCAGGGAGAAGTGTCCGCCTAGAACCAGTTTCGGGCAGCCTATTACCAGGCACTTCTAGGGGTACTGACTGATTTTTTAATTTGTTCCAT	G	.	PASS	SVTYPE=DEL;END=31300767;SVLEN=-89	GT	1/1
Scaffold_00002	31561023	svim_asm.INS.303	C	CTGTGTCTAGCTTTGAACTCTTCCAGCTTACAGCACCTCCATTAAGACAGAATACGAAACCTGATTCAGTTATGAATTTCTTGATCCAAACAGCTTCCTTAGCTGCTTCACTAGCTGCGATATACTCAGCTTCTGTTGTAGAATCAGCTAT	.	PASS	SVTYPE=INS;END=31561023;SVLEN=150	GT	1/1
Scaffold_00002	31712914	svim_asm.INS.304	G	GTGGGTAGGAATTTTGGGCTGGTAATATGCCGCGGCAGGAACT	.	PASS	SVTYPE=INS;END=31712914;SVLEN=42	GT	1/1
Scaffold_00002	31719716	svim_asm.DEL.277	GATTTCCTAGCGATACTGAAGTCGCTAGGGGTGCCACTCATGAGC	G	.	PASS	SVTYPE=DEL;END=31719760;SVLEN=-44	GT	1/1
Scaffold_00002	31878970	svim_asm.INS.305	G	GAATCAAGAATGAATGAAATCTGAATTTATTAAGATAGAAGGAAATTAACAAAGACAATCTCTCCCTAAACTACACAGTGCT	.	PASS	SVTYPE=INS;END=31878970;SVLEN=81	GT	1/1
Scaffold_00002	31987407	svim_asm.DEL.278	CCACTTCATCAGCTGATCCTTCTCTCTCTTTTACTTTTTAAATTTCTTTATCTGCCAGCTCTTTTCTTTGACTTCTGTACATCTGCCATGCATTAAGGACAATGCATCCCTTGAGTTTGGGGGAGCATTAGTCCATTCTTGTCTATATTTTTGTAAATGCATGAAATCAAGTCAATAGAGTTGCCATGTTAATTATGACTAAATTTTGCCTAAAAATACTTGTGTTTTTAACTGCCAAAAACTCTGCCAGACTCACTTTAAATCACGTAAAACCTGCTAAGTGTAAAATCCATAATTTTATTCTTGTCTTAATTCCTGCCCAGGCAGTTTGTCCTGGCAGCAGTACTTTTCACCAAGCTTGACCAATTTTTGTTTCATCTTATTGAATTCAGGTTGCAAAGAAGTAGTACTTGGATTGCATCACATAAAAAAAATTCTA	C	.	PASS	SVTYPE=DEL;END=31987845;SVLEN=-438	GT	1/1
Scaffold_00002	31994254	svim_asm.INS.306	G	GGCTTTAACCATTGCATTATTTATTTTATGTATGTGATGCATATTATATGAATGTATGAAT	.	PASS	SVTYPE=INS;END=31994254;SVLEN=60	GT	1/1
Scaffold_00002	31999370	svim_asm.BND.53	N	[Scaffold_00265:396157[N	.	PASS	SVTYPE=BND	GT	1/1
Scaffold_00002	32015468	svim_asm.DEL.279	TCCGACCGACGAAGCCGGATCTTACAATCCAGCCGCAACATCA	T	.	PASS	SVTYPE=DEL;END=32015510;SVLEN=-42	GT	1/1
Scaffold_00002	32046365	svim_asm.DEL.280	GCAGCCCCCGCTCCCAGCCAAGCACCCACTCCAGCTACTACTCCTGCAACGCAAGACAGCAGGCAGAGCCCCCAGCCCAGTAGCCACACCACCAC	G	.	PASS	SVTYPE=DEL;END=32046459;SVLEN=-94	GT	1/1
Scaffold_00002	32064248	svim_asm.DEL.281	ACAGTTGGATTGATTAACTCAGTACTTCCTCGTCGGATAAGCTGTCAGCTTCAGCCACCGATGTCACTGGAATACTTTCTTCTCAACCAACATTAATTGATG	A	.	PASS	SVTYPE=DEL;END=32064349;SVLEN=-101	GT	1/1
Scaffold_00002	32064421	svim_asm.DEL.282	ACCGCATTCACTCGTTTCATGAGTTTGACTCTCTCGATACCAAACAAATATATTTTTCCTCACAAACCTC	A	.	PASS	SVTYPE=DEL;END=32064490;SVLEN=-69	GT	1/1
Scaffold_00002	32095538	svim_asm.DEL.283	TAATAGGCTGCCCGAAACTGGCTCTAGGCGGATCCTTCTTCATGCTAGAGGTGCCTGGA	T	.	PASS	SVTYPE=DEL;END=32095596;SVLEN=-58	GT	1/1
Scaffold_00002	32235107	svim_asm.INS.307	T	TGTGCATGTGATCTATCCGATAGAATATGAAATGCTTTGTCTTATATGATAATTATATGTTATGATTAAATTTATGGTTAAATGCTAAAAGGGATGTTTTGATGTATATATGAACAAAATGAGATAATAATGTATGACATTGTTATGATTGGAAGTGTGAATTAATTGGATGAAATGATTAAGGAA	.	PASS	SVTYPE=INS;END=32235107;SVLEN=185	GT	1/1
Scaffold_00002	32285256	svim_asm.DEL.284	CTAATTCTGTTACGAACTTTTTGATCCAAACGACTTCTTTTGCCACTTCGCTAGCTGCAATGTATTTAGCTTCTGTTGTAGAATCAGCTACTGTATCTTGCTTTGAACTCCTCCAGCTTACAGCACCCCCATTTAGCCGGAAGACAAATCCCGATTACGATCGTGAATCATCTTTGTCAGTTTGGAAGCTAGCATCGGTATAACCCTTTATACTGAGCTGTTCTTCGCCTCCATAGACATGAAAGACATCCTTAGTTCTTCTTAAGTACTTTAGGATATTTTTAACTGCAACCTAGTGACCCTCACCAGGGTTTACCTGATATCGACTAGTCATGCTCAAAGCATATGATAAGTCTGGGCGAGTACATATCATGGCATACATGATCGATCCAATGGTCGAAGCATATGGAATTTGACTCATTCTCTCTCTTTCTTGTGAAGTTGAAGGACACATTTCCTTCGAAAGAGATATGCCATGTGTCATAGGTAAGAATCCCTTCTTGGATGCTTCCATGTTAAACCTTTTTAACACTTTGTCTATGTATGTACTCTGACTCAGACCAAGGAGTTGTCTTGATCTATCTCTA	C	.	PASS	SVTYPE=DEL;END=32285842;SVLEN=-586	GT	1/1
Scaffold_00002	32545125	svim_asm.BND.54	N	N]Scaffold_00018:8380619]	.	PASS	SVTYPE=BND	GT	1/1
Scaffold_00002	32598379	svim_asm.BND.55	N	]Scaffold_00094:83825]N	.	PASS	SVTYPE=BND	GT	1/1
Scaffold_00002	32678676	svim_asm.BND.56	N	N]Scaffold_00062:664127]	.	PASS	SVTYPE=BND	GT	1/1
Scaffold_00002	32742051	svim_asm.BND.57	N	N]Scaffold_00020:17693196]	.	PASS	SVTYPE=BND	GT	1/1
Scaffold_00002	32818485	svim_asm.DEL.285	GTAATTTGATTTCGCAAATGAACAGTCATGTTAGTATAACTGAATTTACCTAGGAAGGAACGAC	G	.	PASS	SVTYPE=DEL;END=32818548;SVLEN=-63	GT	1/1
Scaffold_00002	33134058	svim_asm.DEL.286	AGGCAGCCTATTACCAGGCACCTCTAGCAGGCAGAAGTGTCCACCTAGAACCAGTTTCG	A	.	PASS	SVTYPE=DEL;END=33134116;SVLEN=-58	GT	1/1
Scaffold_00002	33136484	svim_asm.DEL.287	GACACGGCTGTCGTTATGCCGTCAAAATAAATAAAACCTTAATCTCAAATAATAAATAAAAATAAATAGTAAGTGGAGAGTAAGGGTCGATCCACAGGGATTAGGATCCTGATTTATGAATATTCTTGTATTTGCTTGTGGTGTGTGCGACAACTATAGTAAAGGGGGGGTTGGTTGGAGTTTGTAATAAGAAAATAAAAGTGTAAATAAACAAAGGAAGGAAATTAAAAGGCAAAATATAAATAAAAAAGAAAATGTTTTGAAAGTAATATGATAAAATCAGCCTTAGCTAAAGCCTTTCCTACGATTAAATCCGATCATCGAAAAAAATAGATTTTACTCCGGGCTCATGCTGGTTACAGTCTATAGGGCCCAACCCCTATAACTTGTTCTTCTCGCAAATGATTCAAAACCCCAAGGCAATCTTTGGATCTTGACTCGTTGAGATAAAAACGGCAATCGTTATATTAACTCATGTTAAAACTGGAAGAACCCGACTCGGATCATGTCGTCTCACCGAGAATCTAACCCGATTTCAGTTTCCAATAGCGGACCGCCGCTAAGTTTGTTCACAGGAAGTCGAAATACCTCTCGGCCTAATCTTCCTCCCAACTATTAATCGGAAACCAAATTAATTCCAACACGCGTTTTGAAACCAAATCGATTTTGATTAAAAAGGTTGGTCGATTACCAACCTTGTTTCCAGAAAACTGAAAATGTAACCCGAGAGGGTATTAAGCGCTTTTTCTGATTCTCACGAATTAATAACCGAGAGATCGCTTTAGCTTCAGGCTATAGAAAACTTAGCCAAGCATGGTAGAAACCATACTTGACATATTTTTAAAAGAAAAAGTAAAAACTAAAAATAAAAATAAAGAAAGTAAAAGAGAGAAAACTAGAGAAGAATTTATTTCAAAGTGAAGAAGTACATTCTTGAAGCTTACCTAAGGTGGGTATTTATAGCTTCCTAAAAAAACCTAAAAATAATAGAAACCCTAAATAAACTAAGGATAAATGTAATTTAAATCCTAATTATTCAAATTCTAAGATAATTAAAAGATAAATCTTTAATTATCTTTACATAATTCCTAAATATTTAAACTCAAATCCTAAGATAATTGAAAGATAAATAAAAGATAATATTCTGAAAATAAAAATAAAAGATAATACTTAATTTAAAATAACAAAAGATAATTCTAAAAATAAATCCTAAATTCAAATGTTTGCAGAATCCGGCTAAGGCATTCGTCCACATCATCCGTTTGTCCAAATCTTCTAGAAATTCCTGTCCGAATGCCACGTCAGCAATGTCATGCCCAAAGTCATGCCCATAACTCCAGCCATGAATCCAGAAACTTCAAAACTGCTCAATTTCATCGTTTTTAGCACAGTTTCTGCAATTTAGTGCTCTGCAACAAAAAGGAGTAAAAATGGGCAAGTTAGCATCTCAATTATACTAATAAGGGAATATTCGAATATAAAATTATGCATAAATTAAGCACTCATCACCAGCTA	G	.	PASS	SVTYPE=DEL;END=33137998;SVLEN=-1514	GT	1/1
Scaffold_00002	33136484	svim_asm.DEL.288	GACACGGCTGTCGTTATGCCGTCAAAATAAATAAAACCTTAATCTCAAATAATAAATAAAAATAAATAGTAAGTGGAGAGTAAGGGTCGATCCACAGGGATTAGGATCCTGATTTATGAATATTCTTGTATTTGCTTGTGGTGTGTGCGACAACTATAGTAAAGGGGGGGTTGGTTGGAGTTTGTAATAAGAAAATAAAAGTGTAAATAAACAAAGGAAGGAAATTAAAAGGCAAAATATAAATAAAAAAGAAAATGTTTTGAAAGTAATATGATAAAATCAGCCTTAGCTAAAGCCTTTCCTACGATTAAATCCGATCATCGAAAAAAATAGATTTTACTCCGGGCTCATGCTGGTTACAGTCTATAGGGCCCAACCCCTATAACTTGTTCTTCTCGCAAATGATTCAAAACCCCAAGGCAATCTTTGGATCTTGACTCGTTGAGATAAAAACGGCAATCGTTATATTAACTCATGTTAAAACTGGAAGAACCCGACTCGGATCATGTCGTCTCACCGAGAATCTAACCCGATTTCAGTTTCCAATAGCGGACCGCCGCTAAGTTTGTTCACAGGAAGTCGAAATACCTCTCGGCCTAATCTTCCTCCCAACTATTAATCGGAAACCAAATTAATTCCAACACGCGTTTTGAAACCAAATCGATTTTGATTAAAAAGGTTGGTCGATTACCAACCTTGTTTCCAGAAAACTGAAAATGTAACCCGAGAGGGTATTAAGCGCTTTTTCTGATTCTCACGAATTAATAACCGAGAGATCGCTTTAGCTTCAGGCTATAGAAAACTTAGCCAAGCATGGTAGAAACCATACTTGACATATTTTTAAAAGAAAAAGTAAAAACTAAAAATAAAAATAAAGAAAGTAAAAGAGAGAAAACTAGAGAAGAATTTATTTCAAAGTGAAGAAGTACATTCTTGAAGCTTACCTAAGGTGGGTATTTATAGCTTCCTAAAAAAACCTAAAAATAATAGAAACCCTAAATAAACTAAGGATAAATGTAATTTAAATCCTAATTATTCAAATTCTAAGATAATTAAAAGATAAATCTTTAATTATCTTTACATAATTCCTAAATATTTAAACTCAAATCCTAAGATAATTGAAAGATAAATAAAAGATAATATTCTGAAAATAAAAATAAAAGATAATACTTAATTTAAAATAACAAAAGATAATTCTAAAAATAAATCCTAAATTCAAATGTTTGCAGAATCCGGCTAAGGCATTCGTCCACATCATCCGTTTGTCCAAATCTTCTAGAAATTCCTGTCCGAATGCCACGTCAGCAATGTCATGCCCAAAGTCATGCCCATAACTCCAGCCATGAATCCAGAAACTTCAAAACTGCTCAATTTCATCGTTTTTAGCACAGTTTCTGCAATTTAGTGCTCTGCAACAAAAAGGAGTAAAAATGGGCAAGTTAGCATCTCAATTATACTAATAAGGGAATATTCGAATATAAAATTATGCATAAATTAAGCACTCATCACCAGCTA	G	.	PASS	SVTYPE=DEL;END=33137998;SVLEN=-1514	GT	1/1
Scaffold_00002	33136484	svim_asm.DEL.289	GACACGGCTGTCGTTATGCCGTCAAAATAAATAAAACCTTAATCTCAAATAATAAATAAAAATAAATAGTAAGTGGAGAGTAAGGGTCGATCCACAGGGATTAGGATCCTGATTTATGAATATTCTTGTATTTGCTTGTGGTGTGTGCGACAACTATAGTAAAGGGGGGGTTGGTTGGAGTTTGTAATAAGAAAATAAAAGTGTAAATAAACAAAGGAAGGAAATTAAAAGGCAAAATATAAATAAAAAAGAAAATGTTTTGAAAGTAATATGATAAAATCAGCCTTAGCTAAAGCCTTTCCTACGATTAAATCCGATCATCGAAAAAAATAGATTTTACTCCGGGCTCATGCTGGTTACAGTCTATAGGGCCCAACCCCTATAACTTGTTCTTCTCGCAAATGATTCAAAACCCCAAGGCAATCTTTGGATCTTGACTCGTTGAGATAAAAACGGCAATCGTTATATTAACTCATGTTAAAACTGGAAGAACCCGACTCGGATCATGTCGTCTCACCGAGAATCTAACCCGATTTCAGTTTCCAATAGCGGACCGCCGCTAAGTTTGTTCACAGGAAGTCGAAATACCTCTCGGCCTAATCTTCCTCCCAACTATTAATCGGAAACCAAATTAATTCCAACACGCGTTTTGAAACCAAATCGATTTTGATTAAAAAGGTTGGTCGATTACCAACCTTGTTTCCAGAAAACTGAAAATGTAACCCGAGAGGGTATTAAGCGCTTTTTCTGATTCTCACGAATTAATAACCGAGAGATCGCTTTAGCTTCAGGCTATAGAAAACTTAGCCAAGCATGGTAGAAACCATACTTGACATATTTTTAAAAGAAAAAGTAAAAACTAAAAATAAAAATAAAGAAAGTAAAAGAGAGAAAACTAGAGAAGAATTTATTTCAAAGTGAAGAAGTACATTCTTGAAGCTTACCTAAGGTGGGTATTTATAGCTTCCTAAAAAAACCTAAAAATAATAGAAACCCTAAATAAACTAAGGATAAATGTAATTTAAATCCTAATTATTCAAATTCTAAGATAATTAAAAGATAAATCTTTAATTATCTTTACATAATTCCTAAATATTTAAACTCAAATCCTAAGATAATTGAAAGATAAATAAAAGATAATATTCTGAAAATAAAAATAAAAGATAATACTTAATTTAAAATAACAAAAGATAATTCTAAAAATAAATCCTAAATTCAAATGTTTGCAGAATCCGGCTAAGGCATTCGTCCACATCATCCGTTTGTCCAAATCTTCTAGAAATTCCTGTCCGAATGCCACGTCAGCAATGTCATGCCCAAAGTCATGCCCATAACTCCAGCCATGAATCCAGAAACTTCAAAACTGCTCAATTTCATCGTTTTTAGCACAGTTTCTGCAATTTAGTGCTCTGCAACAAAAAGGAGTAAAAATGGGCAAGTTAGCATCTCAATTATACTAATAAGGGAATATTCGAATATAAAATTATGCATAAATTAAGCACTCATCACCAGCTA	G	.	PASS	SVTYPE=DEL;END=33137998;SVLEN=-1514	GT	1/1
[truncated: 15,762,564 more chars]
